# Supplementary material for: A Putative Plasma Membrane Na+/H+ Antiporter GmSOS1 Is Critical for Salt Stress Tolerance in Glycine max
Source: Front Plant Sci. 2022 May 16;13:870695. doi: 10.3389/fpls.2022.870695 (PMC9149370; doi:10.3389/fpls.2022.870695)
Supplement: Supplementary file 3 [file Table_2.XLSX]

## Sheet: Salt gmsos1-1 VS WT Root_up
Supplementary Table 2A. Genes whose expression are up-regulated in the roots of the gmsos1-1 when compared to the wild type under salt stress.
Soybean gene ID	log2FoldChange	FDR	Annotation	Arabidopsis homologous genes
Glyma.13G186000	13.4072	3.95388e-27	Pectinesterase	AT3G10720.2|Symbols:|Plant invertase/pectin methylesterase inhibitor superfamily
Glyma.05G243000	11.0782	8.48383e-17	CDK-activating kinase	AT1G73690.1|Symbols:CDKD1;1, AT;CDKD;1, CAK3AT|cyclin-dependent kinase D1;1
Glyma.03G055200	11.0728	3.62224e-18	Nuclear matrix protein	AT5G17620.1|Symbols:|CONTAINS InterPro DOMAIN/s: Plant nuclear matrix 1 (InterPro:IPR010604)
Glyma.15G021900	10.8511	1.59255e-16	Stress-induced receptor-like kinase 2	AT1G51800.1|Symbols:|Leucine-rich repeat protein kinase family protein
Glyma.12G191600	10.0595	6.51693e-13	Pentatricopeptide repeat-containing protein	AT1G02060.1|Symbols:|Tetratricopeptide repeat (TPR)-like superfamily protein
Glyma.U043300	9.95366	2.33956e-13	15-hydroxyprostaglandin dehydrogenase	AT1G49670.1|Symbols:NQR|ARP protein (REF)
Glyma.03G054100	9.8628	3.3636e-12	TIR-NBS-LRR RCT1-like resistance protein	AT5G36930.1|Symbols:|Disease resistance protein (TIR-NBS-LRR class) family
Glyma.04G097900	9.81418	4.49852e-12	MATE efflux family protein	AT5G65380.1|Symbols:|MATE efflux family protein
Glyma.13G215500	9.74637	1.24449e-12	CASP-like protein 7	AT3G06390.1|Symbols:|Uncharacterised protein family (UPF0497)
Glyma.03G139000	9.66824	6.49795e-08	DNA-binding protein SMUBP-2	AT2G03270.1|Symbols:|DNA-binding protein, putative
Glyma.03G040100	9.6564	8.92225e-12	Non-specific lipid-transfer protein	AT2G38540.1|Symbols:LP1, LTP1, ATLTP1|lipid transfer protein 1
Glyma.03G046800	9.54834	9.64331e-08	Protein phosphatase type 2C	AT5G01700.2|Symbols:|Protein phosphatase 2C family protein
Glyma.18G000400	9.51592	5.71794e-10	Calmodulin binding protein	AT3G13600.1|Symbols:|calmodulin-binding family protein
Glyma.U004700	9.36898	6.86684e-11	40S ribosomal protein SA	AT3G04770.2|Symbols:RPSAb|40s ribosomal protein SA B
Glyma.03G047700	9.13754	9.82515e-07	Tir-nbs-lrr resistance protein	AT5G17680.1|Symbols:|disease resistance protein (TIR-NBS-LRR class), putative
Glyma.03G040400	9.1311	1.80662e-10	Non-specific lipid-transfer protein	AT2G38540.1|Symbols:LP1, LTP1, ATLTP1|lipid transfer protein 1
Glyma.12G234600	9.02895	5.93444e-10	Probable sodium/metabolite cotransporter BASS1, chloroplastic	AT1G78560.1|Symbols:|Sodium Bile acid symporter family
Glyma.03G048000	8.74494	8.03059e-09	F14D16.10	AT1G18950.1|Symbols:|DDT domain superfamily
Glyma.03G046900	8.63427	1.46222e-08	Protein kinase	AT5G37790.1|Symbols:|Protein kinase superfamily protein
Glyma.06G024600	8.62952	0.00363705	F10A5.7	AT1G75730.2|Symbols:|unknown protein
Glyma.11G196600	8.54824	2.62213e-08	Carbonic anhydrase family protein	AT1G08080.1|Symbols:ATACA7, ACA7|alpha carbonic anhydrase 7
Glyma.09G262800	8.47366	1.07328e-07	(+)-neomenthol dehydrogenase	AT3G61220.1|Symbols:|NAD(P)-binding Rossmann-fold superfamily protein
Glyma.08G147400	8.45172	0.00792644	WD repeat-containing protein	AT1G48870.1|Symbols:|Transducin/WD40 repeat-like superfamily protein
Glyma.20G159600	8.41512	8.43563e-08	Cytochrome P450	AT5G52400.1|Symbols:CYP715A1|cytochrome P450, family 715, subfamily A, polypeptide 1
Glyma.10G072100	8.2595	2.94119e-07	TRNA intron endonuclease, catalytic C-terminal	AT3G45590.2|Symbols:ATSEN1, SEN1|splicing endonuclease 1
Glyma.03G047500	8.04857	1.56647e-05	Tir-nbs-lrr resistance protein	AT5G41750.2|Symbols:|Disease resistance protein (TIR-NBS-LRR class) family
Glyma.12G096900	7.93001	1.85407e-05	Cellulose synthase-like protein H1	AT2G32530.1|Symbols:ATCSLB03, CSLB03, ATCSLB3|cellulose synthase-like B3
Glyma.06G000400	7.83584	4.72503e-06	Nodule inception protein	AT4G35270.1|Symbols:|Plant regulator RWP-RK family protein
Glyma.05G163300	7.82567	6.20128e-06	GDSL esterase/lipase	AT1G29670.1|Symbols:|GDSL-like Lipase/Acylhydrolase superfamily protein
Glyma.10G219800	7.72088	8.59373e-06	Peroxidase	AT1G14550.1|Symbols:|Peroxidase superfamily protein
Glyma.16G086800	7.69315	0.000151172	NA	NA
Glyma.10G174900	7.63264	1.88326e-05	F21B7.22	AT1G03610.1|Symbols:|Protein of unknown function (DUF789)
Glyma.03G048300	7.58636	0.00021383	NBS-LRR disease resistance protein	AT3G14460.1|Symbols:|LRR and NB-ARC domains-containing disease resistance protein
Glyma.13G131200	7.58554	0.00036177	K(+)/H(+) antiporter	AT3G53720.1|Symbols:ATCHX20, CHX20|cation/H+ exchanger 20
Glyma.03G045900	7.52381	4.17205e-05	NA	NA
Glyma.08G070700	7.50125	7.11592e-05	ABC transporter G family member	AT1G17840.1|Symbols:WBC11, ABCG11, DSO, COF1, ATWBC11|white-brown complex homolog protein 11
Glyma.05G066300	7.47677	3.99641e-05	NA	NA
Glyma.03G048200	7.47581	6.96979e-05	NBS-LRR disease resistance protein	AT3G14470.1|Symbols:|NB-ARC domain-containing disease resistance protein
Glyma.12G190900	7.41731	0.000185607	Pollen preferential protein	AT2G27180.1|Symbols:|unknown protein
Glyma.13G116900	7.36224	0.00121751	Peptide transporter PTR1	AT1G27040.1|Symbols:|Major facilitator superfamily protein
Glyma.20G077900	7.35472	0.000263214	mRNA, clone: RTFL01-37-G23	AT5G20230.1|Symbols:ATBCB, BCB, SAG14|blue-copper-binding protein
Glyma.11G094900	7.34226	0.000284659	Beta-1,3-glucanase	AT4G16260.1|Symbols:|Glycosyl hydrolase superfamily protein
Glyma.16G182600	7.33323	0.000213294	Cytochrome P450	AT5G52400.1|Symbols:CYP715A1|cytochrome P450, family 715, subfamily A, polypeptide 1
Glyma.03G018200	7.33234	0.000116877	F1L3.4	AT3G25270.1|Symbols:|Ribonuclease H-like superfamily protein
Glyma.06G056400	7.32765	0.000100367	LRR receptor-like serine/threonine-protein kinase ERECTA	AT2G26330.1|Symbols:ER, QRP1|Leucine-rich receptor-like protein kinase family protein
Glyma.20G159700	7.27705	9.77333e-48	Cytochrome P450	AT5G52400.1|Symbols:CYP715A1|cytochrome P450, family 715, subfamily A, polypeptide 1
Glyma.06G225900	7.25872	0.000667584	DNA-directed RNA polymerase (Fragment)	ATCG00170.1|Symbols:RPOC2|DNA-directed RNA polymerase family protein
Glyma.04G110400	7.2184	0.000356572	Cytochrome P450 71A1	AT4G13310.1|Symbols:CYP71A20|cytochrome P450, family 71, subfamily A, polypeptide 20
Glyma.01G027200	7.13273	0.00292223	NA	NA
Glyma.09G233900	7.13226	0.000461302	GDSL esterase/lipase	AT1G71250.1|Symbols:|GDSL-like Lipase/Acylhydrolase superfamily protein
Glyma.15G006200	7.10299	0.000637676	F-box/LRR-repeat protein	AT1G15740.1|Symbols:|Leucine-rich repeat family protein
Glyma.10G187000	7.06948	0.000591364	Ethylene-responsive transcription factor ERF098	AT3G23230.1|Symbols:|Integrase-type DNA-binding superfamily protein
Glyma.01G216000	7.06198	0.000742831	CBF3 protein	AT1G12610.1|Symbols:DDF1|Integrase-type DNA-binding superfamily protein
Glyma.20G186900	7.05181	0.000471865	Hippocampus abundant transcript-like protein	AT2G16980.1|Symbols:|Major facilitator superfamily protein
Glyma.03G055300	7.04467	0.000756564	Receptor-like protein kinase	AT4G13810.1|Symbols:AtRLP47, RLP47|receptor like protein 47
Glyma.18G299200	7.0238	0.000752647	Peptide transporter-like protein	AT5G13400.1|Symbols:|Major facilitator superfamily protein
Glyma.10G045300	6.98117	0.00499004	Zinc finger protein	AT3G53600.1|Symbols:|C2H2-type zinc finger family protein
Glyma.13G051600	6.94371	5.27142e-12	Cytochrome P450 (Fragment)	AT4G39950.1|Symbols:CYP79B2|cytochrome P450, family 79, subfamily B, polypeptide 2
Glyma.03G048800	6.92643	0.00104584	Resistance protein	AT5G44510.1|Symbols:TAO1|target of AVRB operation1
Glyma.03G018300	6.92147	0.00102039	F1L3.4	AT3G25270.1|Symbols:|Ribonuclease H-like superfamily protein
Glyma.07G150400	6.91754	1.75237e-13	CPRD49 protein	AT3G11210.1|Symbols:|SGNH hydrolase-type esterase superfamily protein
Glyma.08G134700	6.91326	0.00418793	Protein SENSITIVE TO PROTON RHIZOTOXICITY	AT5G22890.1|Symbols:|C2H2 and C2HC zinc fingers superfamily protein
Glyma.15G111100	6.8859	1.24205e-06	NA	AT4G04480.1|Symbols:|unknown protein
Glyma.04G241000	6.81769	0.00257802	PsbP domain-containing protein	AT1G77090.1|Symbols:|Mog1/PsbP/DUF1795-like photosystem II reaction center PsbP family protein
Glyma.18G259900	6.80686	0.00150008	TGF-beta receptor, type I/II extracellular region	AT1G32450.1|Symbols:NRT1.5|nitrate transporter 1.5
Glyma.08G076300	6.80361	0.00195548	Nodulin-21	AT3G43660.1|Symbols:|Vacuolar iron transporter (VIT) family protein
Glyma.02G155700	6.77879	0.00532283	Beta-glucosidase	AT1G02850.2|Symbols:BGLU11|beta glucosidase 11
Glyma.03G202500	6.76517	0.00482559	U-box domain-containing family protein	AT3G11840.1|Symbols:PUB24|plant U-box 24
Glyma.06G291900	6.76323	0.00706442	Transcription factor bHLH36	AT4G20970.1|Symbols:|basic helix-loop-helix (bHLH) DNA-binding superfamily protein
Glyma.04G227800	6.7415	0.00391611	S-adenosyl-L-methionine: caffeic acid 3-0-methyltransferase	AT5G54160.1|Symbols:ATOMT1, OMT1|O-methyltransferase 1
Glyma.16G086900	6.6997	0.00301504	NA	NA
Glyma.07G124400	6.68945	0.00492347	Oxidoreductase family protein	AT3G13610.1|Symbols:|2-oxoglutarate (2OG) and Fe(II)-dependent oxygenase superfamily protein
Glyma.10G234700	6.67069	7.8294e-11	Cytochrome P450	AT5G52400.1|Symbols:CYP715A1|cytochrome P450, family 715, subfamily A, polypeptide 1
Glyma.02G031600	6.59411	0.00870892	Protein ALTERED XYLOGLUCAN 4	AT1G70230.1|Symbols:TBL27|TRICHOME BIREFRINGENCE-LIKE 27
Glyma.09G278100	6.50147	2.85739e-09	Transcription factor bHLH93	AT2G40435.1|Symbols:|transcription regulators (TAIR:AT3G56220.1);
Glyma.06G290100	6.48585	0.00709092	Zinc finger family protein	AT1G03790.1|Symbols:SOM|Zinc finger C-x8-C-x5-C-x3-H type family protein
Glyma.13G252900	6.47945	0.00615673	Metal transporter CNNM4	AT2G14520.1|Symbols:|CBS domain-containing protein with a domain of unknown function (DUF21)
Glyma.13G195000	6.46107	0.000482328	NA	NA
Glyma.08G094000	6.37703	0.00945448	Cytochrome b reductase	AT1G14730.1|Symbols:|Cytochrome b561/ferric reductase transmembrane protein family
Glyma.08G150500	6.34243	1.04806e-20	Vicianin hydrolase (Fragment)	AT2G44480.1|Symbols:BGLU17|beta glucosidase 17
Glyma.13G132800	6.3064	5.93537e-07	Zinc finger protein	AT2G37430.1|Symbols:|C2H2 and C2HC zinc fingers superfamily protein
Glyma.13G184800	6.2122	5.89722e-99	Disease resistance protein	AT3G14470.1|Symbols:|NB-ARC domain-containing disease resistance protein
Glyma.03G074200	6.19942	1.36937e-07	NA	AT3G54060.2|Symbols:|unknown protein
Glyma.18G247100	6.04695	1.49325e-05	UDP-glucose glucosyltransferase	AT1G05675.1|Symbols:|UDP-Glycosyltransferase superfamily protein
Glyma.13G216400	6.01121	4.14534e-05	Acyl-CoA-binding domain-containing protein	AT5G18590.2|Symbols:|Galactose oxidase/kelch repeat superfamily protein
Glyma.13G187700	5.98044	3.05368e-06	Mitogen-activated protein kinase	NA
Glyma.11G016400	5.88033	0.00404403	GDSL esterase/lipase	AT4G10950.1|Symbols:|SGNH hydrolase-type esterase superfamily protein
Glyma.19G106800	5.8514	0.00058229	Glyceraldehyde-3-phosphate dehydrogenase A subunit	AT1G12900.1|Symbols:GAPA-2|glyceraldehyde 3-phosphate dehydrogenase A subunit 2
Glyma.08G050400	5.61575	2.19964e-50	ACC-oxidase	AT1G05010.1|Symbols:EFE, ACO4, EAT1|ethylene-forming enzyme
Glyma.16G079600	5.5656	0.00317237	AP2/ERF domain-containing transcription factor	AT4G27950.1|Symbols:CRF4|cytokinin response factor 4
Glyma.03G054200	5.47778	0.00196843	NA	NA
Glyma.19G218700	5.43136	0.000219041	Gibberellin 2-oxidase	AT1G02400.1|Symbols:ATGA2OX4, ATGA2OX6, DTA1, GA2OX6|gibberellin 2-oxidase 6
Glyma.05G137800	5.3848	4.03624e-09	NA	AT1G17020.1|Symbols:SRG1, ATSRG1|senescence-related gene 1
Glyma.06G182700	5.29264	3.0845e-63	Carbonic anhydrase	AT5G14740.2|Symbols:CA2, CA18, BETA CA2|carbonic anhydrase 2
Glyma.07G262400	5.24836	6.86938e-14	NA	AT4G04480.1|Symbols:|unknown protein
Glyma.06G235900	5.17709	4.23399e-12	Tyrosine aminotransferase	AT5G53970.1|Symbols:|Tyrosine transaminase family protein
Glyma.08G123000	5.12784	2.18305e-08	Probable inactive poly [ADP-ribose] polymerase SRO2	AT1G23550.1|Symbols:SRO2|similar to RCD one 2
Glyma.18G280500	5.06068	0.00129701	Nuclear matrix constituent-like protein 1	AT1G67230.1|Symbols:LINC1|little nuclei1
Glyma.10G234600	5.01653	3.90658e-18	Cytochrome P450	AT5G52400.1|Symbols:CYP715A1|cytochrome P450, family 715, subfamily A, polypeptide 1
Glyma.18G004000	5.00814	7.35778e-07	ATP-dependent RNA helicase family protein	AT3G26560.1|Symbols:|ATP-dependent RNA helicase, putative
Glyma.13G272300	4.99098	0.00112172	Sodium/calcium exchanger family protein (Fragment)	AT1G53210.1|Symbols:|sodium/calcium exchanger family protein / calcium-binding EF hand family protein
Glyma.03G005300	4.96297	0.00510061	MATE efflux family protein	AT1G33110.1|Symbols:|MATE efflux family protein
Glyma.08G080000	4.89772	0.00481875	Reticuline oxidase	AT2G34790.1|Symbols:MEE23, EDA28|FAD-binding Berberine family protein
Glyma.07G200700	4.86971	0.00718907	17.5 kDa class I heat shock protein	AT1G07400.1|Symbols:|HSP20-like chaperones superfamily protein
Glyma.07G262300	4.83778	0.00154207	NA	AT4G04480.1|Symbols:|F-box family protein with a domain of unknown function (DUF295) (TAIR:AT4G22030.1)
Glyma.01G128000	4.80437	0.00900325	CASP-like protein ARALYDRAFT_321547	AT2G38480.1|Symbols:|Uncharacterised protein family (UPF0497)
Glyma.15G062800	4.79812	2.02922e-186	PR1a	AT3G19690.1|Symbols:|CAP (Cysteine-rich secretory proteins, Antigen 5, and Pathogenesis-related 1 protein) superfamily protein
Glyma.17G014500	4.75381	3.35882e-13	NA	AT3G20340.1|Symbols:|Expression of the gene is downregulated in the presence of paraquat, an inducer of photoxidative stress.
Glyma.03G061900	4.70087	0.000135809	Alpha-amylase	AT5G01260.1|Symbols:|Carbohydrate-binding-like fold
Glyma.03G036800	4.67954	2.47726e-100	TATA-box-binding protein	AT1G55520.2|Symbols:TBP2, ATTBP2|TATA binding protein 2
Glyma.15G110600	4.67633	1.691e-33	F12F1.21 protein	AT1G11925.1|Symbols:|Stigma-specific Stig1 family protein
Glyma.02G143600	4.60086	0.00618486	High affinity ammonium transporter	AT2G38290.1|Symbols:ATAMT2, AMT2;1, AMT2|ammonium transporter 2
Glyma.19G147200	4.56677	6.55631e-05	18 kDa seed maturation protein	AT5G06760.1|Symbols:LEA4-5|Late Embryogenesis Abundant 4-5
Glyma.19G174200	4.52048	1.08985e-22	Zinc finger protein	AT2G37430.1|Symbols:|C2H2 and C2HC zinc fingers superfamily protein
Glyma.03G020800	4.48641	1.1924e-105	Extended synaptotagmin-2-A	AT3G61050.2|Symbols:NTMC2TYPE4, NTMC2T4|Calcium-dependent lipid-binding (CaLB domain) family protein
Glyma.18G239100	4.46219	4.02512e-06	Salicylic acid/benzoic acid carboxyl methyltransferase	AT4G36470.1|Symbols:|S-adenosyl-L-methionine-dependent methyltransferases superfamily protein
Glyma.02G248000	4.45564	1.05824e-05	Elicitor-responsive protein	AT3G55470.2|Symbols:|Calcium-dependent lipid-binding (CaLB domain) family protein
Glyma.01G078300	4.43693	2.24823e-41	Cytochrome P450 71B35	AT4G31500.1|Symbols:CYP83B1, SUR2, RNT1, RED1, ATR4|cytochrome P450, family 83, subfamily B, polypeptide 1
Glyma.14G052000	4.4267	0.000578868	NA	NA
Glyma.09G005000	4.411	9.11281e-15	NA	AT4G04480.1|Symbols:|F-box family protein with a domain of unknown function (DUF295) (TAIR:AT4G22030.1)
Glyma.03G111700	4.40037	5.34941e-21	Ethylene-responsive transcription factor 13	AT2G44840.1|Symbols:ATERF13, EREBP, ERF13|ethylene-responsive element binding factor 13
Glyma.08G345500	4.35471	6.19621e-05	Serine/threonine protein kinase OXI1	AT3G25250.1|Symbols:AGC2-1, AGC2, OXI1, AtOXI1|AGC (cAMP-dependent, cGMP-dependent and protein kinase C) kinase family protein
Glyma.17G014400	4.33933	0.00182963	NA	NA
Glyma.07G110300	4.30907	0.000835625	UDP-glucuronosyltransferase 2A3	AT4G01070.1|Symbols:GT72B1, UGT72B1|UDP-Glycosyltransferase superfamily protein
Glyma.12G099300	4.26174	0.00170421	MATE efflux family protein	AT3G21690.1|Symbols:|MATE efflux family protein
Glyma.09G233800	4.2343	4.83393e-09	Ethylene-responsive transcription factor	AT5G11590.1|Symbols:TINY2|Integrase-type DNA-binding superfamily protein
Glyma.02G124000	4.21019	0.00044554	GDSL-motif lipase/hydrolase family protein	AT2G03980.1|Symbols:|GDSL-like Lipase/Acylhydrolase superfamily protein
Glyma.13G193400	4.19122	0.00015405	NA	NA
Glyma.10G119400	4.19049	1.94145e-44	Cucumisin family protein (Fragment)	AT5G59100.1|Symbols:|Subtilisin-like serine endopeptidase family protein
Glyma.08G068700	4.17107	0.000763221	17.3 kDa class I heat shock protein	AT1G07400.1|Symbols:|HSP20-like chaperones superfamily protein
Glyma.04G131100	4.09759	5.03316e-73	Eugenol synthase	AT1G75280.1|Symbols:|NmrA-like negative transcriptional regulator family protein
Glyma.15G251300	4.07707	0.00209788	Nicotianamine synthase	AT5G04950.1|Symbols:NAS1, ATNAS1|nicotianamine synthase 1
Glyma.13G364400	4.07071	0.00109881	Nodulin-44	NA
Glyma.09G159900	4.0182	1.71442e-10	NA	AT3G02645.1|Symbols:|Plant protein of unknown function (DUF247)
Glyma.10G009400	4.00003	3.36388e-68	Peroxidase	AT1G05260.1|Symbols:RCI3, RCI3A|Peroxidase superfamily protein
Glyma.17G244000	3.96913	1.23814e-19	Patatin-like protein	AT2G26560.1|Symbols:PLP2, PLA IIA, PLA2A|phospholipase A 2A
Glyma.08G364700	3.96303	1.24142e-07	DUF292-domain-containing protein	AT2G14830.1|Symbols:|Regulator of Vps4 activity in the MVB pathway protein
Glyma.02G008900	3.95306	8.19268e-19	Peroxidase	AT3G21770.1|Symbols:|Peroxidase superfamily protein
Glyma.12G161400	3.94105	3.41247e-11	FLAVODOXIN-LIKE QUINONE REDUCTASE 1 family protein	AT5G54500.1|Symbols:FQR1|flavodoxin-like quinone reductase 1
Glyma.07G226800	3.9284	0.00402429	PEThy ZPT4-2	AT1G26610.1|Symbols:|C2H2-like zinc finger protein
Glyma.03G044900	3.89202	2.36392e-123	Disease resistance response protein	AT5G49040.1|Symbols:|Disease resistance-responsive (dirigent-like protein) family protein
Glyma.09G052200	3.8886	0.00128641	Histone-lysine N-methyltransferase SETD1B	AT5G42400.1|Symbols:ATXR7, SDG25|SET domain protein 25
Glyma.18G297500	3.88756	6.49638e-25	NA	AT1G13340.1|Symbols:|Regulator of Vps4 activity in the MVB pathway protein
Glyma.13G331200	3.82055	4.02052e-06	Universal stress protein	AT2G47710.1|Symbols:|Adenine nucleotide alpha hydrolases-like superfamily protein
Glyma.03G144400	3.81466	2.85258e-55	Maturation protein	AT5G06760.1|Symbols:LEA4-5|Late Embryogenesis Abundant 4-5
Glyma.16G143400	3.79884	0.00796965	NA	AT2G23690.1|Symbols:|unknown protein
Glyma.09G284400	3.78568	8.9602e-09	Peroxidase	AT4G11290.1|Symbols:|Peroxidase superfamily protein
Glyma.13G251600	3.78145	4.24648e-211	PR1a	AT3G19690.1|Symbols:|CAP (Cysteine-rich secretory proteins, Antigen 5, and Pathogenesis-related 1 protein) superfamily protein
Glyma.13G251700	3.77852	1.03707e-214	PR1a	AT3G19690.1|Symbols:|CAP (Cysteine-rich secretory proteins, Antigen 5, and Pathogenesis-related 1 protein) superfamily protein
Glyma.13G252000	3.76899	9.71399e-213	PR1a	AT3G19690.1|Symbols:|CAP (Cysteine-rich secretory proteins, Antigen 5, and Pathogenesis-related 1 protein) superfamily protein
Glyma.13G252400	3.76702	4.24648e-211	PR1a	AT3G19690.1|Symbols:|CAP (Cysteine-rich secretory proteins, Antigen 5, and Pathogenesis-related 1 protein) superfamily protein
Glyma.15G093100	3.76544	0.00289075	Protein TIFY 5A	AT1G30135.1|Symbols:JAZ8, TIFY5A|jasmonate-zim-domain protein 8
Glyma.13G252300	3.74708	2.19422e-196	PR1a	AT3G19690.1|Symbols:|CAP (Cysteine-rich secretory proteins, Antigen 5, and Pathogenesis-related 1 protein) superfamily protein
Glyma.07G262900	3.74117	6.99792e-11	F12F1.21 protein	AT1G11925.1|Symbols:|Stigma-specific Stig1 family protein
Glyma.U027100	3.72656	3.64464e-05	FERONIA receptor-like kinase	AT3G51550.1|Symbols:FER|Malectin/receptor-like protein kinase family protein
Glyma.05G177700	3.71141	0.00674852	Hop-interacting protein THI038	AT5G22890.1|Symbols:|C2H2 and C2HC zinc fingers superfamily protein
Glyma.19G259700	3.70853	0.00123488	NAC secondary wall thickening promoting factor 1	AT2G46770.1|Symbols:NST1, EMB2301, ANAC043|NAC (No Apical Meristem) domain transcriptional regulator superfamily protein
Glyma.06G220800	3.69631	8.08546e-36	Blue copper protein	AT5G20230.1|Symbols:ATBCB, BCB, SAG14|blue-copper-binding protein
Glyma.13G219300	3.64454	3.25442e-14	Protein TIFY 5A	AT1G30190.1|Symbols:|unknown protein
Glyma.09G029900	3.63345	6.16069e-14	2-succinylbenzoate-CoA ligase	AT3G16910.1|Symbols:AAE7, ACN1|acyl-activating enzyme 7
Glyma.08G108000	3.62922	2.1357e-33	Selenium binding protein (Fragment)	AT4G14040.1|Symbols:EDA38, SBP2|selenium-binding protein 2
Glyma.13G168500	3.62919	4.45105e-107	MtN24-like protein	AT5G40300.1|Symbols:|Uncharacterised protein family (UPF0497)
Glyma.18G061000	3.6068	8.40699e-24	Protein phosphatase 2C	AT2G30020.1|Symbols:|Protein phosphatase 2C family protein
Glyma.20G226100	3.60018	1.42271e-06	Nucleic acid binding protein	AT3G04620.1|Symbols:|Alba DNA/RNA-binding protein
Glyma.17G011100	3.5993	2.67505e-28	F12F1.21 protein	AT1G11925.1|Symbols:|Stigma-specific Stig1 family protein
Glyma.02G248100	3.57408	6.20234e-43	Elicitor-responsive protein	AT3G55470.2|Symbols:|Calcium-dependent lipid-binding (CaLB domain) family protein
Glyma.15G021800	3.55465	1.39713e-13	Stress-induced receptor-like kinase 2	AT1G51800.1|Symbols:|Leucine-rich repeat protein kinase family protein
Glyma.05G051500	3.528	2.33093e-07	Subtilase	AT1G04110.1|Symbols:SDD1|Subtilase family protein
Glyma.11G101200	3.50607	2.50234e-22	Peroxidase	AT1G14550.1|Symbols:|Peroxidase superfamily protein
Glyma.13G183500	3.48102	4.68382e-86	Polyphenol oxidase	NA
Glyma.17G011700	3.46632	4.2721e-41	NA	AT4G22030.1|Symbols:|F-box family protein with a domain of unknown function (DUF295)
Glyma.03G104500	3.46621	2.35448e-09	Glucosyltransferase-13 (Fragment)	AT4G01070.1|Symbols:GT72B1, UGT72B1|UDP-Glycosyltransferase superfamily protein
Glyma.04G179500	3.44648	3.2682e-27	Gonadotropin beta chain	AT5G14920.1|Symbols:|Gibberellin-regulated family protein
Glyma.13G176500	3.42465	2.08319e-14	18.5 kDa class I heat shock protein	AT1G53540.1|Symbols:|HSP20-like chaperones superfamily protein
Glyma.03G053500	3.40826	2.95297e-09	TIR-NBS-LRR RCT1 resistance protein	AT5G36930.2|Symbols:|Disease resistance protein (TIR-NBS-LRR class) family
Glyma.06G291000	3.40501	1.19591e-05	Early nodulin-like protein	AT4G28365.1|Symbols:ENODL3, AtENODL3|early nodulin-like protein 3
Glyma.10G253800	3.39595	0.00642649	Receptor-like protein kinase homolog RK20-1	AT4G21410.1|Symbols:CRK29|cysteine-rich RLK (RECEPTOR-like protein kinase) 29
Glyma.20G144300	3.38521	8.20773e-11	Hexose transporter	AT5G26340.1|Symbols:MSS1, STP13, ATSTP13|Major facilitator superfamily protein
Glyma.13G183000	3.36854	6.7499e-172	Polyphenol oxidase	NA
Glyma.14G053700	3.35718	2.42641e-40	Peroxidase	AT5G05340.1|Symbols:|Peroxidase superfamily protein
Glyma.01G096800	3.34787	6.40963e-06	Hydroxyproline-rich glycoprotein	AT2G35230.1|Symbols:IKU1|VQ motif-containing protein
Glyma.09G004900	3.33056	1.36899e-06	NA	AT4G22030.1|Symbols:|F-box family protein with a domain of unknown function (DUF295)
Glyma.20G171900	3.31978	1.3507e-16	Peroxidase	AT1G14550.1|Symbols:|Peroxidase superfamily protein
Glyma.07G067700	3.30576	1.1223e-14	Ferric reductase	AT1G01580.1|Symbols:FRO2, FRD1, ATFRO2|ferric reduction oxidase 2
Glyma.09G006100	3.30294	1.4833e-17	F12F1.21 protein	AT1G11925.1|Symbols:|Stigma-specific Stig1 family protein
Glyma.09G188700	3.28621	3.98206e-13	Sst1 protein	AT5G19600.1|Symbols:SULTR3;5|sulfate transporter 3;5
Glyma.01G195300	3.27822	2.73127e-11	VQ motif-containing family protein	AT2G22880.1|Symbols:|VQ motif-containing protein
Glyma.19G009000	3.26238	8.94494e-81	Formate dehydrogenase	AT5G14780.1|Symbols:FDH|formate dehydrogenase
Glyma.17G230000	3.25207	0.00116883	BEL1-like homeodomain protein	AT4G32980.1|Symbols:ATH1|homeobox gene 1
Glyma.18G182800	3.24271	3.72686e-28	Catalytic/ hydrolase	AT5G02230.2|Symbols:|Haloacid dehalogenase-like hydrolase (HAD) superfamily protein
Glyma.10G285400	3.22995	2.26312e-22	NA	NA
Glyma.15G260700	3.21997	0.000324658	Nodulin 41	AT2G35615.1|Symbols:|Eukaryotic aspartyl protease family protein
Glyma.15G140200	3.21934	2.39977e-13	ATP citrate lyase alpha subunit	AT3G06650.1|Symbols:ACLB-1|ATP-citrate lyase B-1
Glyma.01G225100	3.20555	7.93339e-10	Protein phosphatase 2C	AT2G29380.1|Symbols:HAI3|highly ABA-induced PP2C gene 3
Glyma.01G085700	3.20191	5.82832e-13	UDP-glucosyl transferase	AT3G02100.1|Symbols:|UDP-Glycosyltransferase superfamily protein
Glyma.12G197400	3.19358	2.53796e-32	Myrcene synthase	AT4G16730.1|Symbols:TPS02|terpene synthase 02
Glyma.03G029200	3.18484	0.00123428	Pectinesterase	AT2G45220.1|Symbols:|Plant invertase/pectin methylesterase inhibitor superfamily
Glyma.10G126100	3.17695	3.08147e-26	NA	NA
Glyma.17G014100	3.17425	8.5527e-09	NA	AT3G20340.1|Symbols:|Expression of the gene is downregulated in the presence of paraquat, an inducer of photoxidative stress.
Glyma.16G177500	3.15653	4.76003e-07	Metal transporter CNNM2	AT5G52790.1|Symbols:|CBS domain-containing protein with a domain of unknown function (DUF21)
Glyma.03G047000	3.13941	4.54906e-30	NB-LRR type disease resistance protein Rps1-k-2	AT3G14470.1|Symbols:|NB-ARC domain-containing disease resistance protein
Glyma.10G253600	3.12454	6.11863e-08	Cysteine-rich receptor-like protein kinase	AT4G21410.1|Symbols:CRK29|cysteine-rich RLK (RECEPTOR-like protein kinase) 29
Glyma.11G066000	3.1228	1.73687e-09	Mannitol transporter family protein	AT4G36670.1|Symbols:|Major facilitator superfamily protein
Glyma.01G033200	3.10456	5.91754e-05	NBS-LRR resistance-like protein	AT1G69550.1|Symbols:|disease resistance protein (TIR-NBS-LRR class)
Glyma.17G064300	3.096	2.00838e-07	NA	AT5G57510.1|Symbols:|unknown protein
Glyma.03G046500	3.09136	1.36354e-19	NB-LRR type disease resistance protein Rps1-k-2	AT3G14470.1|Symbols:|NB-ARC domain-containing disease resistance protein
Glyma.09G162800	3.08907	1.38562e-20	Miraculin	AT1G17860.1|Symbols:|Kunitz family trypsin and protease inhibitor protein
Glyma.08G131900	3.08703	8.55276e-65	NA	NA
Glyma.18G268100	3.07812	0.000635476	Isoflavonoid malonyl transferase 3	AT5G39050.1|Symbols:|HXXXD-type acyl-transferase family protein
Glyma.05G187900	3.0667	1.85717e-59	Auxin-induced protein 5NG4	AT5G64700.1|Symbols:|nodulin MtN21 /EamA-like transporter family protein
Glyma.13G194900	3.0623	5.84848e-88	Resistance protein	AT5G36930.2|Symbols:|Disease resistance protein (TIR-NBS-LRR class) family
Glyma.13G266900	3.05361	0.000123104	NA	NA
Glyma.05G047100	3.02976	1.61163e-10	Calcium-binding protein	AT1G76650.3|Symbols:CML38|calmodulin-like 38
Glyma.05G107500	3.01946	1.40297e-07	VQ motif-containing family protein	AT2G22880.1|Symbols:|VQ motif-containing protein
Glyma.17G049800	3.00385	4.95818e-98	Germin-like protein	AT5G20630.1|Symbols:GLP3, GLP3A, GLP3B, ATGER3, GER3|germin 3
Glyma.19G081700	3.0033	5.06874e-08	F-box/kelch-repeat protein	AT4G12560.2|Symbols:CPR30|F-box and associated interaction domains-containing protein
Glyma.08G162400	2.98946	6.55134e-95	Nodulin 41	AT2G35615.1|Symbols:|Eukaryotic aspartyl protease family protein
Glyma.12G115600	2.98595	3.58966e-06	Early nodulin-like protein	AT4G28365.1|Symbols:ENODL3, AtENODL3|early nodulin-like protein 3
Glyma.13G190800	2.97043	1.01025e-33	Disease resistance protein	AT3G14470.1|Symbols:|NB-ARC domain-containing disease resistance protein
Glyma.18G289800	2.96739	5.23902e-38	CASP-like protein 12	AT2G39518.1|Symbols:|Uncharacterised protein family (UPF0497)
Glyma.16G056400	2.96379	0.00310282	NA	AT3G48200.1|Symbols:|unknown protein
Glyma.16G153400	2.94973	1.01497e-91	Glutamate dehydrogenase	AT5G18170.1|Symbols:GDH1|glutamate dehydrogenase 1
Glyma.07G089900	2.93943	3.9262e-06	Cytochrome P450	AT3G48310.1|Symbols:CYP71A22|cytochrome P450, family 71, subfamily A, polypeptide 22
Glyma.03G162600	2.92496	1.0519e-05	Ethylene-responsive transcription factor	AT3G23230.1|Symbols:|Integrase-type DNA-binding superfamily protein
Glyma.18G285100	2.92474	0.000439896	Bcl-2-associated athanogene-like protein	AT1G12060.1|Symbols:ATBAG5, BAG5|BCL-2-associated athanogene 5
Glyma.07G006900	2.92393	0.000120625	Lipoxygenase	AT1G55020.1|Symbols:LOX1, ATLOX1|lipoxygenase 1
Glyma.09G162500	2.92358	2.8209e-36	Miraculin	AT1G17860.1|Symbols:|Kunitz family trypsin and protease inhibitor protein
Glyma.03G262300	2.91279	0.000282065	Chlorophyll a/b-binding protein type II	AT3G61470.1|Symbols:LHCA2|photosystem I light harvesting complex gene 2
Glyma.19G165300	2.90478	3.81747e-09	Protein LIGHT-DEPENDENT SHORT HYPOCOTYLS 3	AT2G31160.1|Symbols:LSH3|Protein of unknown function (DUF640)
Glyma.10G191700	2.90294	2.5142e-06	Peroxidase	AT4G11290.1|Symbols:|Peroxidase superfamily protein
Glyma.12G029600	2.90223	0.00283139	Cytochrome P450	AT4G39490.1|Symbols:CYP96A10|cytochrome P450, family 96, subfamily A, polypeptide 10
Glyma.16G084700	2.89567	7.93511e-08	Serine/threonine protein kinase OXI1	AT3G25250.1|Symbols:AGC2-1, AGC2, OXI1, AtOXI1|AGC (cAMP-dependent, cGMP-dependent and protein kinase C) kinase family protein
Glyma.08G156300	2.89438	1.1441e-12	Cysteine desulfurase	NA
Glyma.05G121600	2.89276	8.41557e-15	Nodulin-21	AT3G43660.1|Symbols:|Vacuolar iron transporter (VIT) family protein
Glyma.09G212100	2.89254	4.535e-13	Kinase-START	AT4G19040.1|Symbols:EDR2|ENHANCED DISEASE RESISTANCE 2
Glyma.13G348500	2.88704	0.000162433	IQ calmodulin-binding region	AT5G57010.1|Symbols:|calmodulin-binding family protein
Glyma.14G054000	2.88686	3.48429e-31	NA	AT3G56180.1|Symbols:|Protein of unknown function (DUF567)
Glyma.17G055900	2.88195	9.66989e-06	Cysteine-rich receptor-like protein kinase	AT1G56140.1|Symbols:|Leucine-rich repeat transmembrane protein kinase
Glyma.08G320400	2.87069	1.58582e-07	NA	NA
Glyma.08G066300	2.87043	1.26652e-06	NA	AT1G57790.1|Symbols:|F-box family protein
Glyma.06G319000	2.86294	2.61425e-14	Pectinesterase	AT2G45220.1|Symbols:|Plant invertase/pectin methylesterase inhibitor superfamily
Glyma.18G018900	2.859	1.10681e-13	Early nodulin-70	AT5G10180.1|Symbols:AST68, SULTR2;1|slufate transporter 2;1
Glyma.09G162700	2.85661	3.07428e-40	Miraculin	AT1G17860.1|Symbols:|Kunitz family trypsin and protease inhibitor protein
Glyma.18G260000	2.85659	5.4935e-50	TGF-beta receptor, type I/II extracellular region	AT1G32450.1|Symbols:NRT1.5|nitrate transporter 1.5
Glyma.17G073400	2.84252	1.37083e-06	016DD91 nodulin precursor	AT4G31840.1|Symbols:ENODL15, AtENODL15|early nodulin-like protein 15
Glyma.19G114600	2.84242	5.35354e-12	Vapyrin	AT5G13530.2|Symbols:KEG|protein kinases;ubiquitin-protein ligases
Glyma.16G164300	2.83861	1.80782e-11	Glutathione peroxidase	AT1G71695.1|Symbols:|Peroxidase superfamily protein
Glyma.03G162500	2.83575	9.00995e-26	Ethylene-responsive transcription factor 1B	AT2G31230.1|Symbols:ATERF15, ERF15|ethylene-responsive element binding factor 15
Glyma.08G011300	2.83365	2.1627e-06	WRKY25	AT5G13080.1|Symbols:WRKY75, ATWRKY75|WRKY DNA-binding protein 75
Glyma.12G197300	2.82621	7.14174e-05	GRAS family transcription factor	AT3G49950.1|Symbols:|GRAS family transcription factor
Glyma.09G075200	2.81195	5.09418e-30	Chalcone synthase 6	AT5G13930.1|Symbols:CHS, TT4, ATCHS|Chalcone and stilbene synthase family protein
Glyma.20G231900	2.80265	5.74847e-05	RING finger family protein	AT3G05200.1|Symbols:ATL6|RING/U-box superfamily protein
Glyma.13G068800	2.79047	8.24209e-06	Cytochrome P450 82A3	AT4G31940.1|Symbols:CYP82C4|cytochrome P450, family 82, subfamily C, polypeptide 4
Glyma.13G317700	2.77882	6.96907e-06	Fatty acyl-CoA reductase	AT4G33790.1|Symbols:CER4, G7, FAR3|Jojoba acyl CoA reductase-related male sterility protein
Glyma.11G176200	2.77528	4.65294e-09	mRNA, clone: RTFL01-17-G05	AT2G29630.3|Symbols:THIC|thiaminC
Glyma.05G123700	2.77326	5.56566e-06	Polygalacturonase inhibiting protein	AT5G06860.1|Symbols:PGIP1, ATPGIP1|polygalacturonase inhibiting protein 1
Glyma.03G039000	2.77021	1.51497e-05	NB-LRR type disease resistance protein Rps1-k-2	NA
Glyma.08G012800	2.76742	0.000116308	Remorin 2.3	AT5G23750.2|Symbols:|Remorin family protein
Glyma.16G003000	2.76538	0.000554167	Bromodomain	AT1G58025.3|Symbols:|DNA-binding bromodomain-containing protein
Glyma.19G174000	2.75603	9.51259e-07	Zinc finger protein	AT2G37430.1|Symbols:|C2H2 and C2HC zinc fingers superfamily protein
Glyma.05G051400	2.75426	2.78184e-14	Subtilase	AT1G04110.1|Symbols:SDD1|Subtilase family protein
Glyma.02G119600	2.73955	9.33704e-12	Cytochrome P450 78A11	AT1G13710.1|Symbols:CYP78A5, KLU|cytochrome P450, family 78, subfamily A, polypeptide 5
Glyma.09G163600	2.738	9.73525e-50	Miraculin	AT1G17860.1|Symbols:|Kunitz family trypsin and protease inhibitor protein
Glyma.14G064100	2.72759	0.00249499	NA	AT2G39855.2|Symbols:|unknown protein
Glyma.20G022500	2.72587	3.67518e-21	Fe2+/Zn2+ regulated transporter	AT1G31260.1|Symbols:ZIP10|zinc transporter 10 precursor
Glyma.19G086400	2.72444	0.000525122	Germin-like protein 14	AT3G05950.1|Symbols:|RmlC-like cupins superfamily protein
Glyma.11G224200	2.71999	0.00236569	Peptide transporter PTR3-B	AT3G53960.1|Symbols:|Major facilitator superfamily protein
Glyma.20G018900	2.71306	0.000441435	Cytochrome P450 monooxygenase CYP89A28	AT1G64940.1|Symbols:CYP89A6|cytochrome P450, family 87, subfamily A, polypeptide 6
Glyma.10G296400	2.70978	6.97394e-05	Cytochrome P450	AT3G52970.1|Symbols:CYP76G1|cytochrome P450, family 76, subfamily G, polypeptide 1
Glyma.02G268000	2.70697	6.51122e-42	1-aminocyclopropane-1-carboxylic acid oxidase	AT1G05010.1|Symbols:EFE, ACO4, EAT1|ethylene-forming enzyme
Glyma.09G129700	2.70192	2.50733e-06	Metal transporter CNNM2	AT5G52790.1|Symbols:|CBS domain-containing protein with a domain of unknown function (DUF21)
Glyma.11G040700	2.70138	4.73789e-14	Expansin-like B1	AT4G17030.1|Symbols:ATEXLB1, EXPR, AT-EXPR, ATEXPR1, ATHEXP BETA 3.1, EXLB1|expansin-like B1
Glyma.02G132700	2.69075	5.97215e-07	DEM2	AT3G19240.1|Symbols:|Vacuolar import/degradation, Vid27-related protein
Glyma.01G230000	2.68949	1.57476e-06	Aspartic proteinase nepenthesin-1	AT1G64830.1|Symbols:|Eukaryotic aspartyl protease family protein
Glyma.18G256900	2.68453	2.175e-23	Quinohaemoprotein ethanol dehydrogenase type-1	NA
Glyma.01G098200	2.68424	8.81163e-06	NA	NA
Glyma.20G191200	2.6826	2.18275e-13	Leghemoglobin C2	AT3G10520.1|Symbols:AHB2, GLB2, ARATH GLB2, NSHB2, ATGLB2, HB2|haemoglobin 2
Glyma.17G224900	2.67891	0.000755769	17.9 kDa class II heat shock protein	AT5G12020.1|Symbols:HSP17.6II|17.6 kDa class II heat shock protein
Glyma.18G294200	2.67548	1.81779e-79	Lipid transfer protein	AT3G18280.1|Symbols:|Bifunctional inhibitor/lipid-transfer protein/seed storage 2S albumin superfamily protein
Glyma.18G210900	2.67383	3.02112e-48	Non-specific lipid-transfer protein	AT2G38540.1|Symbols:LP1, LTP1, ATLTP1|lipid transfer protein 1
Glyma.01G181100	2.67375	0.00114203	Root phototropism protein	AT5G66560.1|Symbols:|Phototropic-responsive NPH3 family protein
Glyma.14G167800	2.67287	2.70795e-15	NA	NA
Glyma.02G088100	2.67064	0.00148707	NA	NA
Glyma.19G034000	2.6545	2.46562e-05	Downy Mildew Resistant 6-like protein	AT5G24530.1|Symbols:DMR6|2-oxoglutarate (2OG) and Fe(II)-dependent oxygenase superfamily protein
Glyma.11G046400	2.65445	1.45022e-27	VQ motif-containing family protein	AT2G22880.1|Symbols:|VQ motif-containing protein
Glyma.09G008900	2.6461	0.00620212	Dehydrogenase/reductase SDR family member	AT4G05530.1|Symbols:IBR1, SDRA|indole-3-butyric acid response 1
Glyma.03G049500	2.63623	3.91046e-05	NA	NA
Glyma.16G146700	2.63357	8.24158e-12	Mitochondrial phosphate transporter	AT5G14040.1|Symbols:PHT3;1|phosphate transporter 3;1
Glyma.09G255000	2.63286	2.08147e-31	1-aminocyclopropane-1-carboxylate synthase	AT3G61510.1|Symbols:ACS1, AT-ACS1|ACC synthase 1
Glyma.10G170900	2.63054	2.82624e-16	Tyrosine specific protein phosphatase	AT3G02800.1|Symbols:|Tyrosine phosphatase family protein
Glyma.09G237600	2.62643	9.32322e-14	TGF-beta receptor, type I/II extracellular region	AT1G32450.1|Symbols:NRT1.5|nitrate transporter 1.5
Glyma.14G052300	2.61684	5.66562e-15	Nodulin-16	NA
Glyma.13G109800	2.60775	8.68385e-25	12-oxophytodienoate reductase family protein	AT2G06050.3|Symbols:OPR3|oxophytodienoate-reductase 3
Glyma.16G212200	2.60406	1.17418e-19	Kunitz-type protease inhibitor KPI-D12	AT1G17860.1|Symbols:|Kunitz family trypsin and protease inhibitor protein
Glyma.09G163000	2.60385	0.00344284	Miraculin	AT1G17860.1|Symbols:|Kunitz family trypsin and protease inhibitor protein
Glyma.11G244800	2.60249	6.62441e-08	Nodulation pectate lyase	AT1G67750.1|Symbols:|Pectate lyase family protein
Glyma.06G302200	2.60005	1.64882e-07	Beta-ocimene synthase	AT3G25830.1|Symbols:ATTPS-CIN, TPS-CIN|terpene synthase-like sequence-1,8-cineole
Glyma.05G220500	2.59875	3.85305e-18	Cytochrome P450 monooxygenase CYP716A12	AT5G36110.1|Symbols:CYP716A1|cytochrome P450, family 716, subfamily A, polypeptide 1
Glyma.03G016300	2.59295	0.00011939	BAP1	AT2G45760.1|Symbols:BAP2, BAL|BON association protein 2
Glyma.14G048900	2.59167	1.12174e-29	ACC-oxidase	AT1G05010.1|Symbols:EFE, ACO4, EAT1|ethylene-forming enzyme
Glyma.20G116700	2.58915	2.78989e-11	NA	AT1G25400.2|Symbols:|unknown protein
Glyma.01G138000	2.5839	3.35063e-06	Pectinesterase	AT2G45220.1|Symbols:|Plant invertase/pectin methylesterase inhibitor superfamily
Glyma.17G085200	2.57644	8.68835e-06	NA	AT5G47740.1|Symbols:|Adenine nucleotide alpha hydrolases-like superfamily protein
Glyma.01G011500	2.56681	3.68145e-05	Lipase class 3 family protein	AT4G16070.1|Symbols:|Mono-/di-acylglycerol lipase, N-terminal;Lipase, class 3
Glyma.06G270400	2.55499	4.18335e-05	Polyphenol oxidase	NA
Glyma.13G203000	2.55268	1.71009e-12	MATE efflux family protein	AT3G08040.2|Symbols:FRD3, MAN1, ATFRD3|MATE efflux family protein
Glyma.11G155000	2.55213	1.14565e-21	Early nodulin-12A	NA
Glyma.08G301600	2.55059	0.00526334	NA	AT5G12340.1|Symbols:|unknown protein
Glyma.14G035100	2.53337	4.64283e-10	Root determined nodulation 1	AT5G13500.3|Symbols:|unknown protein
Glyma.15G018100	2.52685	0.000197796	Aquaporin	AT3G16240.1|Symbols:DELTA-TIP, TIP2;1, DELTA-TIP1, AQP1, ATTIP2;1|delta tonoplast integral protein
Glyma.09G004800	2.51887	1.9491e-24	NA	AT4G22030.1|Symbols:|F-box family protein with a domain of unknown function (DUF295)
Glyma.01G174400	2.5186	8.37013e-07	Mannitol transporter family protein	AT4G36670.1|Symbols:|Major facilitator superfamily protein
Glyma.01G037100	2.51639	1.12597e-10	Matrix metalloproteinase MMP2	AT1G59970.1|Symbols:|Matrixin family protein
Glyma.03G204100	2.51356	1.3085e-09	Calcium-dependent protein kinase 2	AT3G10660.1|Symbols:CPK2, ATCPK2|calmodulin-domain protein kinase cdpk isoform 2
Glyma.13G242300	2.51208	9.46022e-27	Polyphenol oxidase	NA
Glyma.13G119000	2.51093	1.40491e-11	ABC transporter B family member	AT1G02520.1|Symbols:PGP11|P-glycoprotein 11
Glyma.01G061100	2.50863	5.7113e-33	Cytochrome P450 78A11	AT1G13710.1|Symbols:CYP78A5, KLU|cytochrome P450, family 78, subfamily A, polypeptide 5
Glyma.02G052000	2.50696	4.90762e-06	Ankyrin-like protein	AT3G51070.1|Symbols:|S-adenosyl-L-methionine-dependent methyltransferases superfamily protein
Glyma.10G206800	2.50231	2.63381e-09	NA	NA
Glyma.06G119200	2.49482	1.41641e-15	Protein kinase; Type I EGF	AT1G21270.1|Symbols:WAK2|wall-associated kinase 2
Glyma.U000100	2.49292	0.000135708	Cytochrome P450 monooxygenase	AT2G45550.1|Symbols:CYP76C4|cytochrome P450, family 76, subfamily C, polypeptide 4
Glyma.12G053300	2.49175	0.0010524	NA	AT1G05894.1|Symbols:|unknown protein
Glyma.11G224400	2.48847	0.000791175	Peptide transporter PTR3-B	AT3G53960.1|Symbols:|Major facilitator superfamily protein
Glyma.13G095700	2.48236	1.92241e-17	NA	AT5G57510.1|Symbols:|unknown protein; Has 27 Blast hits to 27 proteins in 9 species: Archae - 0; Bacteria - 0; Metazoa - 0; Fungi - 0; Plants - 27; Viruses - 0; Other Eukaryotes - 0 (source: NCBI BLink).
Glyma.10G017200	2.47943	3.50957e-41	Pectinesterase	AT4G02330.1|Symbols:ATPMEPCRB|Plant invertase/pectin methylesterase inhibitor superfamily
Glyma.13G085800	2.46079	8.76591e-11	NA	NA
Glyma.19G146800	2.45698	1.1387e-70	Cytochrome P450 93A1	AT5G06900.1|Symbols:CYP93D1|cytochrome P450, family 93, subfamily D, polypeptide 1
Glyma.14G100700	2.45611	0.000559658	Lectin-like receptor kinase	AT5G10530.1|Symbols:|Concanavalin A-like lectin protein kinase family protein
Glyma.18G266000	2.45393	2.43266e-05	UDP-glucosyltransferase HRA25	AT3G02100.1|Symbols:|UDP-Glycosyltransferase superfamily protein
Glyma.14G126500	2.44428	0.00450033	Shaker-like potassium channel 1	AT2G26650.1|Symbols:AKT1, ATAKT1, KT1|K+ transporter 1
Glyma.13G104700	2.44221	0.000312565	Cytokinin dehydrogenase 3	AT5G56970.1|Symbols:CKX3, ATCKX3|cytokinin oxidase 3
Glyma.14G081500	2.43597	2.56881e-11	Patatin-like protein	AT2G26560.1|Symbols:PLP2, PLA IIA, PLA2A|phospholipase A 2A
Glyma.10G198800	2.43357	0.000237864	Leghemoglobin C3	AT3G10520.1|Symbols:AHB2, GLB2, ARATH GLB2, NSHB2, ATGLB2, HB2|haemoglobin 2
Glyma.10G022300	2.42736	2.70552e-09	NA	NA
Glyma.20G203500	2.4251	0.00676676	Ethylene-responsive transcription factor ERF098	AT3G23230.1|Symbols:|Integrase-type DNA-binding superfamily protein
Glyma.18G009800	2.42368	9.40071e-05	Senescence-associated family protein	AT3G48140.1|Symbols:|B12D protein
Glyma.18G032700	2.41361	2.98087e-35	Protease inhibitor/seed storage/lipid transfer family protein	AT3G53980.2|Symbols:|Bifunctional inhibitor/lipid-transfer protein/seed storage 2S albumin superfamily protein
Glyma.06G315400	2.41249	9.22175e-25	Protein LIGHT-DEPENDENT SHORT HYPOCOTYLS 3	AT2G31160.1|Symbols:LSH3|Protein of unknown function (DUF640)
Glyma.10G212900	2.41161	1.02555e-46	Elongation factor 1-alpha	AT5G60390.3|Symbols:|GTP binding Elongation factor Tu family protein
Glyma.13G319600	2.41105	1.76203e-09	Glucomannan 4-beta-mannosyltransferase	AT5G22740.1|Symbols:ATCSLA02, CSLA02, ATCSLA2, CSLA2|cellulose synthase-like A02
Glyma.02G076900	2.40777	3.66361e-05	Disease resistance-like protein GS4-1	AT5G17680.1|Symbols:|disease resistance protein (TIR-NBS-LRR class), putative
Glyma.17G133400	2.4074	2.56816e-09	Subtilase	AT1G04110.1|Symbols:SDD1|Subtilase family protein
Glyma.18G293500	2.40228	1.10591e-11	NA	AT2G47485.1|Symbols:|unknown protein
Glyma.09G284700	2.39583	2.01116e-23	Peroxidase	AT4G11290.1|Symbols:|Peroxidase superfamily protein
Glyma.01G091800	2.38995	0.00199903	EXS family protein	AT1G68740.1|Symbols:PHO1;H1|EXS (ERD1/XPR1/SYG1) family protein
Glyma.03G054600	2.38948	0.00514814	TIR-NBS-LRR RCT1-like resistance protein	AT1G72900.1|Symbols:|Toll-Interleukin-Resistance (TIR) domain-containing protein
Glyma.15G083600	2.38896	1.6538e-08	Myb family transcription factor APL	AT2G38300.1|Symbols:|myb-like HTH transcriptional regulator family protein
Glyma.01G091400	2.38634	2.11901e-17	Chalcone synthase 6	AT5G13930.1|Symbols:CHS, TT4, ATCHS|Chalcone and stilbene synthase family protein
Glyma.02G205600	2.38277	0.00691091	Heat shock 70 kDa protein	AT1G16030.1|Symbols:Hsp70b|heat shock protein 70B
Glyma.13G349300	2.3816	2.05651e-19	Beta-fructofuranosidase, cell wall isozyme	AT3G13790.1|Symbols:ATCWINV1, ATBFRUCT1|Glycosyl hydrolases family 32 protein
Glyma.05G065300	2.38103	3.88744e-17	Expansin-like B1	AT4G17030.1|Symbols:ATEXLB1, EXPR, AT-EXPR, ATEXPR1, ATHEXP BETA 3.1, EXLB1|expansin-like B1
Glyma.06G192300	2.37647	9.29951e-05	DNA-binding protein-like protein	AT3G47710.1|Symbols:BNQ3, BHLH161|BANQUO 3
Glyma.06G184400	2.37626	9.47542e-12	Leucine-rich repeat transmembrane protein kinase	AT2G26730.1|Symbols:|Leucine-rich repeat protein kinase family protein
Glyma.09G031600	2.37595	0.00218277	Polygalacturonase	AT1G48100.1|Symbols:|Pectin lyase-like superfamily protein
Glyma.06G020800	2.36865	3.84021e-10	Syringolide-induced protein 14-1-1	AT1G76070.1|Symbols:|unknown protein
Glyma.04G244100	2.36725	2.21347e-13	Protein kinase; Type I EGF	AT1G21270.1|Symbols:WAK2|wall-associated kinase 2
Glyma.15G087600	2.365	4.42307e-06	NA	AT3G18670.1|Symbols:|Ankyrin repeat family protein
Glyma.16G162400	2.35819	1.03148e-57	Alliinase family protein	AT1G34060.1|Symbols:|Pyridoxal phosphate (PLP)-dependent transferases superfamily protein
Glyma.16G201200	2.35796	1.30007e-30	Somatic embryogenesis receptor kinase	AT1G52540.1|Symbols:|Protein kinase superfamily protein
Glyma.02G311000	2.35794	1.09076e-23	Nodule inception protein	AT4G35270.1|Symbols:|Plant regulator RWP-RK family protein
Glyma.05G180600	2.35712	1.58802e-41	Myo-inositol-1-phosphate synthase	AT5G10170.1|Symbols:ATMIPS3, MIPS3|myo-inositol-1-phosphate synthase 3
Glyma.13G310800	2.35358	8.08896e-05	Pollen preferential protein	AT2G27180.1|Symbols:|unknown protein
Glyma.09G149800	2.35234	3.93837e-11	Somatic embryogenesis receptor kinase	AT1G52540.1|Symbols:|Protein kinase superfamily protein
Glyma.01G098300	2.35003	6.36796e-05	NA	NA
Glyma.17G011800	2.34264	6.78427e-22	NA	AT4G22030.1|Symbols:|F-box family protein with a domain of unknown function (DUF295)
Glyma.09G163200	2.33868	6.03016e-13	Pathogen-inducible trypsin-inhibitor-like protein	AT1G17860.1|Symbols:|Kunitz family trypsin and protease inhibitor protein
Glyma.02G016600	2.33688	2.08953e-24	Pectinesterase	AT4G02330.1|Symbols:ATPMEPCRB|Plant invertase/pectin methylesterase inhibitor superfamily
Glyma.03G262200	2.3343	5.11719e-07	Maturase K	AT2G46870.1|Symbols:NGA1|AP2/B3-like transcriptional factor family protein
Glyma.17G137400	2.32817	4.03934e-14	Pectinesterase	AT3G47380.1|Symbols:|Plant invertase/pectin methylesterase inhibitor superfamily protein
Glyma.03G015900	2.32525	0.000201608	BAP1	AT2G45760.1|Symbols:BAP2, BAL|BON association protein 2
Glyma.19G248300	2.32503	0.000192552	Protein LIGHT-DEPENDENT SHORT HYPOCOTYLS 1	AT1G07090.1|Symbols:LSH6|Protein of unknown function (DUF640)
Glyma.09G039900	2.32278	7.00106e-06	COBRA-like protein	AT4G16120.1|Symbols:ATSEB1, COBL7, SEB1|COBRA-like protein-7 precursor
Glyma.12G137700	2.32252	1.58636e-19	GRAS family transcription factor	AT5G48150.2|Symbols:PAT1|GRAS family transcription factor
Glyma.03G035400	2.3159	4.29522e-06	Pentatricopeptide repeat-containing family protein	AT3G42630.1|Symbols:|Pentatricopeptide repeat (PPR) superfamily protein
Glyma.11G198500	2.31182	6.30551e-62	Probable glutathione S-transferase parA	AT1G78380.1|Symbols:ATGSTU19, GST8, GSTU19|glutathione S-transferase TAU 19
Glyma.13G217400	2.30508	8.75505e-27	Cytochrome P450 monooxygenase CYP710A15	AT2G34500.1|Symbols:CYP710A1|cytochrome P450, family 710, subfamily A, polypeptide 1
Glyma.05G123900	2.29704	9.42318e-16	Polygalacturonase inhibiting protein	AT5G06860.1|Symbols:PGIP1, ATPGIP1|polygalacturonase inhibiting protein 1
Glyma.09G205100	2.29317	7.72794e-08	OSJNBa0009P12.10 protein	AT1G32690.1|Symbols:|unknown protein
Glyma.03G160400	2.29165	7.34807e-23	NA	NA
Glyma.13G331600	2.28755	0.00141115	3-ketoacyl-CoA synthase	AT2G28630.1|Symbols:KCS12|3-ketoacyl-CoA synthase 12
Glyma.14G081200	2.28336	1.65066e-06	Patatin-like protein	AT2G26560.1|Symbols:PLP2, PLA IIA, PLA2A|phospholipase A 2A
Glyma.12G063900	2.28234	3.6397e-05	Homeobox-leucine zipper transcription factor family protein	AT5G59340.1|Symbols:WOX2|WUSCHEL related homeobox 2
Glyma.03G246200	2.27855	0.0017847	IQ domain-containing protein	AT4G14750.1|Symbols:IQD19|IQ-domain 19
Glyma.02G265200	2.26569	5.21926e-05	Nodulin-16	NA
Glyma.09G006200	2.26406	1.29505e-08	NA	AT1G11925.1|Symbols:|Stigma-specific Stig1 family protein
Glyma.10G188900	2.26285	6.47022e-10	NA	NA
Glyma.20G225200	2.25844	1.82846e-17	Pathogen-and wound-inducible antifungal protein CBP20	AT3G04720.1|Symbols:PR4, HEL, PR-4|pathogenesis-related 4
Glyma.01G135200	2.25756	8.51032e-100	Cytochrome P450 82A4	AT4G31940.1|Symbols:CYP82C4|cytochrome P450, family 82, subfamily C, polypeptide 4
Glyma.03G100500	2.25756	4.23319e-05	Glycine and proline rich protein 4	NA
Glyma.01G078700	2.25496	3.13307e-06	NA	NA
Glyma.17G248600	2.24931	0.00350999	NA	AT5G42610.1|Symbols:|Protein of unknown function (DUF607)
Glyma.18G106200	2.24896	1.89614e-05	60S ribosomal protein L23	NA
Glyma.10G005300	2.24692	1.99109e-08	Peptide transporter PTR3-A	AT5G46050.1|Symbols:ATPTR3, PTR3|peptide transporter 3
Glyma.13G085900	2.24071	9.67865e-07	NA	NA
Glyma.07G220000	2.23189	0.000595356	Glycosyl hydrolase family 17 family protein	AT4G18340.1|Symbols:|Glycosyl hydrolase superfamily protein
Glyma.19G088200	2.22437	0.00223162	Calcium-binding protein CML38	AT1G76650.3|Symbols:CML38|calmodulin-like 38
Glyma.03G185600	2.22234	0.000455172	Carbonic anhydrase	AT1G08080.1|Symbols:ATACA7, ACA7|alpha carbonic anhydrase 7
Glyma.08G050900	2.20691	0.00978535	CDK-activating kinase	AT1G73690.1|Symbols:CDKD1;1, AT;CDKD;1, CAK3AT|cyclin-dependent kinase D1;1
Glyma.07G191300	2.20326	0.000574802	NA	NA
Glyma.01G219400	2.20277	0.00295988	Glutathione peroxidase	AT4G11600.1|Symbols:ATGPX6, PHGPX, LSC803, GPX6|glutathione peroxidase 6
Glyma.17G002800	2.20268	1.65342e-06	NAC transcription factor 036	AT2G02450.2|Symbols:ANAC034, ANAC035, LOV1, NAC035|NAC domain containing protein 35
Glyma.14G081300	2.20076	3.53949e-12	Patatin-like protein	AT2G26560.1|Symbols:PLP2, PLA IIA, PLA2A|phospholipase A 2A
Glyma.12G097200	2.20026	0.00120022	MAP kinase kinase kinase SSK2	AT1G05100.1|Symbols:MAPKKK18|mitogen-activated protein kinase kinase kinase 18
Glyma.01G212800	2.19869	4.62767e-46	ACT domain-containing family protein	AT1G12420.1|Symbols:ACR8|ACT domain repeat 8
Glyma.10G082800	2.19831	9.12613e-44	Transcription factor CCAAT	AT5G06510.2|Symbols:NF-YA10|nuclear factor Y, subunit A10
Glyma.16G030000	2.19139	0.00852271	BCL-2 associated athanogene 6A	AT2G46240.1|Symbols:BAG6, ATBAG6|BCL-2-associated athanogene 6
Glyma.12G156600	2.19134	3.09729e-09	Chitinase	AT5G24090.1|Symbols:ATCHIA, CHIA|chitinase A
Glyma.04G035000	2.18967	1.67282e-25	Allene oxide synthase	AT5G42650.1|Symbols:AOS, CYP74A, DDE2|allene oxide synthase
Glyma.20G209200	2.18905	9.91627e-12	Protein LIGHT-DEPENDENT SHORT HYPOCOTYLS 3	AT2G31160.1|Symbols:LSH3|Protein of unknown function (DUF640)
Glyma.15G138800	2.18606	3.81187e-06	WD repeat-containing protein	AT3G13340.2|Symbols:|Transducin/WD40 repeat-like superfamily protein
Glyma.18G032400	2.18514	9.82452e-19	Protease inhibitor/seed storage/lipid transfer family protein	AT3G53980.2|Symbols:|Bifunctional inhibitor/lipid-transfer protein/seed storage 2S albumin superfamily protein
Glyma.19G199300	2.18166	3.53883e-24	U-box domain-containing family protein	AT3G52450.1|Symbols:PUB22|plant U-box 22
Glyma.10G045200	2.18017	0.006415	Zinc finger protein	AT2G37430.1|Symbols:|C2H2 and C2HC zinc fingers superfamily protein
Glyma.01G097400	2.18001	2.645e-57	Phosphoenolpyruvate carboxykinase	AT4G37870.1|Symbols:PCK1, PEPCK|phosphoenolpyruvate carboxykinase 1
Glyma.18G032300	2.18	8.21936e-22	Protease inhibitor/seed storage/lipid transfer family protein	AT3G53980.2|Symbols:|Bifunctional inhibitor/lipid-transfer protein/seed storage 2S albumin superfamily protein
Glyma.12G171700	2.17993	1.5895e-14	Zinc finger protein	AT3G50700.1|Symbols:AtIDD2, IDD2|indeterminate(ID)-domain 2
Glyma.05G041100	2.17926	0.00113343	Adenine nucleotide alpha hydrolases-like superfamily protein	AT5G47740.1|Symbols:|Adenine nucleotide alpha hydrolases-like superfamily protein
Glyma.08G140600	2.17873	2.70831e-68	Cytochrome P450	AT4G36220.1|Symbols:FAH1, CYP84A1|ferulic acid 5-hydroxylase 1
Glyma.13G168700	2.17231	2.80802e-58	Formate dehydrogenase	AT5G14780.1|Symbols:FDH|formate dehydrogenase
Glyma.03G183300	2.17166	2.27781e-10	Heavy-metal-associated domain-containing family protein	AT5G03380.1|Symbols:|Heavy metal transport/detoxification superfamily protein
Glyma.13G093600	2.16122	0.000118239	Receptor-like kinase	AT1G52540.1|Symbols:|Protein kinase superfamily protein
Glyma.08G037000	2.15763	1.49875e-06	U-box domain-containing protein	AT3G06880.2|Symbols:|Transducin/WD40 repeat-like superfamily protein
Glyma.08G200000	2.15406	3.92939e-05	Acid phosphatase	AT5G51260.1|Symbols:|HAD superfamily, subfamily IIIB acid phosphatase
Glyma.13G200400	2.15318	2.3669e-70	Dehydrosqualene desaturase	AT1G62620.1|Symbols:|Flavin-binding monooxygenase family protein
Glyma.14G158600	2.15199	1.58874e-25	Protein kinase; Type I EGF	AT1G21230.1|Symbols:WAK5|wall associated kinase 5
Glyma.06G301500	2.15135	4.1162e-92	Beta-amylase	AT4G15210.1|Symbols:ATBETA-AMY, AT-BETA-AMY, RAM1, BMY1, BAM5|beta-amylase 5
Glyma.17G093500	2.14842	2.0487e-09	F14D16.17	AT1G19020.1|Symbols:|unknown protein
Glyma.09G224500	2.14781	1.28584e-32	Mannan endo-1,4-beta-mannosidase	AT5G66460.1|Symbols:MAN7, AtMAN7|Glycosyl hydrolase superfamily protein
Glyma.08G120200	2.14259	3.08628e-05	Aquaporin NIP1-2	AT4G18910.1|Symbols:NIP1;2, NLM2, ATNLM2|NOD26-like intrinsic protein 1;2
Glyma.19G200200	2.13984	3.76304e-15	U-box domain-containing family protein	AT3G52450.1|Symbols:PUB22|plant U-box 22
Glyma.02G204500	2.13875	0.000625491	Early nodulin-55-1 (Fragment)	AT5G57920.1|Symbols:ENODL10, AtENODL10|early nodulin-like protein 10
Glyma.08G076800	2.13733	1.90532e-09	Auxin-induced protein 5NG4	AT1G25270.1|Symbols:|nodulin MtN21 /EamA-like transporter family protein
Glyma.20G199600	2.13671	5.40174e-13	3-isopropylmalate dehydratase large subunit	AT4G13430.1|Symbols:IIL1, ATLEUC1|isopropyl malate isomerase large subunit 1
Glyma.19G231800	2.1363	4.45676e-09	Epoxide hydrolase	AT3G05600.1|Symbols:|alpha/beta-Hydrolases superfamily protein
Glyma.12G054700	2.13122	0.00123809	Lipoxygenase	AT3G45140.1|Symbols:LOX2, ATLOX2|lipoxygenase 2
Glyma.09G187000	2.12668	6.06298e-32	Placenta-specific gene 8 protein	AT1G68630.1|Symbols:|PLAC8 family protein
Glyma.13G322900	2.12505	4.05805e-05	MYB24	AT5G57620.1|Symbols:MYB36, AtMYB36|myb domain protein 36
Glyma.05G143300	2.12128	0.0022258	Hydrolase-like protein	AT1G30300.1|Symbols:|Metallo-hydrolase/oxidoreductase superfamily protein
Glyma.10G064400	2.12107	8.9636e-07	Late embryongenesis abundant protein	AT2G36640.1|Symbols:ATECP63, ECP63|embryonic cell protein 63
Glyma.09G040400	2.11554	7.45894e-44	PR10.13.36 (Fragment)	NA
Glyma.06G047600	2.11463	0.000190243	NA	AT1G58420.1|Symbols:|Uncharacterised conserved protein UCP031279
Glyma.11G091600	2.1083	0.00556884	4-coumarate:coenzyme A ligase 7	AT1G65060.1|Symbols:4CL3|4-coumarate:CoA ligase 3
Glyma.06G216500	2.10298	2.97936e-11	Early nodulin-93	AT5G25940.1|Symbols:|early nodulin-related
Glyma.09G200500	2.09606	1.81319e-06	1-Deoxy-D-xylulose 5-phosphate synthase 2	AT4G15560.1|Symbols:CLA1, DEF, CLA, DXS, DXPS2|Deoxyxylulose-5-phosphate synthase
Glyma.07G034800	2.09219	1.54092e-114	Lipoxygenase	AT1G55020.1|Symbols:LOX1, ATLOX1|lipoxygenase 1
Glyma.17G045700	2.09212	0.00479954	Adenylate isopentenyltransferase	AT3G23630.1|Symbols:ATIPT7, IPT7|isopentenyltransferase 7
Glyma.11G227600	2.08082	0.00128235	BAHD acyltransferase DCR	AT2G39980.1|Symbols:|HXXXD-type acyl-transferase family protein
Glyma.06G222500	2.07892	5.673e-06	NADP-dependent oxidoreductase P2	AT5G16970.1|Symbols:AT-AER, AER|alkenal reductase
Glyma.02G082500	2.07601	0.00186541	Nodulin-like protein	AT3G43660.1|Symbols:|Vacuolar iron transporter (VIT) family protein
Glyma.10G198700	2.07556	1.27535e-09	RPG	AT1G22060.1|Symbols:|F-box and Leucine Rich Repeat domains containing protein (TAIR:AT1G22000.1)
Glyma.18G032900	2.07401	1.01964e-20	Protease inhibitor/seed storage/lipid transfer family protein	AT3G53980.2|Symbols:|Bifunctional inhibitor/lipid-transfer protein/seed storage 2S albumin superfamily protein
Glyma.17G049900	2.07322	0.000781746	12-oxophytodienoate reductase family protein	AT2G06050.3|Symbols:OPR3|oxophytodienoate-reductase 3
Glyma.04G027300	2.0695	9.97972e-33	JHL18I08.15 protein	AT1G62280.1|Symbols:SLAH1|SLAC1 homologue 1
Glyma.01G036000	2.06865	1.28963e-06	N-hydroxythioamide S-beta-glucosyltransferase	AT1G24100.1|Symbols:UGT74B1|UDP-glucosyl transferase 74B1
Glyma.13G324100	2.0633	9.70018e-06	Kiwellin	NA
Glyma.06G269300	2.0633	1.05506e-10	ABC transporter B family member	AT3G28345.1|Symbols:|ABC transporter family protein
Glyma.18G032500	2.05983	6.54831e-35	Protease inhibitor/seed storage/lipid transfer family protein	AT3G53980.2|Symbols:|Bifunctional inhibitor/lipid-transfer protein/seed storage 2S albumin superfamily protein
Glyma.18G158400	2.05954	2.62235e-60	Multidrug resistance protein ABC transporter family	AT3G13080.1|Symbols:ATMRP3, MRP3, ABCC3|multidrug resistance-associated protein 3
Glyma.12G104800	2.05579	4.07132e-05	MYB transcription factor MYB117 (Fragment)	AT2G31180.1|Symbols:ATMYB14, MYB14AT, MYB14|myb domain protein 14
Glyma.07G168700	2.0544	0.000634047	Branched-chain-amino-acid aminotransferase (Fragment)	AT3G49680.2|Symbols:ATBCAT-3, BCAT3|branched-chain aminotransferase 3
Glyma.20G153400	2.05421	0.00127916	Gibberellin 20-oxidase	AT5G51810.1|Symbols:GA20OX2, AT2353, ATGA20OX2|gibberellin 20 oxidase 2
Glyma.08G047600	2.05368	0.00741263	Telomeric repeat-binding factor	AT1G15720.1|Symbols:TRFL5|TRF-like 5
Glyma.15G170300	2.05265	1.4954e-05	Cytokinin dehydrogenase 3	AT5G56970.1|Symbols:CKX3, ATCKX3|cytokinin oxidase 3
Glyma.19G014600	2.05191	7.95507e-66	Cytochrome P450 82A3	AT4G31940.1|Symbols:CYP82C4|cytochrome P450, family 82, subfamily C, polypeptide 4
Glyma.11G195200	2.0514	3.67471e-54	High-affinity nitrate transporter	AT5G60770.1|Symbols:ATNRT2.4, NRT2.4|nitrate transporter 2.4
Glyma.18G033000	2.05093	4.18671e-12	Protease inhibitor/seed storage/lipid transfer family protein	AT3G53980.2|Symbols:|Bifunctional inhibitor/lipid-transfer protein/seed storage 2S albumin superfamily protein
Glyma.08G047800	2.05066	0.0073519	Aspartate-semialdehyde dehydrogenase 2	AT1G14810.1|Symbols:|semialdehyde dehydrogenase family protein
Glyma.05G228000	2.04559	2.79059e-05	Pentatricopeptide repeat protein 65	AT4G02750.1|Symbols:|Tetratricopeptide repeat (TPR)-like superfamily protein
Glyma.05G124900	2.04463	1.03986e-95	CPRD2 protein	AT2G34790.1|Symbols:MEE23, EDA28|FAD-binding Berberine family protein
Glyma.07G160700	2.04323	0.000498667	Cytochrome P450	AT3G26300.1|Symbols:CYP71B34|cytochrome P450, family 71, subfamily B, polypeptide 34
Glyma.11G193900	2.04264	0.000554079	Serine carboxypeptidase	AT3G10410.1|Symbols:SCPL49, CPY|SERINE CARBOXYPEPTIDASE-LIKE 49
Glyma.07G079600	2.04175	4.22292e-05	Peptidoglycan-binding LysM domain-containing family protein (Fragment)	AT4G25433.1|Symbols:|peptidoglycan-binding LysM domain-containing protein
Glyma.06G271200	2.03595	2.94692e-08	ATCNGC4	AT5G54250.2|Symbols:ATCNGC4, CNGC4, HLM1, DND2|cyclic nucleotide-gated cation channel 4
Glyma.05G200400	2.0305	0.0023746	NA	AT2G33550.1|Symbols:|Homeodomain-like superfamily protein
Glyma.17G234000	2.02772	2.0881e-18	NA	AT4G33800.1|Symbols:|unknown protein
Glyma.13G193500	2.0249	1.66383e-14	Peptidyl-prolyl cis-trans isomerase	AT2G38730.1|Symbols:|Cyclophilin-like peptidyl-prolyl cis-trans isomerase family protein
Glyma.02G097900	2.02474	1.47305e-07	PERIANTHIA family protein	AT1G68640.1|Symbols:PAN|bZIP transcription factor family protein
Glyma.12G131200	2.01978	0.00759686	Cysteine proteinase	AT5G45890.1|Symbols:SAG12|senescence-associated gene 12
Glyma.12G083500	2.01498	3.02746e-08	Argonaute family protein	AT2G27880.1|Symbols:AGO5|Argonaute family protein
Glyma.08G216600	2.01483	0.0055941	Ethylene response factor	AT5G25190.1|Symbols:|Integrase-type DNA-binding superfamily protein
Glyma.08G166200	2.01268	0.00680067	Nodulin 41	AT5G33340.1|Symbols:CDR1|Eukaryotic aspartyl protease family protein
Glyma.01G231000	2.00722	0.00166736	AP2 domain-containing transcription factor family protein	AT1G71450.1|Symbols:|Integrase-type DNA-binding superfamily protein
Glyma.18G032800	2.00681	4.43874e-14	Protease inhibitor/seed storage/lipid transfer family protein	AT3G53980.2|Symbols:|Bifunctional inhibitor/lipid-transfer protein/seed storage 2S albumin superfamily protein
Glyma.04G198400	2.00303	1.23434e-12	N3 protein	AT5G50800.1|Symbols:SWEET13, AtSWEET13|Nodulin MtN3 family protein
Glyma.08G091500	2.00258	2.0354e-18	Glutamate decarboxylase 1 family protein	AT5G17330.1|Symbols:GAD, GAD1|glutamate decarboxylase
Glyma.03G164000	1.99859	0.000135074	Protein LIGHT-DEPENDENT SHORT HYPOCOTYLS 3	AT2G31160.1|Symbols:LSH3|Protein of unknown function (DUF640)
Glyma.13G265300	1.9947	6.76723e-10	Cytochrome P450 monooxygenase CYP76O2	AT3G61040.1|Symbols:CYP76C7|cytochrome P450, family 76, subfamily C, polypeptide 7
Glyma.14G160100	1.99283	3.41931e-19	Protein RUPTURED POLLEN GRAIN	AT5G53190.1|Symbols:SWEET3, AtSWEET3|Nodulin MtN3 family protein
Glyma.03G111400	1.98852	1.84544e-05	Cellulose synthase-like protein E1	AT5G19820.1|Symbols:emb2734|ARM repeat superfamily protein
Glyma.01G206400	1.98672	1.0339e-05	Kinase-like protein	AT5G60900.1|Symbols:RLK1|receptor-like protein kinase 1
Glyma.19G162200	1.97527	6.24658e-06	NA	NA
Glyma.15G061400	1.96705	4.98345e-09	Transcription factor bHLH25	AT4G37850.1|Symbols:|basic helix-loop-helix (bHLH) DNA-binding superfamily protein
Glyma.10G180500	1.96519	4.29504e-103	Xyloglucan-specific endoglucanase inhibitor protein	AT1G03220.1|Symbols:|Eukaryotic aspartyl protease family protein
Glyma.15G141900	1.96446	1.57257e-06	NA	NA
Glyma.20G018200	1.96412	9.34783e-08	Glycosyl hydrolase family 17 family protein	AT4G18340.1|Symbols:|Glycosyl hydrolase superfamily protein
Glyma.18G288900	1.96205	0.000603605	Carnitinyl-CoA dehydratase	AT1G65520.1|Symbols:ATECI1, ECI1, ECHIC, PEC11|delta(3), delta(2)-enoyl CoA isomerase 1
Glyma.17G040600	1.96119	2.49141e-11	NA	NA
Glyma.08G196900	1.95981	0.000900816	Auxin conjugate hydrolase	AT1G51760.1|Symbols:IAR3, JR3|peptidase M20/M25/M40 family protein
Glyma.09G269400	1.95185	2.52492e-11	Dihydroflavonol-4-reductase	AT2G45400.1|Symbols:BEN1|NAD(P)-binding Rossmann-fold superfamily protein
Glyma.08G116900	1.9506	7.77148e-08	Cysteine proteinase	AT5G43060.1|Symbols:|Granulin repeat cysteine protease family protein
Glyma.16G150300	1.94854	0.000295405	Xyloglucan endotransglucosylase/hydrolase protein A	AT5G13870.1|Symbols:EXGT-A4, XTH5|xyloglucan endotransglucosylase/hydrolase 5
Glyma.18G148700	1.94801	1.59074e-09	1-Deoxy-D-xylulose 5-phosphate synthase 2	AT4G15560.1|Symbols:CLA1, DEF, CLA, DXS, DXPS2|Deoxyxylulose-5-phosphate synthase
Glyma.04G027000	1.94782	0.000295405	Zinc finger protein CONSTANS-LIKE 6	AT1G75540.1|Symbols:STH2|salt tolerance homolog2
Glyma.06G185300	1.9471	1.73991e-05	Gonadotropin beta chain	AT5G14920.1|Symbols:|Gibberellin-regulated family protein
Glyma.15G082200	1.94284	4.11942e-11	Cysteine proteinase	AT1G09850.1|Symbols:XBCP3|xylem bark cysteine peptidase 3
Glyma.03G018000	1.93701	3.49715e-05	F1L3.4	AT3G25270.1|Symbols:|Ribonuclease H-like superfamily protein
Glyma.06G302300	1.93683	1.75845e-65	Xyloglucan endotransglucosylase/hydrolase protein 9	AT4G03210.1|Symbols:XTH9|xyloglucan endotransglucosylase/hydrolase 9
Glyma.16G212100	1.9353	4.32382e-23	Miraculin	AT1G17860.1|Symbols:|Kunitz family trypsin and protease inhibitor protein
Glyma.10G061800	1.93275	1.04584e-25	Thaumatin-like protein	AT1G20030.1|Symbols:|Pathogenesis-related thaumatin superfamily protein
Glyma.10G029600	1.9263	4.36182e-08	Heat shock transcription factor HSFA6b	AT3G22830.1|Symbols:AT-HSFA6B, HSFA6B|heat shock transcription factor A6B
Glyma.06G036700	1.92114	5.12804e-33	Glycine-rich family protein	AT2G15770.1|Symbols:|Cupredoxin superfamily protein
Glyma.07G106000	1.91951	7.96581e-15	U-box domain-containing protein	AT5G37490.1|Symbols:|ARM repeat superfamily protein
Glyma.08G321200	1.91378	2.00786e-23	Aspartic proteinase nepenthesin-1	AT5G10770.1|Symbols:|Eukaryotic aspartyl protease family protein
Glyma.12G077800	1.91138	0.00728585	Homeodomain-containing family protein	AT2G27990.1|Symbols:BLH8, PNF|BEL1-like homeodomain 8
Glyma.10G113000	1.90932	4.67483e-12	S-adenosyl-L-methionine-dependent methyltransferases superfamily protein	AT5G04610.1|Symbols:|S-adenosyl-L-methionine-dependent methyltransferases superfamily protein
Glyma.01G030300	1.90837	4.75663e-20	NA	AT1G70420.1|Symbols:|Protein of unknown function (DUF1645)
Glyma.08G191300	1.90793	1.65191e-09	Calmodulin-binding family protein	AT4G33050.3|Symbols:EDA39|calmodulin-binding family protein
Glyma.03G157000	1.90713	4.09353e-15	Genomic DNA, chromosome 3, P1 clone: MWI23	AT3G22810.1|Symbols:|Plant protein of unknown function (DUF828) with plant pleckstrin homology-like region
Glyma.12G059300	1.90425	2.96979e-11	Tropinone reductase family protein	AT2G29350.1|Symbols:SAG13|senescence-associated gene 13
Glyma.01G206600	1.90128	9.1417e-14	Ethylene response factor 11	AT4G17500.1|Symbols:ATERF-1, ERF-1|ethylene responsive element binding factor 1
Glyma.14G049200	1.90032	3.42689e-46	ACC-oxidase	AT1G05010.1|Symbols:EFE, ACO4, EAT1|ethylene-forming enzyme
Glyma.14G070200	1.89914	0.00941716	NA	AT3G60810.1|Symbols:|unknown protein
Glyma.13G305900	1.89891	0.000357513	Cysteine-rich repeat secretory protein	AT3G22060.1|Symbols:|Receptor-like protein kinase-related family protein
Glyma.10G135500	1.89411	2.31867e-09	Cyclin-like F-box; Agenet	AT1G80470.1|Symbols:|F-box/RNI-like/FBD-like domains-containing protein
Glyma.06G300200	1.89373	4.36859e-07	MYB transcription factor MYB117 (Fragment)	AT2G31180.1|Symbols:ATMYB14, MYB14AT, MYB14|myb domain protein 14
Glyma.04G208400	1.89217	6.46995e-06	Beta-galactosidase	AT5G63800.1|Symbols:MUM2, BGAL6|Glycosyl hydrolase family 35 protein
Glyma.09G231500	1.8915	5.55365e-08	Vacuolar invertase	AT1G62660.1|Symbols:|Glycosyl hydrolases family 32 protein
Glyma.18G055600	1.88504	4.66231e-73	Peroxidase family protein	AT5G05340.1|Symbols:|Peroxidase superfamily protein
Glyma.19G251500	1.88024	7.23047e-07	Subtilase	AT5G67360.1|Symbols:ARA12|Subtilase family protein
Glyma.02G270500	1.8802	5.85108e-07	NA	AT1G05060.1|Symbols:|unknown protein
Glyma.15G235000	1.87682	8.75981e-08	Short internodes	AT5G12330.1|Symbols:LRP1|Lateral root primordium (LRP) protein-related
Glyma.20G142000	1.87346	6.74801e-36	Thiamine thiazole synthase, chloroplastic	AT5G54770.1|Symbols:THI1, TZ, THI4|thiazole biosynthetic enzyme, chloroplast (ARA6) (THI1) (THI4)
Glyma.08G243300	1.87317	0.00139504	F-box protein	AT5G39250.1|Symbols:|F-box family protein
Glyma.09G117900	1.8662	2.22648e-13	PIN1b	AT1G70940.1|Symbols:PIN3, ATPIN3|Auxin efflux carrier family protein
Glyma.16G039600	1.86528	0.000162993	Anthranilate N-benzoyltransferase protein	AT2G19070.1|Symbols:SHT|spermidine hydroxycinnamoyl transferase
Glyma.15G270000	1.86494	7.07432e-07	NA	NA
Glyma.15G141600	1.86439	3.8078e-11	Cold-induced PsAD2-like protein	NA
Glyma.03G014000	1.86056	4.48077e-05	Glutathione-regulated potassium-efflux system protein	AT4G00630.1|Symbols:KEA2, ATKEA2|K+ efflux antiporter 2
Glyma.03G173300	1.85694	2.02936e-05	Zinc finger protein	AT2G37430.1|Symbols:|C2H2 and C2HC zinc fingers superfamily protein
Glyma.09G118300	1.85612	7.0255e-24	MLP-like protein	AT1G70890.1|Symbols:MLP43|MLP-like protein 43
Glyma.01G089800	1.85593	3.60067e-05	Clavaminate synthase-like protein	AT3G21360.1|Symbols:|2-oxoglutarate (2OG) and Fe(II)-dependent oxygenase superfamily protein
Glyma.13G296300	1.85245	0.00749055	Lectin-receptor like protein kinase 3	AT4G04960.1|Symbols:|Concanavalin A-like lectin protein kinase family protein
Glyma.03G050100	1.84905	9.19676e-37	Ferritin	AT5G01600.1|Symbols:ATFER1, FER1|ferretin 1
Glyma.03G202600	1.84831	5.64797e-21	U-box domain-containing family protein	AT3G52450.1|Symbols:PUB22|plant U-box 22
Glyma.01G219100	1.84803	1.97329e-56	Heavy metal P-type ATPase	AT1G63440.1|Symbols:HMA5|heavy metal atpase 5
Glyma.01G001900	1.84555	1.17316e-05	U-box domain-containing protein	AT2G24370.1|Symbols:|Protein kinase protein with adenine nucleotide alpha hydrolases-like domain
Glyma.13G175700	1.8451	0.00119152	17.5 kDa class I heat shock protein	AT1G07400.1|Symbols:|HSP20-like chaperones superfamily protein
Glyma.05G162500	1.84467	2.98129e-15	Nodulin-26	AT4G18910.1|Symbols:NIP1;2, NLM2, ATNLM2|NOD26-like intrinsic protein 1;2
Glyma.05G169200	1.84128	2.9564e-16	Glutelin type-A 2-like protein	AT1G07750.1|Symbols:|RmlC-like cupins superfamily protein
Glyma.08G326000	1.84	1.31936e-05	Zinc finger CCCH domain-containing protein	AT2G05160.1|Symbols:|CCCH-type zinc fingerfamily protein with RNA-binding domain
Glyma.01G012800	1.83243	0.000608395	Lipase class 3 family protein	AT4G16070.1|Symbols:|Mono-/di-acylglycerol lipase, N-terminal;Lipase, class 3
Glyma.15G112700	1.81962	5.74451e-29	1-aminocyclopropane-1-carboxylate oxidase	AT1G05010.1|Symbols:EFE, ACO4, EAT1|ethylene-forming enzyme
Glyma.08G174700	1.81387	1.33149e-15	Glutathione S-transferase GST 9	AT1G78380.1|Symbols:ATGSTU19, GST8, GSTU19|glutathione S-transferase TAU 19
Glyma.17G146500	1.81385	1.46044e-06	Bax inhibitor 1	AT5G47120.1|Symbols:ATBI-1, BI-1, ATBI1, BI1|BAX inhibitor 1
Glyma.18G139900	1.81312	1.69392e-07	Polygalacturonase	AT1G60590.1|Symbols:|Pectin lyase-like superfamily protein
Glyma.13G186200	1.81278	8.28568e-11	12-oxophytodienoic acid 10,10-reductase	AT1G76690.1|Symbols:OPR2, ATOPR2|12-oxophytodienoate reductase 2
Glyma.03G034900	1.80903	1.0811e-11	NB-LRR type disease resistance protein Rps1-k-2	AT3G14470.1|Symbols:|NB-ARC domain-containing disease resistance protein
Glyma.06G192100	1.80812	0.000173845	Organic cation/carnitine transporter 3	AT1G16390.1|Symbols:ATOCT3, 3-Oct|organic cation/carnitine transporter 3
Glyma.08G109100	1.80095	2.18206e-06	UDP-D-glucuronic acid 4-epimerase	AT3G23820.1|Symbols:GAE6|UDP-D-glucuronate 4-epimerase 6
Glyma.03G094700	1.80013	0.00575372	AP2 domain class transcription factor	AT4G27950.1|Symbols:CRF4|cytokinin response factor 4
Glyma.06G029600	1.79977	2.02031e-06	BZIP transcription factor bZIP44	AT1G75390.1|Symbols:AtbZIP44, bZIP44|basic leucine-zipper 44
Glyma.19G145200	1.79737	3.44631e-33	Leucine-rich repeat, plant specific	AT5G06860.1|Symbols:PGIP1, ATPGIP1|polygalacturonase inhibiting protein 1
Glyma.U043400	1.79137	0.00015405	Adenosine 3'-phospho 5'-phosphosulfate transporter	AT1G12600.1|Symbols:|UDP-N-acetylglucosamine (UAA) transporter family
Glyma.06G092900	1.78875	8.45787e-25	Rhamnogalacturonate lyase	AT1G09890.1|Symbols:|Rhamnogalacturonate lyase family protein
Glyma.13G282000	1.78528	0.00288372	LHCII type III chlorophyll a/b binding protein	AT5G54270.1|Symbols:LHCB3, LHCB3*1|light-harvesting chlorophyll B-binding protein 3
Glyma.13G322500	1.78409	3.74915e-21	Xyloglucan endotraglucosylase/hydrolase	AT2G36870.1|Symbols:XTH32|xyloglucan endotransglucosylase/hydrolase 32
Glyma.02G268400	1.78341	3.63136e-08	ACC-oxidase	AT1G05010.1|Symbols:EFE, ACO4, EAT1|ethylene-forming enzyme
Glyma.15G024600	1.77987	1.5008e-50	Beta-fructofuranosidase, cell wall isozyme	AT3G13790.1|Symbols:ATCWINV1, ATBFRUCT1|Glycosyl hydrolases family 32 protein
Glyma.03G131200	1.77951	1.72759e-05	Gibberellin 20 oxidase	AT1G52800.1|Symbols:|2-oxoglutarate (2OG) and Fe(II)-dependent oxygenase superfamily protein
Glyma.01G012200	1.77948	0.000524106	Lipase class 3 family protein	AT4G16070.1|Symbols:|Mono-/di-acylglycerol lipase, N-terminal;Lipase, class 3
Glyma.10G037600	1.77838	1.25123e-16	Protein LIGHT-DEPENDENT SHORT HYPOCOTYLS 3	AT2G31160.1|Symbols:LSH3|Protein of unknown function (DUF640)
Glyma.19G245400	1.77793	4.37796e-65	Pro-hevein	AT3G04720.1|Symbols:PR4, HEL, PR-4|pathogenesis-related 4
Glyma.13G108800	1.77752	4.05579e-07	NA	AT2G31670.1|Symbols:|Stress responsive alpha-beta barrel domain protein
Glyma.15G275400	1.77732	2.1102e-10	Polygalacturonase	AT3G07970.1|Symbols:QRT2|Pectin lyase-like superfamily protein
Glyma.10G008600	1.77391	0.00201235	NA	AT2G31335.1|Symbols:|unknown protein
Glyma.05G108200	1.77006	1.4236e-06	BZIP transcription factor bZIP72	AT3G49760.1|Symbols:AtbZIP5, bZIP5|basic leucine-zipper 5
Glyma.17G159600	1.76756	5.92413e-09	VQ motif-containing family protein	AT2G22880.1|Symbols:|VQ motif-containing protein
Glyma.15G145600	1.76399	2.36926e-19	PR10.2D protein	NA
Glyma.10G060800	1.76309	2.68309e-16	Thaumatin-like protein	AT1G20030.1|Symbols:|Pathogenesis-related thaumatin superfamily protein
Glyma.03G052200	1.76301	0.00806577	Phosphatidylethanolamine-binding family protein	AT5G01300.1|Symbols:|PEBP (phosphatidylethanolamine-binding protein) family protein
Glyma.01G179400	1.76281	2.34324e-05	Cytochrome P450	AT3G26300.1|Symbols:CYP71B34|cytochrome P450, family 71, subfamily B, polypeptide 34
Glyma.06G265500	1.75919	0.000461735	GRAS family transcription factor	AT5G48150.2|Symbols:PAT1|GRAS family transcription factor
Glyma.13G030200	1.75814	2.33682e-09	MLP-like protein	AT5G28010.1|Symbols:|Polyketide cyclase/dehydrase and lipid transport superfamily protein
Glyma.16G162500	1.75302	0.000137032	Alliinase family protein	AT1G34060.1|Symbols:|Pyridoxal phosphate (PLP)-dependent transferases superfamily protein
Glyma.07G154100	1.75233	0.00823459	Lectin protein kinase	AT5G01550.1|Symbols:LECRKA4.2|lectin receptor kinase a4.1
Glyma.15G146000	1.7486	0.00133067	Bet v 1 allergen	NA
Glyma.06G004400	1.74789	0.000625111	Endo-1,4-beta-xylanase A	AT4G38650.1|Symbols:|Glycosyl hydrolase family 10 protein
Glyma.14G212200	1.74751	2.87919e-33	U-box domain-containing protein	AT1G66160.1|Symbols:ATCMPG1, CMPG1|CYS, MET, PRO, and GLY protein 1
Glyma.13G224400	1.74196	8.92225e-12	Interferon-induced GTP-binding protein Mx	AT1G60500.1|Symbols:DRP4C|Dynamin related protein 4C
Glyma.11G073700	1.74075	1.89252e-05	MADS box protein AP3-like	AT3G54340.1|Symbols:AP3, ATAP3|K-box region and MADS-box transcription factor family protein
Glyma.10G132300	1.73773	0.00015164	AMT1;1 ammonium/proton co-transporter	AT4G13510.1|Symbols:AMT1;1, ATAMT1, ATAMT1;1|ammonium transporter 1;1
Glyma.08G066200	1.73643	0.000318965	Class I heat shock protein	AT5G10530.1|Symbols:|Concanavalin A-like lectin protein kinase family protein
Glyma.13G106400	1.73472	1.22422e-06	Peroxidase family protein	AT5G19890.1|Symbols:|Peroxidase superfamily protein
Glyma.15G248300	1.7345	3.74673e-05	SOUL heme-binding family protein	AT1G17100.1|Symbols:|SOUL heme-binding family protein
Glyma.09G122900	1.73294	0.00168705	Beta-galactosidase	AT5G20710.1|Symbols:BGAL7|beta-galactosidase 7
Glyma.09G013800	1.73212	0.0039711	Copper-binding family protein	AT5G50740.1|Symbols:|Heavy metal transport/detoxification superfamily protein
Glyma.13G119400	1.72699	0.00427466	51 kDa seed maturation protein	AT3G53040.1|Symbols:|late embryogenesis abundant protein, putative / LEA protein, putative
Glyma.14G178700	1.72653	8.56334e-08	Clathrin assembly family protein	AT4G40080.1|Symbols:|ENTH/ANTH/VHS superfamily protein
Glyma.08G270600	1.72046	4.37077e-09	Dihydroflavonol-4-reductase	AT2G23910.1|Symbols:|NAD(P)-binding Rossmann-fold superfamily protein
Glyma.11G243200	1.7177	0.000112877	NA	NA
Glyma.01G127100	1.71745	4.45627e-09	Disease resistance response protein	AT5G49040.1|Symbols:|Disease resistance-responsive (dirigent-like protein) family protein
Glyma.15G042500	1.71635	0.00284462	3-ketoacyl-CoA synthase	AT2G28630.1|Symbols:KCS12|3-ketoacyl-CoA synthase 12
Glyma.17G166600	1.71392	3.98631e-05	NA	AT2G23270.1|Symbols:|unknown protein
Glyma.04G230500	1.71389	2.61387e-07	Kinase-like protein	AT3G47570.1|Symbols:|Leucine-rich repeat protein kinase family protein
Glyma.15G176900	1.71367	9.16579e-10	Germin-like protein 10	AT5G20630.1|Symbols:GLP3, GLP3A, GLP3B, ATGER3, GER3|germin 3
Glyma.06G262400	1.71361	0.000660271	Serine/threonine-protein kinase	AT4G21380.1|Symbols:ARK3, RK3|receptor kinase 3
Glyma.11G224600	1.71211	1.79773e-19	Subtilisin-like protease C1	AT5G59120.1|Symbols:ATSBT4.13, SBT4.13|subtilase 4.13
Glyma.06G202300	1.70862	2.82806e-13	Flavonoid 3'-hydroxylase	AT5G07990.1|Symbols:TT7, CYP75B1, D501|Cytochrome P450 superfamily protein
Glyma.19G035800	1.70803	2.89408e-07	Cytokinin-O-glucosyltransferase	AT1G22380.1|Symbols:AtUGT85A3, UGT85A3|UDP-glucosyl transferase 85A3
Glyma.05G124000	1.70756	2.82689e-20	Polygalacturonase inhibiting protein	AT5G06860.1|Symbols:PGIP1, ATPGIP1|polygalacturonase inhibiting protein 1
Glyma.13G218200	1.70752	1.9183e-18	Gibberellin 2-beta-dioxygenase	AT1G30040.1|Symbols:ATGA2OX2, GA2OX2|gibberellin 2-oxidase
Glyma.12G113800	1.70673	2.157e-53	Epoxide hydrolase 3	AT4G02340.1|Symbols:|alpha/beta-Hydrolases superfamily protein
Glyma.17G092800	1.70506	6.82797e-17	Gonadotropin beta chain	AT5G14920.1|Symbols:|Gibberellin-regulated family protein
Glyma.01G056100	1.70211	1.5436e-16	SRG1-like protein	AT1G17020.1|Symbols:SRG1, ATSRG1|senescence-related gene 1
Glyma.11G214500	1.69941	2.01803e-39	Syringolide-induced protein 13-1-1	AT1G66160.1|Symbols:ATCMPG1, CMPG1|CYS, MET, PRO, and GLY protein 1
Glyma.05G181500	1.69763	1.6914e-18	Heavy-metal-associated domain-containing family protein	AT4G39700.1|Symbols:|Heavy metal transport/detoxification superfamily protein
Glyma.08G282600	1.69756	0.0090446	MATE efflux family protein	AT3G26590.1|Symbols:|MATE efflux family protein
Glyma.20G010000	1.69731	2.8697e-12	Glycine-rich family protein	AT2G15780.1|Symbols:|Cupredoxin superfamily protein
Glyma.18G177000	1.69613	5.82015e-48	Cinnamyl-alcohol dehydrogenase family protein	AT4G37990.1|Symbols:ELI3-2, ELI3, ATCAD8, CAD-B2|elicitor-activated gene 3-2
Glyma.13G222100	1.68777	0.00423704	NA	AT1G17020.1|Symbols:SRG1, ATSRG1|senescence-related gene 1
Glyma.13G202300	1.68661	3.08221e-40	Nuclear transcription factor Y subunit A7	AT3G20910.1|Symbols:NF-YA9|nuclear factor Y, subunit A9
Glyma.18G118300	1.68636	0.000373269	NA	AT5G12340.1|Symbols:|unknown protein
Glyma.05G099300	1.68539	2.69142e-10	NA	AT4G37290.1|Symbols:|unknown protein
Glyma.12G135300	1.68494	3.20882e-06	ABC transporter B family member	AT3G28345.1|Symbols:|ABC transporter family protein
Glyma.16G212500	1.68435	4.78723e-21	Kunitz-type trypsin inhibitor alpha chain	AT1G17860.1|Symbols:|Kunitz family trypsin and protease inhibitor protein
Glyma.10G166100	1.68392	9.75281e-06	Protein LIGHT-DEPENDENT SHORT HYPOCOTYLS 1	AT1G07090.1|Symbols:LSH6|Protein of unknown function (DUF640)
Glyma.10G036600	1.68239	6.36952e-07	Ethylene-responsive transcription factor	AT3G23230.1|Symbols:|Integrase-type DNA-binding superfamily protein
Glyma.17G258500	1.68047	4.45172e-15	Thaumatin-like protein	AT1G75800.1|Symbols:|Pathogenesis-related thaumatin superfamily protein
Glyma.13G249700	1.68007	4.18626e-13	Quinone reductase family protein	AT4G27270.1|Symbols:|Quinone reductase family protein
Glyma.19G222900	1.67455	0.0021432	Alpha-expansin	AT4G01630.1|Symbols:ATEXPA17, ATEXP17, ATHEXP ALPHA 1.13, EXPA17|expansin A17
Glyma.02G035200	1.66749	2.09792e-08	NA	AT1G70420.1|Symbols:|Protein of unknown function (DUF1645)
Glyma.02G252500	1.66739	5.59995e-07	NA	AT2G39855.2|Symbols:|unknown protein
Glyma.13G194100	1.66712	1.05316e-18	NBS-LRR type disease resistance protein RPG1-B	AT3G14470.1|Symbols:|NB-ARC domain-containing disease resistance protein
Glyma.10G295200	1.6633	3.7026e-09	C2H2-type zinc finger protein-like protein	AT5G22990.1|Symbols:|C2H2-like zinc finger protein
Glyma.20G223100	1.6627	0.00311503	Protein LIGHT-DEPENDENT SHORT HYPOCOTYLS 1	AT1G07090.1|Symbols:LSH6|Protein of unknown function (DUF640)
Glyma.08G275500	1.65841	0.000825078	Rhamnogalacturonate lyase	AT2G22620.1|Symbols:|Rhamnogalacturonate lyase family protein
Glyma.11G026300	1.65723	0.000176019	MATE efflux family protein	AT4G23030.1|Symbols:|MATE efflux family protein
Glyma.13G123000	1.65601	5.30622e-05	Ethylene-responsive transcription factor	AT3G23230.1|Symbols:|Integrase-type DNA-binding superfamily protein
Glyma.08G147900	1.65096	3.06517e-26	Pectinesterase	AT5G09760.1|Symbols:|Plant invertase/pectin methylesterase inhibitor superfamily
Glyma.08G091400	1.65073	6.26933e-10	Glutamate decarboxylase	AT5G17330.1|Symbols:GAD, GAD1|glutamate decarboxylase
Glyma.10G282200	1.6505	1.59685e-12	Monooxygenase	AT5G05320.1|Symbols:|FAD/NAD(P)-binding oxidoreductase family protein
Glyma.11G108400	1.65009	0.00520991	Transcription factor MYB101 (Fragment)	AT5G16770.2|Symbols:AtMYB9, MYB9|myb domain protein 9
Glyma.05G130600	1.64954	1.61564e-09	Gibberellin 2-oxidase	AT1G30040.1|Symbols:ATGA2OX2, GA2OX2|gibberellin 2-oxidase
Glyma.18G274500	1.64711	0.000272501	F-box protein	AT3G23880.1|Symbols:|F-box and associated interaction domains-containing protein
Glyma.07G243500	1.6444	0.00447687	Stress-induced protein SAM22	NA
Glyma.08G321500	1.64435	5.31537e-14	Aspartic proteinase nepenthesin-1	AT5G10770.1|Symbols:|Eukaryotic aspartyl protease family protein
Glyma.18G049500	1.64169	2.04296e-08	Cytochrome P450 monooxygenase	AT5G24910.1|Symbols:CYP714A1|cytochrome P450, family 714, subfamily A, polypeptide 1
Glyma.05G128000	1.63941	1.19393e-09	Chlorophyll a/b-binding protein	AT1G29930.1|Symbols:CAB1, AB140, CAB140, LHCB1.3|chlorophyll A/B binding protein 1
Glyma.13G219400	1.63893	0.00106749	Protease Do-like protein	AT4G18370.1|Symbols:DEG5, DEGP5, HHOA|DEGP protease 5
Glyma.18G033100	1.63749	5.78786e-14	Protease inhibitor/seed storage/lipid transfer family protein	AT3G53980.2|Symbols:|Bifunctional inhibitor/lipid-transfer protein/seed storage 2S albumin superfamily protein
Glyma.11G162100	1.63747	2.89302e-25	Peroxidase family protein	AT5G05340.1|Symbols:|Peroxidase superfamily protein
Glyma.19G086200	1.63631	5.91621e-15	Germin-like protein 14	AT3G05950.1|Symbols:|RmlC-like cupins superfamily protein
Glyma.02G027800	1.63418	1.3654e-14	Matrix metalloproteinase-9	AT1G24140.1|Symbols:|Matrixin family protein
Glyma.U020900	1.63416	2.78412e-06	LOB domain protein	AT1G07900.1|Symbols:LBD1|LOB domain-containing protein 1
Glyma.06G307900	1.62776	9.10188e-05	Cellulose synthase-like protein H1	AT2G32540.1|Symbols:ATCSLB04, CSLB04, ATCSLB4|cellulose synthase-like B4
Glyma.20G140600	1.62715	0.00010669	Cysteine-rich receptor-like protein kinase	AT5G65600.1|Symbols:|Concanavalin A-like lectin protein kinase family protein
Glyma.17G173000	1.6199	0.000123104	Rsmv23 protein	AT4G36950.1|Symbols:MAPKKK21|mitogen-activated protein kinase kinase kinase 21
Glyma.03G150400	1.61776	0.000986202	NA	NA
Glyma.03G201500	1.60952	3.43451e-28	Syringolide-induced protein B13-1-9	AT2G35980.1|Symbols:YLS9, NHL10, ATNHL10|Late embryogenesis abundant (LEA) hydroxyproline-rich glycoprotein family
Glyma.03G113200	1.60699	2.59753e-08	CPRD12 protein	AT3G51680.1|Symbols:|NAD(P)-binding Rossmann-fold superfamily protein
Glyma.07G150200	1.60623	1.71246e-10	GDSL esterase/lipase CPRD49	AT3G11210.1|Symbols:|SGNH hydrolase-type esterase superfamily protein
Glyma.11G243100	1.60621	1.71442e-10	NA	NA
Glyma.03G088800	1.60418	5.25063e-13	Serine/threonine protein kinase OXI1	AT3G25250.1|Symbols:AGC2-1, AGC2, OXI1, AtOXI1|AGC (cAMP-dependent, cGMP-dependent and protein kinase C) kinase family protein
Glyma.11G224800	1.60138	3.89563e-06	NA	AT3G55646.1|Symbols:|unknown protein
Glyma.08G244800	1.60094	2.81198e-26	UDP-glucosyltransferase HRA25	AT3G02100.1|Symbols:|UDP-Glycosyltransferase superfamily protein
Glyma.06G011700	1.60034	4.08529e-19	Glucose-1-phosphate adenylyltransferase	AT4G39210.1|Symbols:APL3|Glucose-1-phosphate adenylyltransferase family protein
Glyma.14G169300	1.59774	1.00498e-18	Sulfate transporter-like protein	AT5G10180.1|Symbols:AST68, SULTR2;1|slufate transporter 2;1
Glyma.10G251500	1.59731	0.00378027	Thiamine thiazole synthase, chloroplastic	AT5G54770.1|Symbols:THI1, TZ, THI4|thiazole biosynthetic enzyme, chloroplast (ARA6) (THI1) (THI4)
Glyma.02G086900	1.59668	4.90239e-09	Pectinesterase	AT3G24130.1|Symbols:|Pectin lyase-like superfamily protein
Glyma.13G196500	1.59335	2.82812e-14	NADPH:quinone oxidoreductase	AT3G27890.1|Symbols:NQR|NADPH:quinone oxidoreductase
Glyma.08G342000	1.59195	4.09676e-23	Trypsin inhibitor A	AT1G73260.1|Symbols:ATKTI1, KTI1|kunitz trypsin inhibitor 1
Glyma.18G239500	1.59184	2.06342e-10	Protease-associated PA; Proteinase inhibitor I9, subtilisin propeptide	AT5G67090.1|Symbols:|Subtilisin-like serine endopeptidase family protein
Glyma.15G223900	1.58698	2.22174e-13	12-oxophytodienoic acid 10,10-reductase	AT1G76690.1|Symbols:OPR2, ATOPR2|12-oxophytodienoate reductase 2
Glyma.18G033200	1.58667	4.24733e-13	Protease inhibitor/seed storage/lipid transfer family protein	AT3G53980.2|Symbols:|Bifunctional inhibitor/lipid-transfer protein/seed storage 2S albumin superfamily protein
Glyma.05G068000	1.58473	4.60374e-47	Beta-amylase	AT4G17090.1|Symbols:CT-BMY, BAM3, BMY8|chloroplast beta-amylase
Glyma.02G242900	1.58424	4.78723e-21	U-box domain-containing protein	AT1G66160.1|Symbols:ATCMPG1, CMPG1|CYS, MET, PRO, and GLY protein 1
Glyma.08G169300	1.58368	0.000115112	1-aminocyclopropane-1-carboxylate oxidase	AT3G12900.1|Symbols:|2-oxoglutarate (2OG) and Fe(II)-dependent oxygenase superfamily protein
Glyma.15G055900	1.58045	2.23097e-06	NA	AT5G64310.1|Symbols:AGP1, ATAGP1|arabinogalactan protein 1
Glyma.08G235400	1.57866	8.02204e-26	Serine protease inhibitor	AT1G73260.1|Symbols:ATKTI1, KTI1|kunitz trypsin inhibitor 1
Glyma.08G018000	1.57543	1.45505e-52	1-aminocyclopropane-1-carboxylate synthase	AT4G11280.1|Symbols:ACS6, ATACS6|1-aminocyclopropane-1-carboxylic acid (acc) synthase 6
Glyma.09G270900	1.57448	3.82477e-18	Calcium binding protein	AT4G20780.1|Symbols:CML42|calmodulin like 42
Glyma.01G172900	1.57245	1.38088e-05	Isoflavone reductase-like protein	AT1G75280.1|Symbols:|NmrA-like negative transcriptional regulator family protein
Glyma.05G136100	1.57054	2.73597e-06	Glutamate decarboxylase isozyme 3	AT2G02010.1|Symbols:GAD4|glutamate decarboxylase 4
Glyma.07G259900	1.56602	0.000128199	NA	AT3G20340.1|Symbols:|Expression of the gene is downregulated in the presence of paraquat, an inducer of photoxidative stress.
Glyma.09G172100	1.56217	1.1258e-09	U-box domain-containing protein	AT1G66160.1|Symbols:ATCMPG1, CMPG1|CYS, MET, PRO, and GLY protein 1
Glyma.03G040500	1.56082	1.13306e-11	Transcription factor bHLH93	AT2G40435.1|Symbols:|transcription regulators (TAIR:AT3G56220.1)
Glyma.18G265800	1.55999	1.63096e-07	UDP-glucosyltransferase HRA25	AT3G02100.1|Symbols:|UDP-Glycosyltransferase superfamily protein
Glyma.08G034000	1.55872	0.000683008	E3 ubiquitin-protein ligase CG7694	AT3G19950.1|Symbols:|RING/U-box superfamily protein
Glyma.20G036500	1.55867	0.00695327	ZF-HD homeobox domain-containing protein	AT1G69600.1|Symbols:ZFHD1, ATHB29, ZHD11|zinc finger homeodomain _x0001_1
Glyma.13G176000	1.55647	0.00264911	17.6 kDa class I heat shock protein	AT1G07400.1|Symbols:|HSP20-like chaperones superfamily protein
Glyma.13G095000	1.55496	5.70467e-05	Xyloglucan endotransglucosylase/hydrolase	AT4G25810.1|Symbols:XTR6, XTH23|xyloglucan endotransglycosylase 6
Glyma.20G001400	1.55451	1.66415e-38	Peroxidase	AT4G11290.1|Symbols:|Peroxidase superfamily protein
Glyma.13G018700	1.55416	0.00236569	Cytochrome P450 likeTBP	NA
Glyma.10G036700	1.55003	2.50745e-07	Ethylene response factor 5	AT3G23240.1|Symbols:ERF1, ATERF1|ethylene response factor 1
Glyma.17G202900	1.54589	2.46229e-06	Glucan endo-1,3-beta-glucosidase	AT3G13560.2|Symbols:|O-Glycosyl hydrolases family 17 protein
Glyma.07G090400	1.54583	0.00372864	Maturation protein	NA
Glyma.17G133500	1.54531	0.00250029	Subtilase	AT1G04110.1|Symbols:SDD1|Subtilase family protein
Glyma.13G145200	1.54223	0.00996238	30 kDa ribonucleoprotein	AT2G37220.1|Symbols:|RNA-binding (RRM/RBD/RNP motifs) family protein
Glyma.03G122500	1.5415	1.64324e-69	Peptide transporter PTR5	AT1G68570.1|Symbols:|Major facilitator superfamily protein
Glyma.10G151000	1.54059	4.20021e-35	Dormancy/auxin associated protein Drm3	AT1G56220.4|Symbols:|Dormancy/auxin associated family protein
Glyma.13G197300	1.53877	1.3539e-06	Short internodes	AT5G12330.1|Symbols:LRP1|Lateral root primordium (LRP) protein-related
Glyma.11G171200	1.53679	5.00944e-06	Chromodomain helicase-DNA-binding protein	AT5G58610.1|Symbols:|PHD finger transcription factor, putative
Glyma.18G293100	1.53055	0.00045131	MATE efflux family protein	AT1G71140.1|Symbols:|MATE efflux family protein
Glyma.02G002100	1.52882	1.66913e-05	Calmodulin	AT4G14640.1|Symbols:CAM8, AtCML8|calmodulin 8
Glyma.14G049000	1.52506	1.52755e-14	ACC-oxidase	AT1G05010.1|Symbols:EFE, ACO4, EAT1|ethylene-forming enzyme
Glyma.12G042400	1.5198	4.21376e-60	Glucose-1-phosphate adenylyltransferase	AT4G39210.1|Symbols:APL3|Glucose-1-phosphate adenylyltransferase family protein
Glyma.18G042100	1.51977	9.0814e-14	Syringolide-induced protein 13-1-1	AT5G37490.1|Symbols:|ARM repeat superfamily protein
Glyma.15G151100	1.51659	0.00917311	NA	NA
Glyma.08G078900	1.51458	4.9357e-07	Polygalacturonase inhibiting protein	AT5G06860.1|Symbols:PGIP1, ATPGIP1|polygalacturonase inhibiting protein 1
Glyma.19G008100	1.51339	0.00583148	Carboxilic ester hydrolase	AT5G14450.1|Symbols:|GDSL-like Lipase/Acylhydrolase superfamily protein
Glyma.13G213500	1.5127	4.96455e-05	1-deoxy-D-xylulose 5-phosphate synthase	AT4G15560.1|Symbols:CLA1, DEF, CLA, DXS, DXPS2|Deoxyxylulose-5-phosphate synthase
Glyma.12G087200	1.51031	0.000243114	Cytochrome P450 94A1	AT2G27690.1|Symbols:CYP94C1|cytochrome P450, family 94, subfamily C, polypeptide 1
Glyma.05G065700	1.50924	4.96481e-44	Expansin-like B1	AT4G17030.1|Symbols:ATEXLB1, EXPR, AT-EXPR, ATEXPR1, ATHEXP BETA 3.1, EXLB1|expansin-like B1
Glyma.15G252200	1.50749	8.1686e-19	Glutathione S-transferase 3	AT1G78380.1|Symbols:ATGSTU19, GST8, GSTU19|glutathione S-transferase TAU 19
Glyma.15G268200	1.5074	3.38601e-07	NA	AT2G31945.1|Symbols:|unknown protein
Glyma.13G198700	1.50632	6.83819e-08	Phosphoribosyltransferase; Orotidine 5-phosphate decarboxylase	AT3G54470.1|Symbols:|uridine 5'-monophosphate synthase / UMP synthase (PYRE-F) (UMPS)
Glyma.15G092900	1.50292	0.00282118	Protein TIFY 5A	AT1G30190.1|Symbols:|unknown protein
Glyma.03G066800	1.50001	2.15075e-32	Aldo-keto reductase family 4 member C9	AT5G01670.1|Symbols:|NAD(P)-linked oxidoreductase superfamily protein
Glyma.14G049500	1.49931	8.87435e-26	1-aminocyclopropane-1-carboxylic acid oxidase	AT1G05010.1|Symbols:EFE, ACO4, EAT1|ethylene-forming enzyme
Glyma.02G268200	1.49824	2.48133e-13	ACC-oxidase	AT1G05010.1|Symbols:EFE, ACO4, EAT1|ethylene-forming enzyme
Glyma.10G256100	1.49736	5.57327e-14	NA	AT4G33800.1|Symbols:|unknown protein
Glyma.08G174900	1.49612	1.97923e-09	Glutathione S-transferase GST 9	AT1G78380.1|Symbols:ATGSTU19, GST8, GSTU19|glutathione S-transferase TAU 19
Glyma.12G100500	1.48755	1.10534e-10	Isocitrate lyase	AT3G21720.1|Symbols:ICL|isocitrate lyase
Glyma.17G076100	1.48749	0.00539058	Class V chitinase	AT4G19810.1|Symbols:|Glycosyl hydrolase family protein with chitinase insertion domain
Glyma.10G007000	1.48701	5.15844e-06	Transcription factor (Fragment)	AT5G51190.1|Symbols:|Integrase-type DNA-binding superfamily protein
Glyma.06G045400	1.48626	5.44123e-14	C2H2 zinc-finger protein (Fragment)	AT1G27730.1|Symbols:STZ, ZAT10|salt tolerance zinc finger
Glyma.13G361700	1.48307	1.89867e-06	Gibberellin 3-beta-dioxygenase 1	AT1G15550.1|Symbols:GA4, ATGA3OX1, GA3OX1|gibberellin 3-oxidase 1
Glyma.18G290300	1.48274	0.00194595	NA	AT2G44310.1|Symbols:|Calcium-binding EF-hand family protein
Glyma.02G072200	1.48248	1.83775e-13	Glutamate dehydrogenase	AT5G18170.1|Symbols:GDH1|glutamate dehydrogenase 1
Glyma.05G101300	1.48008	8.7679e-09	Auxin-responsive GH3 product	AT4G37390.1|Symbols:YDK1, GH3.2, BRU6, GH3-2, AUR3|Auxin-responsive GH3 family protein
Glyma.06G043000	1.47343	3.33537e-25	Asparaginase 2	AT3G16150.1|Symbols:|N-terminal nucleophile aminohydrolases (Ntn hydrolases) superfamily protein
Glyma.03G038100	1.47075	3.91794e-32	Peroxidase 1	AT5G05340.1|Symbols:|Peroxidase superfamily protein
Glyma.09G138100	1.46863	4.84702e-39	2-succinylbenzoate-CoA ligase	AT3G48990.1|Symbols:|AMP-dependent synthetase and ligase family protein
Glyma.04G213900	1.46702	3.99442e-15	Alcohol-dehydrogenase family protein	AT1G77120.1|Symbols:ADH1, ADH, ATADH, ATADH1|alcohol dehydrogenase 1
Glyma.11G051800	1.46561	3.29935e-37	Cytochrome P450	AT4G37340.1|Symbols:CYP81D3|cytochrome P450, family 81, subfamily D, polypeptide 3
Glyma.02G196500	1.46195	8.83322e-07	BEL1-like homeodomain transcription factor	AT2G35940.3|Symbols:BLH1|BEL1-like homeodomain 1
Glyma.07G178200	1.46149	9.46232e-06	Glycine-rich family protein	AT2G15780.1|Symbols:|Cupredoxin superfamily protein
Glyma.09G060700	1.46109	0.00010203	NA	AT4G29905.1|Symbols:|unknown protein
Glyma.06G190300	1.45955	3.90044e-05	F25A4.30 protein	AT1G74730.1|Symbols:|Protein of unknown function (DUF1118)
Glyma.14G201600	1.4573	1.36831e-06	Cationic peroxidase 1	AT5G05340.1|Symbols:|Peroxidase superfamily protein
Glyma.08G079200	1.45559	0.00826305	Polygalacturonase inhibitor protein	AT5G06860.1|Symbols:PGIP1, ATPGIP1|polygalacturonase inhibiting protein 1
Glyma.08G029400	1.45226	6.0052e-11	MYB transcription factor MYB127	AT5G56840.1|Symbols:|myb-like transcription factor family protein
Glyma.20G067300	1.44707	3.53857e-10	Oligopeptide transporter	AT4G10770.1|Symbols:ATOPT7, OPT7|oligopeptide transporter 7
Glyma.16G180000	1.44381	3.31985e-17	MATE efflux family protein	AT4G00350.1|Symbols:|MATE efflux family protein
Glyma.06G115800	1.44163	2.25359e-05	Natural resistance-associated macrophage protein 1	AT1G15960.1|Symbols:NRAMP6, ATNRAMP6|NRAMP metal ion transporter 6
Glyma.17G066800	1.43673	0.000566183	Receptor-like kinase	AT1G52540.1|Symbols:|Protein kinase superfamily protein
Glyma.07G265000	1.43595	0.00274891	F2401.16	AT1G12030.1|Symbols:|Protein of unknown function (DUF506) _x0001_
Glyma.04G123800	1.42558	5.85245e-05	Ubiquinol oxidase	AT3G22370.1|Symbols:AOX1A, ATAOX1A|alternative oxidase 1A
Glyma.13G202500	1.42334	8.64786e-05	Cellulose synthase	AT5G05170.1|Symbols:CESA3, IXR1, ATCESA3, ATH-B, CEV1|Cellulose synthase family protein
Glyma.17G054500	1.42312	3.14469e-07	Cytokinin dehydrogenase 3	AT5G56970.1|Symbols:CKX3, ATCKX3|cytokinin oxidase 3
Glyma.19G191200	1.42279	0.00600813	Threonyl-tRNA synthetase	AT2G04842.1|Symbols:EMB2761|threonyl-tRNA synthetase, putative / threonine--tRNA ligase, putative
Glyma.18G022700	1.42232	7.08443e-11	Wound-induced protein 1-like protein	AT3G10985.1|Symbols:SAG20, WI12, ATWI-12|senescence associated gene 20
Glyma.02G040700	1.42043	1.5421e-11	Mitochondrial 2-oxoglutarate/malate carrier protein	AT2G22500.1|Symbols:UCP5, ATPUMP5, DIC1|uncoupling protein 5
Glyma.14G218100	1.41652	0.000387144	Carboxy-lyase	AT2G28305.1|Symbols:LOG1, ATLOG1|Putative lysine decarboxylase family protein
Glyma.01G011600	1.41594	5.82932e-13	Lipase class 3 family protein	AT4G16070.1|Symbols:|Mono-/di-acylglycerol lipase, N-terminal;Lipase, class 3
Glyma.10G202300	1.41491	0.000941736	Trihelix transcription factor PTL	AT5G03680.1|Symbols:PTL|Duplicated homeodomain-like superfamily protein
Glyma.20G124200	1.41462	0.000664363	NA	AT3G03280.1|Symbols:|unknown protein
Glyma.18G284700	1.41384	3.13551e-05	ACT domain-containing protein	AT1G69040.1|Symbols:ACR4|ACT domain repeat 4
Glyma.09G122600	1.41182	0.000177127	Cation diffusion facilitator	AT1G16310.1|Symbols:|Cation efflux family protein
Glyma.16G161100	1.40982	2.52016e-12	NA	AT4G31980.1|Symbols:|unknown protein
Glyma.14G068400	1.40857	5.78341e-05	Elicitor-responsive protein	AT3G55470.2|Symbols:|Calcium-dependent lipid-binding (CaLB domain) family protein
Glyma.02G169800	1.40473	0.000170918	Disease resistance-responsive family protein	AT5G49040.1|Symbols:|Disease resistance-responsive (dirigent-like protein) family protein
Glyma.08G102100	1.40464	7.14038e-05	3-oxoacyl-[acyl-carrier-protein] reductase	AT1G24360.1|Symbols:|NAD(P)-binding Rossmann-fold superfamily protein
Glyma.13G295000	1.40392	2.49111e-09	193CC31 aminotransferase family protein	AT5G53970.1|Symbols:|Tyrosine transaminase family protein
Glyma.02G090100	1.40269	1.47184e-07	MATE efflux family protein	AT1G71140.1|Symbols:|MATE efflux family protein
Glyma.04G242300	1.40217	1.01025e-33	Copper binding protein 6	AT2G02850.1|Symbols:ARPN|plantacyanin
Glyma.16G127900	1.39966	0.000695558	Candidate disease-resistance protein SR1	AT5G36930.1|Symbols:|Disease resistance protein (TIR-NBS-LRR class) family
Glyma.U037700	1.39658	2.95817e-08	ANT-like protein	AT4G37750.1|Symbols:ANT, DRG, CKC, CKC1|Integrase-type DNA-binding superfamily protein
Glyma.12G054100	1.39623	1.79258e-18	Beta-glucosidase G2	AT2G44480.1|Symbols:BGLU17|beta glucosidase 17
Glyma.09G146800	1.39561	4.98788e-07	MATE efflux family protein	AT4G23030.1|Symbols:|MATE efflux family protein
Glyma.08G200200	1.39448	4.30647e-19	Acid phosphatase	AT5G51260.1|Symbols:|HAD superfamily, subfamily IIIB acid phosphatase
Glyma.16G061300	1.39374	0.00102289	Germin-like protein 14	AT3G05950.1|Symbols:|RmlC-like cupins superfamily protein
Glyma.14G201300	1.39336	1.87416e-06	Transcription factor bHLH93	AT2G40435.1|Symbols:|transcription regulators (TAIR:AT3G56220.1)
Glyma.06G318400	1.39257	4.88819e-14	Trehalose-phosphate phosphatase	AT5G51460.2|Symbols:ATTPPA|Haloacid dehalogenase-like hydrolase (HAD) superfamily protein
Glyma.18G225100	1.39149	0.00543187	Polyphenoloxidase	NA
Glyma.13G194800	1.3878	1.57852e-08	Resistance protein	AT5G41750.2|Symbols:|Disease resistance protein (TIR-NBS-LRR class) family
Glyma.05G161600	1.3876	3.42578e-05	Tau class glutathione S-transferase	AT2G29420.1|Symbols:ATGSTU7, GST25, GSTU7|glutathione S-transferase tau 7
Glyma.06G150500	1.38453	0.00914858	NA	NA
Glyma.10G222400	1.38443	4.54474e-07	Peroxidase	AT1G71695.1|Symbols:|Peroxidase superfamily protein
Glyma.15G151300	1.38117	9.60871e-05	NA	NA
Glyma.07G179900	1.38106	0.00399957	Oxidoreductase family protein	AT3G19000.1|Symbols:|2-oxoglutarate (2OG) and Fe(II)-dependent oxygenase superfamily protein
Glyma.10G028900	1.37733	4.9555e-18	Sulfate/bicarbonate/oxalate exchanger and transporter sat-1	AT3G51895.1|Symbols:SULTR3;1, AST12|sulfate transporter 3;1
Glyma.11G180900	1.37494	5.34658e-15	Nitrilase 4A	AT5G22300.1|Symbols:NIT4, AtNIT4|nitrilase 4
Glyma.11G095100	1.37466	1.33311e-23	Endo-1,3-beta-glucanase	AT4G16260.1|Symbols:|Glycosyl hydrolase superfamily protein
Glyma.13G193300	1.37365	6.18854e-10	NBS-LRR type disease resistance protein RPG1-B	AT3G14470.1|Symbols:|NB-ARC domain-containing disease resistance protein
Glyma.15G256000	1.37194	4.51091e-05	NA	AT2G32210.1|Symbols:|unknown protein
Glyma.13G043900	1.37011	5.06444e-15	Phi-1-like phosphate-induced protein	AT5G64260.1|Symbols:EXL2|EXORDIUM like 2
Glyma.14G152800	1.36961	1.09429e-05	RING finger protein	AT3G47180.1|Symbols:|RING/U-box superfamily protein
Glyma.16G175200	1.36945	4.38407e-34	UGT2	AT3G16520.3|Symbols:UGT88A1|UDP-glucosyl transferase 88A1
Glyma.14G025800	1.36863	0.000419064	Plastid phosphate translocator	AT5G54800.1|Symbols:GPT1, ATGPT1|glucose 6-phosphate/phosphate translocator 1
Glyma.04G020700	1.36679	7.25891e-14	Syringolide-induced protein 14-1-1	AT1G76070.1|Symbols:|unknown protein
Glyma.19G046800	1.36565	1.65747e-05	Ribulose bisphosphate carboxylase small chain	AT5G38410.1|Symbols:|Ribulose bisphosphate carboxylase (small chain) family protein
Glyma.03G201700	1.36433	7.25154e-06	H0723C07.4 protein	NA
Glyma.14G217000	1.36388	8.47397e-08	Galactose oxidase	AT1G75620.1|Symbols:|glyoxal oxidase-related protein
Glyma.17G091200	1.36262	0.00529582	OSJNBb0048E02.14 protein	NA
Glyma.19G131000	1.36129	1.60541e-06	BTB/POZ ankyrin repeat protein	AT2G41370.1|Symbols:BOP2|Ankyrin repeat family protein / BTB/POZ domain-containing protein
Glyma.01G210800	1.36118	1.65672e-10	Adenine phosphoribosyltransferase-like protein	AT4G22570.1|Symbols:APT3|adenine phosphoribosyl transferase 3
Glyma.03G038300	1.35942	2.71241e-05	Peroxidase 1	AT5G05340.1|Symbols:|Peroxidase superfamily protein
Glyma.01G157700	1.35901	4.18531e-06	Auxin efflux carrier family protein	AT5G65980.1|Symbols:|Auxin efflux carrier family protein
Glyma.17G039300	1.35719	0.000755562	Pleiotropic drug resistance protein 3	AT3G53480.1|Symbols:PIS1, PDR9, ATPDR9, ABCG37|pleiotropic drug resistance 9
Glyma.17G217300	1.35675	0.0048741	Chromatin remodeling complex subunit	AT2G25170.1|Symbols:PKL, GYM, CHD3, CHR6, SSL2
Glyma.03G057500	1.35409	7.22834e-09	Chaperone protein dnaJ	AT3G08910.1|Symbols:|DNAJ heat shock family protein
Glyma.11G164700	1.35242	1.03659e-39	Dihydroflavonol reductase	AT5G58490.1|Symbols:|NAD(P)-binding Rossmann-fold superfamily protein
Glyma.19G129600	1.35062	2.28538e-07	Cyclin-like F-box	AT2G32560.1|Symbols:|F-box family protein
Glyma.17G075300	1.34834	0.000706259	NADP-dependent glyceraldehyde-3-phosphate dehydrogenase	AT2G24270.3|Symbols:ALDH11A3|aldehyde dehydrogenase 11A3
Glyma.11G085400	1.34637	0.00831839	Serine/threonine protein kinase	AT4G35600.1|Symbols:CONNEXIN 32|Protein kinase superfamily protein
Glyma.14G029100	1.34511	2.15372e-06	Sucrose-phosphate synthase	AT1G04920.1|Symbols:ATSPS3F, SPS3F|sucrose phosphate synthase 3F
Glyma.02G148200	1.343	2.88415e-33	Xyloglucan-specific endoglucanase inhibitor protein	AT1G03220.1|Symbols:|Eukaryotic aspartyl protease family protein
Glyma.08G180100	1.34219	0.00289006	Chaperone protein dnaJ	AT4G13830.2|Symbols:J20|DNAJ-like 20
Glyma.06G135200	1.34057	5.92445e-05	Splicing factor, arginine/serine-rich	AT1G32790.1|Symbols:CID11|CTC-interacting domain 11
Glyma.06G317200	1.34034	8.15266e-19	Hexose carrier protein HEX6	AT5G61520.1|Symbols:|Major facilitator superfamily protein
Glyma.02G195000	1.33953	3.31535e-15	Transcription factor CCAAT	AT5G06510.2|Symbols:NF-YA10|nuclear factor Y, subunit A10
Glyma.06G275900	1.33897	0.000232144	Peroxidase	AT5G05340.1|Symbols:|Peroxidase superfamily protein
Glyma.18G184800	1.33821	0.00129197	Protein SRG1	AT3G21420.1|Symbols:|2-oxoglutarate (2OG) and Fe(II)-dependent oxygenase superfamily protein
Glyma.07G268400	1.33749	0.00628059	C2	AT5G47710.2|Symbols:|Calcium-dependent lipid-binding (CaLB domain) family protein
Glyma.07G230300	1.33502	1.03499e-08	Gb|AAF22924.1	AT5G39785.1|Symbols:|Protein of unknown function (DUF1666)
Glyma.06G088400	1.33466	3.38947e-05	Receptor-like protein kinase	AT5G25930.1|Symbols:|Protein kinase family protein with leucine-rich repeat domain
Glyma.15G171000	1.331	4.11312e-21	Calmodulin-binding protein	AT4G33050.3|Symbols:EDA39|calmodulin-binding family protein
Glyma.16G063500	1.33058	2.16928e-11	F-box/kelch-repeat protein	AT4G12560.2|Symbols:CPR30|F-box and associated interaction domains-containing protein
Glyma.09G014400	1.32964	1.06189e-28	14 kDa proline-rich protein DC2.15	AT2G45180.1|Symbols:|Bifunctional inhibitor/lipid-transfer protein/seed storage 2S albumin superfamily protein
Glyma.14G124800	1.32903	2.31117e-06	VQ motif-containing family protein	AT1G21326.1|Symbols:|VQ motif-containing protein
Glyma.16G196300	1.32824	7.94644e-06	Brother of FT and TFL1 protein	AT5G03840.1|Symbols:TFL1, TFL-1|PEBP (phosphatidylethanolamine-binding protein) family protein
Glyma.16G151500	1.32696	1.66786e-08	NAC domain protein	AT3G04070.1|Symbols:anac047, NAC047|NAC domain containing protein 47
Glyma.19G159500	1.32579	0.00146749	Heat shock transcription factor HSFA6b	AT3G22830.1|Symbols:AT-HSFA6B, HSFA6B|heat shock transcription factor A6B
Glyma.10G272000	1.32548	1.29563e-06	Core-2/I-branching beta-1,6-N-acetylglucosaminyltransferase family protein	AT1G68390.1|Symbols:|Core-2/I-branching beta-1,6-N-acetylglucosaminyltransferase family protein
Glyma.20G115600	1.32445	0.00380373	Zinc finger family protein	AT1G25440.1|Symbols:|B-box type zinc finger protein with CCT domain
Glyma.08G338100	1.32425	3.79778e-34	Glycosyltransferase GT04F14	AT4G01070.1|Symbols:GT72B1, UGT72B1|UDP-Glycosyltransferase superfamily protein
Glyma.14G162100	1.32397	0.000255527	Nodule-enhanced protein phosphatase type 2C	AT2G29380.1|Symbols:HAI3|highly ABA-induced PP2C gene 3
Glyma.02G254600	1.3238	6.93614e-19	BAHD acyltransferase DCR	AT2G39980.1|Symbols:|HXXXD-type acyl-transferase family protein
Glyma.08G038100	1.3198	0.00207816	Chloroplast processing peptidase	AT3G24590.1|Symbols:PLSP1|plastidic type i signal peptidase 1
Glyma.11G144600	1.31761	6.15277e-05	Exocyst complex component	AT5G59730.2|Symbols:ATEXO70H7, EXO70H7|exocyst subunit exo70 family protein H7
Glyma.04G123700	1.31679	6.59015e-17	Urea active transporter-like protein	AT5G45380.1|Symbols:ATDUR3, DUR3|solute:sodium symporters;urea transmembrane transporters
Glyma.11G017400	1.31599	0.00115172	NA	AT1G64405.1|Symbols:|unknown protein
Glyma.08G255800	1.3149	2.50147e-41	S-adenosylmethionine decarboxylase proenzyme	AT3G02470.4|Symbols:|S-adenosylmethionine decarboxylase
Glyma.18G080400	1.31376	2.66795e-10	Flavonoid 6-hydroxylase 1	AT3G26300.1|Symbols:CYP71B34|cytochrome P450, family 71, subfamily B, polypeptide 34
Glyma.14G008000	1.31277	7.74531e-08	Chlorophyll a/b binding protein type II	AT2G05100.1|Symbols:LHCB2.1, LHCB2|photosystem II light harvesting complex gene 2.1
Glyma.09G115200	1.30972	0.000207421	Core-2/I-branching beta-1,6-N-acetylglucosaminyltransferase family protein	AT1G68390.1|Symbols:|Core-2/I-branching beta-1,6-N-acetylglucosaminyltransferase family protein
Glyma.02G213500	1.30929	3.97414e-06	DNA-binding family protein	AT5G49700.1|Symbols:|Predicted AT-hook DNA-binding family protein
Glyma.07G089700	1.30918	1.90086e-07	Cytochrome P450	AT3G26330.1|Symbols:CYP71B37|cytochrome P450, family 71, subfamily B, polypeptide 37
Glyma.07G200200	1.30896	1.96488e-11	18.5 kDa class I heat shock protein	AT1G07400.1|Symbols:|HSP20-like chaperones superfamily protein
Glyma.11G063900	1.30799	5.26845e-06	Geranyl diphosphate synthase large subunit	AT4G36810.1|Symbols:GGPS1|geranylgeranyl pyrophosphate synthase 1
Glyma.13G156600	1.30693	1.03019e-19	Emb|CAB77600.1	AT5G35180.2|Symbols:|Protein of unknown function (DUF1336)
Glyma.17G048300	1.30443	0.0046418	NA	AT5G20670.1|Symbols:|Protein of unknown function (DUF1677)
Glyma.03G203000	1.30194	4.35769e-18	Transcription factor CCAAT	AT5G06510.2|Symbols:NF-YA10|nuclear factor Y, subunit A10
Glyma.19G151100	1.30121	9.74705e-26	Disease resistance response protein	AT5G42500.1|Symbols:|Disease resistance-responsive (dirigent-like protein) family protein
Glyma.12G236800	1.30035	1.94338e-20	Nuclear transcription factor Y subunit A7	AT5G12840.4|Symbols:HAP2A, ATHAP2A, NF-YA1|nuclear factor Y, subunit A1
Glyma.13G206500	1.30027	0.000141422	Adenosine deaminase-like protein	AT4G04880.1|Symbols:|adenosine/AMP deaminase family protein
Glyma.19G128200	1.29993	0.00524941	NA	AT1G28110.2|Symbols:SCPL45|serine carboxypeptidase-like 45
Glyma.15G156100	1.29953	1.11803e-35	Cytochrome P450 monooxygenase CYP81E10	AT4G37340.1|Symbols:CYP81D3|cytochrome P450, family 81, subfamily D, polypeptide 3
Glyma.13G361200	1.29872	0.0091474	Auxin-induced protein	AT1G04250.1|Symbols:AXR3, IAA17|AUX/IAA transcriptional regulator family protein
Glyma.12G185400	1.29811	1.32234e-10	Calpain-B	AT2G27480.1|Symbols:|Calcium-binding EF-hand family protein
Glyma.10G201700	1.29709	7.13801e-08	4-mannan synthase family protein	AT5G03760.1|Symbols:ATCSLA09, CSLA09, ATCSLA9, CSLA9, RAT4|Nucleotide-diphospho-sugar transferases superfamily protein
Glyma.11G129900	1.29579	1.4447e-23	Beta-glucosidase G2	AT2G44480.1|Symbols:BGLU17|beta glucosidase 17
Glyma.16G036000	1.29435	0.00200074	mRNA, clone: RTFL01-37-P23	AT5G17860.1|Symbols:CAX7|calcium exchanger 7
Glyma.16G078900	1.29349	0.005176	Receptor-like protein kinase	AT5G25930.1|Symbols:|Protein kinase family protein with leucine-rich repeat domain
Glyma.10G166600	1.29089	1.03908e-20	Phosphoenolpyruvate carboxylase kinase	AT1G08650.1|Symbols:PPCK1, ATPPCK1|phosphoenolpyruvate carboxylase kinase 1
Glyma.17G046800	1.29059	1.65006e-06	F23N19.14	AT5G20740.1|Symbols:|Plant invertase/pectin methylesterase inhibitor superfamily protein
Glyma.01G084200	1.28789	1.58743e-07	PERIANTHIA family protein	AT1G68640.1|Symbols:PAN|bZIP transcription factor family protein
Glyma.02G007400	1.28593	1.58743e-07	Class II chitinase	AT1G02360.1|Symbols:|Chitinase family protein
Glyma.12G076700	1.28593	0.000108411	Cytokinin riboside 5'-monophosphate phosphoribohydrolase LOG1	AT2G28305.1|Symbols:LOG1, ATLOG1|Putative lysine decarboxylase family protein
Glyma.15G253500	1.2859	6.11184e-08	Protein kinase catalytic domain-containing protein	AT1G16670.1|Symbols:|Protein kinase superfamily protein
Glyma.08G199300	1.28329	3.12955e-36	Inositol oxygenase 1	AT1G14520.2|Symbols:MIOX1|myo-inositol oxygenase 1
Glyma.20G087800	1.28326	0.00602593	NA	AT4G14450.1|Symbols:|unknown protein
Glyma.07G049900	1.2832	6.0923e-10	Granule-bound starch synthase	AT1G32900.1|Symbols:|UDP-Glycosyltransferase superfamily protein
Glyma.08G033000	1.28178	0.000704938	Pectinesterase	AT5G19730.1|Symbols:|Pectin lyase-like superfamily protein
Glyma.11G224900	1.28149	0.000231546	Protease inhibitor/seed storage/lipid transfer family protein	AT3G53980.2|Symbols:|Bifunctional inhibitor/lipid-transfer protein/seed storage 2S albumin superfamily protein
Glyma.16G060700	1.28041	2.44586e-28	Germin-like protein 3	AT3G05950.1|Symbols:|RmlC-like cupins superfamily protein
Glyma.19G070600	1.27761	7.37848e-05	Leucine-rich repeat receptor-like protein kinase	AT1G68400.1|Symbols:|leucine-rich repeat transmembrane protein kinase family protein
Glyma.02G022200	1.27743	5.83559e-06	Nitrate transporter NTL1	AT1G69850.1|Symbols:ATNRT1:2, NTL1, NRT1:2|nitrate transporter 1:2
Glyma.03G263000	1.27687	1.10015e-11	RING-H2 finger protein ATL3C	AT1G72310.1|Symbols:ATL3|RING/U-box superfamily protein
Glyma.19G162100	1.27451	0.00274476	Cytochrome P450 94A1	AT5G63450.1|Symbols:CYP94B1|cytochrome P450, family 94, subfamily B, polypeptide 1
Glyma.13G190400	1.27394	2.87761e-07	NBS-LRR type disease resistance protein RPG1-B	AT3G14470.1|Symbols:|NB-ARC domain-containing disease resistance protein
Glyma.15G009800	1.27247	1.36886e-06	Glycoside hydrolase, family 28	AT1G80170.1|Symbols:|Pectin lyase-like superfamily protein
Glyma.13G234700	1.26795	0.000680159	NAC domain-containing protein	AT4G28500.1|Symbols:ANAC073, SND2, NAC073|NAC domain containing protein 73
Glyma.09G127700	1.26742	4.00067e-15	UGT2	AT3G16520.3|Symbols:UGT88A1|UDP-glucosyl transferase 88A1
Glyma.17G066100	1.26601	0.00863891	Cysteine-rich secretory protein LCCL domain-containing	AT4G25780.1|Symbols:|CAP (Cysteine-rich secretory proteins, Antigen 5, and Pathogenesis-related 1 protein) superfamily protein
Glyma.02G309500	1.26355	0.00160008	Chlorophyll A/B binding protein 3 chloroplastic-like isoform 1	AT1G61520.3|Symbols:LHCA3|photosystem I light harvesting complex gene 3
Glyma.07G186000	1.26315	0.0080519	Branched-chain-amino-acid aminotransferase	AT1G50090.1|Symbols:|D-aminoacid aminotransferase-like PLP-dependent enzymes superfamily protein
Glyma.08G229700	1.26136	3.17185e-10	F-box/kelch-repeat protein	AT3G06240.1|Symbols:|F-box family protein
Glyma.05G222600	1.26007	1.18125e-06	MYB transcription factor MYB127	AT5G56840.1|Symbols:|myb-like transcription factor family protein
Glyma.01G118000	1.25785	2.49792e-09	Pyruvate decarboxylase 1	AT5G01320.1|Symbols:|Thiamine pyrophosphate dependent pyruvate decarboxylase family protein
Glyma.04G066600	1.25767	1.12012e-06	SYNC1 protein	AT3G11760.1|Symbols:|unknown protein
Glyma.11G167100	1.25378	0.00031025	Ser-thr protein kinase	AT5G45840.1|Symbols:|Leucine-rich repeat protein kinase family protein
Glyma.11G189400	1.25375	0.00097009	NA	AT2G27830.1|Symbols:|unknown protein
Glyma.02G233900	1.25217	3.29931e-08	Peroxidase	AT5G05340.1|Symbols:|Peroxidase superfamily protein
Glyma.15G253700	1.25184	0.00857694	Chloroplast photosystem II 10 kDa protein	AT1G79040.1|Symbols:PSBR|photosystem II subunit R
Glyma.15G102300	1.25111	0.00367268	Binding protein	AT5G18980.1|Symbols:|ARM repeat superfamily protein
Glyma.10G159600	1.24926	1.44132e-18	Benzoyl coenzyme A benzyl alcohol benzoyl transferase	AT5G17540.1|Symbols:|HXXXD-type acyl-transferase family protein
Glyma.11G081700	1.24758	0.000290494	GRAS family transcription factor	AT1G29050.1|Symbols:TBL38|TRICHOME BIREFRINGENCE-LIKE 38
Glyma.04G036600	1.2467	6.44365e-08	Glycine-rich family protein	AT2G15770.1|Symbols:|Cupredoxin superfamily protein
Glyma.19G151200	1.24649	1.14287e-06	Disease resistance response protein	AT5G42500.1|Symbols:|Disease resistance-responsive (dirigent-like protein) family protein
Glyma.14G100600	1.24604	0.00547101	Lectin-like receptor kinase	AT5G10530.1|Symbols:|Concanavalin A-like lectin protein kinase family protein
Glyma.20G159300	1.2448	1.74318e-23	Acyl CoA ligase	AT3G48990.1|Symbols:|AMP-dependent synthetase and ligase family protein
Glyma.11G074700	1.24106	1.29869e-15	Vinorine synthase	AT1G24430.1|Symbols:|HXXXD-type acyl-transferase family protein
Glyma.05G123600	1.23928	1.5026e-10	WRKY transcription factor 35 family protein	AT2G34830.1|Symbols:WRKY35, MEE24, AtWRKY35|WRKY DNA-binding protein 35
Glyma.06G302700	1.23918	2.22553e-26	Peroxidase	AT1G05260.1|Symbols:RCI3, RCI3A|Peroxidase superfamily protein
Glyma.13G110800	1.23788	1.11973e-09	Subtilisin-like protease	AT2G05920.1|Symbols:|Subtilase family protein
Glyma.03G215000	1.2353	0.00116955	Indole-3-acetic acid induced protein ARG-2 homolog	AT1G02820.1|Symbols:|Late embryogenesis abundant 3 (LEA3) family protein
Glyma.15G109500	1.23404	6.40733e-09	NA	AT4G22030.1|Symbols:|F-box family protein with a domain of unknown function (DUF295)
Glyma.07G253600	1.23167	2.53235e-14	DUF679 domain membrane protein 1	AT3G21550.1|Symbols:DMP2, AtDMP2|DUF679 domain membrane protein 2
Glyma.20G117800	1.22952	0.00668686	Zinc finger protein	AT1G68360.1|Symbols:|C2H2 and C2HC zinc fingers superfamily protein
Glyma.15G136700	1.2278	0.00471791	Polygalacturonase	AT1G48100.1|Symbols:|Pectin lyase-like superfamily protein
Glyma.05G191100	1.22664	3.1957e-11	Cysteine desulfurase	NA
Glyma.20G129300	1.22544	0.00016437	Hydrolase	AT4G34215.2|Symbols:|Domain of unknown function (DUF303) _x0001_
Glyma.08G109400	1.22541	1.08403e-33	Chalcone synthase 1	AT5G13930.1|Symbols:CHS, TT4, ATCHS|Chalcone and stilbene synthase family protein
Glyma.04G092100	1.22295	0.00303284	Mitochondrial 2-oxoglutarate/malate carrier protein	AT4G24570.1|Symbols:DIC2|dicarboxylate carrier 2
Glyma.02G119700	1.22191	0.000161823	Serine/threonine protein kinase	AT1G69220.1|Symbols:SIK1|Protein kinase superfamily protein
Glyma.10G010400	1.2218	0.000472502	MYB transcription factor MYB76	AT2G47190.1|Symbols:ATMYB2, MYB2|myb domain protein 2
Glyma.07G168500	1.22177	7.49893e-21	Gibberellin 20 oxidase 1-B	AT1G03400.1|Symbols:|2-oxoglutarate (2OG) and Fe(II)-dependent oxygenase superfamily protein
Glyma.04G113400	1.2202	2.10192e-14	FAD-linked oxidoreductase 1	AT4G20860.1|Symbols:|FAD-binding Berberine family protein
Glyma.06G260800	1.21647	1.39155e-17	DWARF IN LIGHT 1 family protein	AT5G54510.1|Symbols:GH3.6, DFL1|Auxin-responsive GH3 family protein
Glyma.11G038300	1.21557	9.97072e-26	Expansin-like B1	AT4G17030.1|Symbols:ATEXLB1, EXPR, AT-EXPR, ATEXPR1, ATHEXP BETA 3.1, EXLB1|expansin-like B1
Glyma.09G050100	1.21544	6.29442e-05	MOSC domain-containing protein	AT1G30910.1|Symbols:|Molybdenum cofactor sulfurase family protein
Glyma.07G076600	1.21529	1.0411e-06	BAP1	AT2G45760.1|Symbols:BAP2, BAL|BON association protein 2
Glyma.18G235600	1.21364	3.95901e-05	BRH1 RING finger protein	AT3G61460.1|Symbols:BRH1|brassinosteroid-responsive RING-H2
Glyma.16G038200	1.21311	0.00371735	Hermes	AT2G31820.1|Symbols:|Ankyrin repeat family protein
Glyma.06G260200	1.21262	2.49866e-16	Aldo/keto reductase	AT1G60710.1|Symbols:ATB2|NAD(P)-linked oxidoreductase superfamily protein
Glyma.04G091200	1.21172	0.00186535	Rhamnogalacturonate lyase	AT1G09890.1|Symbols:|Rhamnogalacturonate lyase family protein
Glyma.11G250200	1.21024	3.03956e-36	Cytochrome P450 78A11	AT1G13710.1|Symbols:CYP78A5, KLU|cytochrome P450, family 78, subfamily A, polypeptide 5
Glyma.16G164800	1.21018	2.77873e-17	Transcription factor AP2-EREBP	AT2G33710.1|Symbols:|Integrase-type DNA-binding superfamily protein
Glyma.04G091800	1.20913	1.29946e-08	Aspartic proteinase nepenthesin-1	AT1G09750.1|Symbols:|Eukaryotic aspartyl protease family protein
Glyma.12G135000	1.20805	6.96406e-15	Thiamine thiazole synthase, chloroplastic	AT5G54770.1|Symbols:THI1, TZ, THI4|thiazole biosynthetic enzyme, chloroplast (ARA6) (THI1) (THI4)
Glyma.18G065700	1.20624	1.14402e-21	mRNA, clone: RTFL01-17-G05	AT2G29630.3|Symbols:THIC|thiaminC
Glyma.20G217400	1.20357	6.9189e-06	Yellow stripe-like transporter 1	AT4G24120.1|Symbols:YSL1, ATYSL1|YELLOW STRIPE like 1
Glyma.08G017700	1.20201	0.00880512	NA	AT1G63930.1|Symbols:ROH1|from the Czech 'roh' meaning 'corner'
Glyma.02G005600	1.20175	1.24025e-08	GmMYB29A2 protein	AT3G23250.1|Symbols:MYB15, ATY19, ATMYB15|myb domain protein 15
Glyma.20G121100	1.20099	0.0012402	Octicosapeptide/Phox/Bem1p domain-containing family protein	AT2G01190.1|Symbols:|Octicosapeptide/Phox/Bem1p family protein
Glyma.17G091000	1.20083	5.16557e-08	Aldehyde dehydrogenase 1	AT3G48000.1|Symbols:ALDH2B4, ALDH2, ALDH2A|aldehyde dehydrogenase 2B4
Glyma.10G161500	1.20001	1.09174e-15	MtN26 family protein	AT4G14746.1|Symbols:|CONTAINS InterPro DOMAIN/s: EGF-like (InterPro:IPR006210)
Glyma.11G004800	1.19987	1.32783e-14	Hexose transporter	AT5G26340.1|Symbols:MSS1, STP13, ATSTP13|Major facilitator superfamily protein
Glyma.16G060900	1.19914	2.9535e-13	Germin-like protein 3	AT3G05950.1|Symbols:|RmlC-like cupins superfamily protein
Glyma.08G109300	1.19661	0.000488218	Chalcone synthase	AT5G13930.1|Symbols:CHS, TT4, ATCHS|Chalcone and stilbene synthase family protein
Glyma.16G013200	1.19546	0.000213631	ABA-responsive LEA-like protein (Fragment)	NA
Glyma.05G063600	1.195	1.77367e-22	Ethylene response factor 11	AT4G17500.1|Symbols:ATERF-1, ERF-1|ethylene responsive element binding factor 1
Glyma.10G045400	1.1936	1.88596e-07	Zinc finger protein	AT3G53600.1|Symbols:|C2H2-type zinc finger family protein
Glyma.17G140200	1.19327	4.62812e-37	Proline-rich protein	AT2G45180.1|Symbols:|Bifunctional inhibitor/lipid-transfer protein/seed storage 2S albumin superfamily protein
Glyma.18G050600	1.1931	4.28814e-13	60S ribosomal protein L10B	AT1G26910.1|Symbols:RPL10B|Ribosomal protein L16p/L10e family protein
Glyma.09G250800	1.19167	1.20095e-05	Photosystem I reaction center subunit XI	AT4G12800.1|Symbols:PSAL|photosystem I subunit l
Glyma.06G220700	1.19061	5.67883e-30	Copper binding protein 5	AT5G20230.1|Symbols:ATBCB, BCB, SAG14|blue-copper-binding protein
Glyma.17G145400	1.18944	4.30647e-19	Ethylene response factor 11	AT4G17500.1|Symbols:ATERF-1, ERF-1|ethylene responsive element binding factor 1
Glyma.10G002100	1.18892	0.00590742	NA	AT3G22970.1|Symbols:|Protein of unknown function (DUF506) _x0001_
Glyma.20G025800	1.18783	5.44859e-05	Glucan endo-1,3-beta-glucosidase-like protein	AT1G18650.1|Symbols:PDCB3|plasmodesmata callose-binding protein 3
Glyma.14G194900	1.18608	0.00992309	mRNA, clone: RTFL01-48-D04	AT5G58600.1|Symbols:PMR5, TBL44|Plant protein of unknown function (DUF828)
Glyma.05G169100	1.18606	2.7926e-08	Glutelin type-A 2-like protein	AT2G28680.1|Symbols:|RmlC-like cupins superfamily protein
Glyma.19G003600	1.18591	1.75828e-18	Cytochrome P450	AT2G23180.1|Symbols:CYP96A1|cytochrome P450, family 96, subfamily A, polypeptide 1
Glyma.06G156600	1.18568	1.56871e-17	Amino acid transporter	AT5G09220.1|Symbols:AAP2|amino acid permease 2
Glyma.04G220600	1.18482	1.46724e-16	Peroxidase	AT5G05340.1|Symbols:|Peroxidase superfamily protein
Glyma.U039300	1.18433	0.00176518	Lipoxygenase	AT3G22400.1|Symbols:LOX5|PLAT/LH2 domain-containing lipoxygenase family protein
Glyma.02G255400	1.183	2.82195e-10	Nematode resistance HS1pro1 protein	AT2G40000.1|Symbols:HSPRO2, ATHSPRO2|ortholog of sugar beet HS1 PRO-1 2
Glyma.15G073100	1.18066	0.000655361	TSJT1-like protein	AT4G27450.1|Symbols:|Aluminium induced protein with YGL and LRDR motifs
Glyma.03G128600	1.1775	2.39122e-12	BTB/POZ ankyrin repeat protein	AT2G41370.1|Symbols:BOP2|Ankyrin repeat family protein / BTB/POZ domain-containing protein
Glyma.16G195600	1.1773	1.41973e-62	Cytochrome P450	AT3G48270.1|Symbols:CYP71A26|cytochrome P450, family 71, subfamily A, polypeptide 26
Glyma.13G356000	1.1764	0.000265781	Aquaporin	AT3G16240.1|Symbols:DELTA-TIP, TIP2;1, DELTA-TIP1, AQP1, ATTIP2;1|delta tonoplast integral protein
Glyma.16G110100	1.17484	6.83903e-09	ABC transporter family protein	AT1G31770.1|Symbols:ABCG14|ATP-binding cassette 14
Glyma.07G038700	1.17316	1.02738e-27	Germin-like protein 9	AT5G20630.1|Symbols:GLP3, GLP3A, GLP3B, ATGER3, GER3|germin 3
Glyma.07G015200	1.17236	0.00899105	Auxin-induced protein	AT3G16500.1|Symbols:PAP1, IAA26|phytochrome-associated protein 1
Glyma.11G234300	1.17222	2.12835e-07	Wound-induced protein 1-like protein	AT3G10985.1|Symbols:SAG20, WI12, ATWI-12|senescence associated gene 20
Glyma.10G059200	1.17162	1.21514e-37	Carbonic anhydrase family protein	AT1G08080.1|Symbols:ATACA7, ACA7|alpha carbonic anhydrase 7
Glyma.13G032000	1.17066	0.00040648	Kinase family protein	AT1G11050.1|Symbols:|Protein kinase superfamily protein
Glyma.08G152600	1.16953	0.0052597	SWAP/surp domain-containing family protein	AT3G52120.1|Symbols:|SWAP (Suppressor-of-White-APricot)/surp domain-containing protein / D111/G-patch domain-containing protein
Glyma.11G116600	1.16713	1.31176e-05	Glucose-1-phosphate adenylyltransferase	AT4G39210.1|Symbols:APL3|Glucose-1-phosphate adenylyltransferase family protein
Glyma.05G179700	1.16659	2.39596e-05	VQ motif-containing family protein	AT4G39720.1|Symbols:|VQ motif-containing protein
Glyma.18G111800	1.16614	0.00248042	Anthranilate N-benzoyltransferase protein	AT1G78990.1|Symbols:|HXXXD-type acyl-transferase family protein
Glyma.04G235400	1.16158	0.000143743	IQ-domain-containing protein	AT3G49260.2|Symbols:iqd21|IQ-domain 21
Glyma.06G092000	1.15952	1.43494e-11	Transcription factor bHLH93	AT5G65640.1|Symbols:bHLH093|beta HLH protein 93
Glyma.01G204400	1.15942	0.000214569	Protein TIFY	AT1G74950.1|Symbols:JAZ2, TIFY10B|TIFY domain/Divergent CCT motif family protein
Glyma.02G130400	1.15813	2.29789e-07	Chalcone synthase 6	AT5G13930.1|Symbols:CHS, TT4, ATCHS|Chalcone and stilbene synthase family protein
Glyma.10G090400	1.15678	0.00213454	JHL25P11.1 protein	AT1G35430.1|Symbols:|unknown protein
Glyma.10G252300	1.1555	7.44101e-05	Pyruvate orthophosphate dikinase regulatory protein	AT4G21210.1|Symbols:ATRP1, RP1|PPDK regulatory protein
Glyma.17G128900	1.15464	0.00116748	Calcium-binding protein	AT1G76650.3|Symbols:CML38|calmodulin-like 38
Glyma.03G066600	1.15461	7.61621e-18	Aldose reductase	AT2G37770.2|Symbols:|NAD(P)-linked oxidoreductase superfamily protein
Glyma.20G102100	1.15423	0.00122733	GEM-like protein	AT5G08350.1|Symbols:|GRAM domain-containing protein / ABA-responsive protein-related
Glyma.07G011800	1.15361	0.00498382	Haloacid dehalogenase	AT1G17710.1|Symbols:|Pyridoxal phosphate phosphatase-related protein
Glyma.02G084400	1.1532	0.00271866	Gibberellin 20 oxidase 1-B	AT1G03400.1|Symbols:|2-oxoglutarate (2OG) and Fe(II)-dependent oxygenase superfamily protein
Glyma.08G056600	1.15139	0.00320217	Hydrolase family protein	AT1G73480.1|Symbols:|alpha/beta-Hydrolases superfamily protein
Glyma.18G106900	1.14845	0.000374988	AML1	AT1G29400.2|Symbols:AML5, ML5|MEI2-like protein 5
Glyma.03G147700	1.14836	3.40502e-14	Disease resistance response protein	AT5G42500.1|Symbols:|Disease resistance-responsive (dirigent-like protein) family protein
Glyma.07G048800	1.14462	0.00149198	O-methyltransferase-like protein	AT5G54160.1|Symbols:ATOMT1, OMT1|O-methyltransferase 1
Glyma.19G046600	1.14415	0.000821579	Ribulose bisphosphate carboxylase small chain	AT5G38410.1|Symbols:|Ribulose bisphosphate carboxylase (small chain) family protein
Glyma.03G034000	1.14286	0.00726401	Transcription factor UNE10	AT4G00050.1|Symbols:UNE10|basic helix-loop-helix (bHLH) DNA-binding superfamily protein
Glyma.17G117300	1.14284	1.57415e-07	Protein kinase G11A	AT2G26700.1|Symbols:PID2|AGC (cAMP-dependent, cGMP-dependent and protein kinase C) kinase family protein
Glyma.20G173700	1.1426	0.00232383	Tyrosine phosphatase 1	AT1G71860.3|Symbols:PTP1, ATPTP1|protein tyrosine phosphatase 1
Glyma.05G133400	1.13976	3.96737e-08	Polygalacturonase	AT1G48100.1|Symbols:|Pectin lyase-like superfamily protein
Glyma.08G338800	1.13789	9.06871e-05	Glycosyltransferase GT04F14	AT4G01070.1|Symbols:GT72B1, UGT72B1|UDP-Glycosyltransferase superfamily protein
Glyma.15G184400	1.1368	5.33657e-06	Pectinesterase	AT3G43270.1|Symbols:|Plant invertase/pectin methylesterase inhibitor superfamily
Glyma.09G150400	1.13654	5.39983e-15	Agglutinin-1	AT3G16530.1|Symbols:|Legume lectin family protein
Glyma.05G204800	1.13502	2.28883e-06	Protein P21	AT4G11650.1|Symbols:ATOSM34, OSM34|osmotin 34
Glyma.15G107700	1.13446	0.00015405	mRNA, clone: RTFL01-44-P14	AT1G11700.1|Symbols:|Protein of unknown function, DUF584
Glyma.17G139700	1.13406	3.48902e-14	Extensin-like protein	AT4G12490.1|Symbols:|Bifunctional inhibitor/lipid-transfer protein/seed storage 2S albumin superfamily protein
Glyma.20G130000	1.1336	2.12793e-12	PRp27-like protein	AT2G15220.1|Symbols:|Plant basic secretory protein (BSP) family protein
Glyma.08G274400	1.13214	0.000362521	Serine hydroxymethyltransferase	AT4G37930.1|Symbols:SHM1, STM, SHMT1|serine transhydroxymethyltransferase 1
Glyma.10G253100	1.13178	1.60759e-06	Cysteine-rich receptor-like protein kinase	AT4G38830.1|Symbols:CRK26|cysteine-rich RLK (RECEPTOR-like protein kinase) 26
Glyma.14G195000	1.13065	2.31332e-76	Asparagine synthetase	AT3G47340.1|Symbols:ASN1, DIN6, AT-ASN1|glutamine-dependent asparagine synthase 1
Glyma.14G015300	1.13008	4.66774e-05	Multidrug resistance protein ABC transporter family	AT3G13080.1|Symbols:ATMRP3, MRP3, ABCC3|multidrug resistance-associated protein 3
Glyma.07G039100	1.12932	7.39796e-25	Germin-like protein 9	AT5G20630.1|Symbols:GLP3, GLP3A, GLP3B, ATGER3, GER3|germin 3
Glyma.14G021800	1.12927	2.88912e-23	GDP-L-galactose phosphorylase	AT4G26850.1|Symbols:VTC2|mannose-1-phosphate guanylyltransferase (GDP)s
Glyma.11G225000	1.1281	1.89703e-05	Protease inhibitor/seed storage/lipid transfer family protein	AT3G53980.2|Symbols:|Bifunctional inhibitor/lipid-transfer protein/seed storage 2S albumin superfamily protein
Glyma.08G087900	1.12732	1.53003e-10	Polygalacturonase	AT1G48100.1|Symbols:|Pectin lyase-like superfamily protein
Glyma.14G023100	1.12539	3.11207e-06	NA	AT4G21970.1|Symbols:|Protein of unknown function, DUF584
Glyma.12G054400	1.12517	5.64518e-05	Beta-glucosidase G3	AT2G44450.1|Symbols:BGLU15|beta glucosidase 15
Glyma.02G018700	1.12493	2.98483e-11	Hydroxyisourate hydrolase	AT1G02850.2|Symbols:BGLU11|beta glucosidase 11
Glyma.13G370100	1.12287	0.00250029	WRKY27	AT1G80840.1|Symbols:WRKY40, ATWRKY40|WRKY DNA-binding protein 40
Glyma.09G001700	1.12259	0.000206341	Solute carrier family 22 member	AT1G16390.1|Symbols:ATOCT3, 3-Oct|organic cation/carnitine transporter 3
Glyma.15G012000	1.12155	9.31084e-12	Pleiotropic drug resistance protein	AT1G15520.1|Symbols:PDR12, ATPDR12, ABCG40, ATABCG40|pleiotropic drug resistance 12
Glyma.20G111900	1.1215	1.17588e-06	High affinity cationic amino acid transporter	AT3G10600.1|Symbols:CAT7|cationic amino acid transporter 7
Glyma.17G051400	1.12085	2.19376e-07	Nuclear transcription factor Y subunit A-3-like isoform 2	AT1G17590.4|Symbols:NF-YA8|nuclear factor Y, subunit A8
Glyma.11G072500	1.1203	3.22752e-06	Expression of terpenoids 1	AT3G51060.1|Symbols:STY1, SRS1|Lateral root primordium (LRP) protein-related
Glyma.08G071300	1.11961	1.64649e-09	Phi-1-like phosphate-induced protein	AT5G64260.1|Symbols:EXL2|EXORDIUM like 2
Glyma.13G249300	1.119	0.00958739	Serine/threonine-protein kinase	AT4G21380.1|Symbols:ARK3, RK3|receptor kinase 3
Glyma.13G149100	1.11753	2.34074e-27	NA	AT2G36630.1|Symbols:|Sulfite exporter TauE/SafE family protein
Glyma.06G063900	1.11391	3.24262e-09	NA	AT5G11000.1|Symbols:|Plant protein of unknown function (DUF868)
Glyma.16G069700	1.11372	1.80949e-09	NA	AT5G01750.2|Symbols:|Protein of unknown function (DUF567)
Glyma.14G014700	1.11314	6.31359e-05	Serine acetyltransferase	AT3G13110.1|Symbols:ATSERAT2;2, SAT-1, SAT-A, SAT3, SAT-M, SERAT2;2|serine acetyltransferase 2;2
Glyma.03G123000	1.11015	2.57472e-16	Peptide transporter PTR5	AT1G68570.1|Symbols:|Major facilitator superfamily protein
Glyma.10G107400	1.10982	0.000167792	NA	AT3G57320.1|Symbols:|unknown protein
Glyma.17G030400	1.10714	5.55208e-20	Stress-induced protein SAM22	AT1G24020.2|Symbols:MLP423|MLP-like protein 423
Glyma.03G037100	1.10673	0.00026693	NB-LRR type disease resistance protein Rps1-k-2	AT3G14460.1|Symbols:|LRR and NB-ARC domains-containing disease resistance protein
Glyma.07G072300	1.10632	0.000663297	AT-hook DNA-binding protein	AT2G45850.2|Symbols:|AT hook motif DNA-binding family protein
Glyma.17G046000	1.10589	0.000203762	SAUR family protein	AT1G72430.1|Symbols:|SAUR-like auxin-responsive protein family
Glyma.04G236200	1.10558	1.03359e-05	Pectinesterase	AT5G53370.1|Symbols:ATPMEPCRF, PMEPCRF|pectin methylesterase PCR fragment F
Glyma.08G110500	1.10454	4.40288e-13	Chalcone synthase CHS4	AT5G13930.1|Symbols:CHS, TT4, ATCHS|Chalcone and stilbene synthase family protein
Glyma.06G310100	1.10189	5.26706e-05	HSR203J protein	AT1G68620.1|Symbols:|alpha/beta-Hydrolases superfamily protein
Glyma.01G235600	1.09998	2.9322e-16	12-oxophytodienoate reductase	AT1G76690.1|Symbols:OPR2, ATOPR2|12-oxophytodienoate reductase 2
Glyma.05G103200	1.09783	0.000121766	Subtilisin-like protease	AT5G67360.1|Symbols:ARA12|Subtilase family protein
Glyma.19G186100	1.0973	4.59299e-12	Nodulin-26	AT2G36830.1|Symbols:GAMMA-TIP, TIP1;1, GAMMA-TIP1|gamma tonoplast intrinsic protein
Glyma.02G112400	1.09512	1.39356e-15	Eukaryotic translation initiation factor 5A2	AT1G13950.1|Symbols:EIF-5A, ELF5A-1, ATELF5A-1, EIF5A|eukaryotic elongation factor 5A-1
Glyma.08G169100	1.09353	0.000483216	Oxidoreductase family protein	AT3G12900.1|Symbols:|2-oxoglutarate (2OG) and Fe(II)-dependent oxygenase superfamily protein
Glyma.11G054300	1.09237	0.000176463	F-box protein	AT5G67140.1|Symbols:|F-box/RNI-like superfamily protein
Glyma.03G055100	1.09138	1.67656e-07	Pyruvate decarboxylase 1	AT5G01320.1|Symbols:|Thiamine pyrophosphate dependent pyruvate decarboxylase family protein
Glyma.08G110700	1.09094	2.90605e-16	Chalcone synthase CHS4	AT5G13930.1|Symbols:CHS, TT4, ATCHS|Chalcone and stilbene synthase family protein
Glyma.03G078200	1.09039	2.5555e-35	BAHD acyltransferase DCR	AT5G01210.1|Symbols:|HXXXD-type acyl-transferase family protein
Glyma.02G234000	1.0893	4.23903e-15	Peroxidase 4-like protein	AT5G05340.1|Symbols:|Peroxidase superfamily protein
Glyma.11G000800	1.08885	3.06947e-18	Cyclase family protein	AT4G35220.1|Symbols:|Cyclase family protein
Glyma.13G285300	1.08821	1.65049e-30	Cytochrome P450 82A2	AT4G31940.1|Symbols:CYP82C4|cytochrome P450, family 82, subfamily C, polypeptide 4
Glyma.08G109500	1.08807	4.86268e-05	Chalcone synthase 9	AT5G13930.1|Symbols:CHS, TT4, ATCHS|Chalcone and stilbene synthase family protein
Glyma.18G009500	1.08686	9.87112e-08	Serine/threonine protein phosphatase 6 regulatory ankyrin repeat subunit C	AT3G01750.1|Symbols:|Ankyrin repeat family protein
Glyma.02G241400	1.08681	9.83174e-13	Glutamate decarboxylase	AT5G17330.1|Symbols:GAD, GAD1|glutamate decarboxylase
Glyma.06G312300	1.08657	1.59349e-09	ABC transporter C family member	AT1G30400.2|Symbols:ATMRP1, EST1, ABCC1|multidrug resistance-associated protein 1
Glyma.01G128100	1.08588	2.88242e-06	WRKY transcription factor WRKY108715	AT2G38470.1|Symbols:WRKY33, ATWRKY33|WRKY DNA-binding protein 33
Glyma.03G157300	1.08543	1.77946e-05	Heat shock transcription factor HSFA6b	AT3G22830.1|Symbols:AT-HSFA6B, HSFA6B|heat shock transcription factor A6B
Glyma.16G174400	1.08456	0.000775363	Senescence-associated protein	AT3G02880.1|Symbols:|Leucine-rich repeat protein kinase family protein
Glyma.11G087600	1.08356	9.3299e-06	Ring finger protein	AT1G76410.1|Symbols:ATL8|RING/U-box superfamily protein
Glyma.01G178000	1.08182	0.00537421	BES1/BZR1-like protein	AT1G75080.2|Symbols:BZR1|Brassinosteroid signalling positive regulator (BZR1) family protein
Glyma.08G010400	1.08129	0.00933795	Auxin-induced protein 6B	AT5G50760.1|Symbols:|SAUR-like auxin-responsive protein family
Glyma.10G062900	1.07967	0.000290114	Cytochrome P450 monooxygenase CYP97C10	AT3G53130.1|Symbols:LUT1, CYP97C1|Cytochrome P450 superfamily protein
Glyma.01G041400	1.07967	7.91549e-06	Peptide transporter PTR1	AT1G69870.1|Symbols:NRT1.7|nitrate transporter 1.7
Glyma.06G036800	1.07922	0.00254061	MYB transcription factor MYB124	AT3G50060.1|Symbols:MYB77|myb domain protein 77
Glyma.02G088700	1.07917	2.18054e-06	Ser/Thr protein kinase	AT5G38210.1|Symbols:|Protein kinase family protein
Glyma.10G046000	1.07879	3.34222e-05	Exocyst subunit EXO70 family protein	AT3G09520.1|Symbols:ATEXO70H4, EXO70H4|exocyst subunit exo70 family protein H4
Glyma.17G219400	1.07868	0.000623466	Copper transporter	AT5G20650.1|Symbols:COPT5|copper transporter 5
Glyma.06G315100	1.07863	1.5774e-08	Phospholipid-translocating P-type ATPase flippase family protein	AT5G04930.1|Symbols:ALA1|aminophospholipid ATPase 1
Glyma.03G176300	1.07839	0.00340485	In2-1 protein	AT5G02790.1|Symbols:GSTL3|Glutathione S-transferase family protein
Glyma.03G029600	1.07809	3.08249e-09	Auxin-responsive family protein	AT3G60690.1|Symbols:|SAUR-like auxin-responsive protein family
Glyma.10G038500	1.07792	8.71613e-06	GRAS transcription factor	AT3G54220.1|Symbols:SCR, SGR1|GRAS family transcription factor
Glyma.13G208000	1.07749	1.83731e-40	Basic 7S globulin	AT1G03220.1|Symbols:|Eukaryotic aspartyl protease family protein
Glyma.14G082400	1.07692	5.69687e-06	Calfumirin-1	NA
Glyma.12G136400	1.07614	0.000326718	Thioredoxin	AT1G11530.1|Symbols:ATCXXS1, CXXS1|C-terminal cysteine residue is changed to a serine 1
Glyma.09G189300	1.07591	1.36197e-20	Aldehyde dehydrogenase	AT3G24503.1|Symbols:ALDH2C4, ALDH1A, REF1|aldehyde dehydrogenase 2C4
Glyma.18G207900	1.07505	0.000238412	SEC14 cytosolic factor family protein	AT3G51670.1|Symbols:|SEC14 cytosolic factor family protein / phosphoglyceride transfer family protein
Glyma.12G130200	1.07417	4.2741e-13	Beta-glucosidase G2	AT2G44480.1|Symbols:BGLU17|beta glucosidase 17
Glyma.09G224800	1.07397	0.000981899	Polygalacturonase	AT3G07970.1|Symbols:QRT2|Pectin lyase-like superfamily protein
Glyma.06G148400	1.07393	0.00697911	Ethylene-responsive transcription factor ERF110	AT5G61890.1|Symbols:|Integrase-type DNA-binding superfamily protein
Glyma.13G051800	1.07318	7.63866e-35	Cytokinin-O-glucosyltransferase	AT1G22360.1|Symbols:AtUGT85A2, UGT85A2|UDP-glucosyl transferase 85A2
Glyma.01G210400	1.07196	1.0574e-37	L-lactate dehydrogenase	AT4G17260.1|Symbols:|Lactate/malate dehydrogenase family protein
Glyma.05G152800	1.07192	0.000891605	DnaJ-like protein	AT4G13830.2|Symbols:J20|DNAJ-like 20
Glyma.06G263300	1.07089	2.41452e-09	NA	AT5G54585.1|Symbols:|unknown protein
Glyma.19G062600	1.0706	5.7668e-05	Gibberellin 20 oxidase	AT1G52790.1|Symbols:|2-oxoglutarate (2OG) and Fe(II)-dependent oxygenase superfamily protein
Glyma.03G170400	1.07035	0.00884065	Ankyrin	AT5G54620.1|Symbols:|Ankyrin repeat family protein
Glyma.13G204400	1.06997	3.28423e-16	Transcription factor bHLH130-like protein	AT2G42280.1|Symbols:|basic helix-loop-helix (bHLH) DNA-binding superfamily protein
Glyma.03G201200	1.06982	0.00274154	Syringolide-induced protein B13-1-9	AT2G35980.1|Symbols:YLS9, NHL10, ATNHL10|Late embryogenesis abundant (LEA) hydroxyproline-rich glycoprotein family
Glyma.02G227700	1.06934	2.66781e-16	Pyridine nucleotide-disulfide oxidoreductase family protein	AT1G07180.1|Symbols:ATNDI1, NDA1|alternative NAD(P)H dehydrogenase 1
Glyma.09G049300	1.0685	2.34595e-59	Cytochrome P450 monooxygenase CYP81E10	AT4G37340.1|Symbols:CYP81D3|cytochrome P450, family 81, subfamily D, polypeptide 3
Glyma.02G234200	1.06801	1.44132e-12	Peroxidase 3	AT5G58400.1|Symbols:|Peroxidase superfamily protein
Glyma.07G162900	1.06791	2.31756e-12	9/13-hydroperoxide lyase	AT5G42650.1|Symbols:AOS, CYP74A, DDE2|allene oxide synthase
Glyma.20G210100	1.06776	1.88154e-36	Xyloglucan-specific endoglucanase inhibitor protein	AT1G03220.1|Symbols:|Eukaryotic aspartyl protease family protein
Glyma.10G186700	1.06755	8.19268e-19	Repetitive proline-rich cell wall protein 2	AT3G22142.1|Symbols:|Bifunctional inhibitor/lipid-transfer protein/seed storage 2S albumin superfamily protein
Glyma.U017900	1.06612	2.94273e-07	NA	NA
Glyma.05G202700	1.06498	6.34076e-13	N3 like protein	AT5G50800.1|Symbols:SWEET13, AtSWEET13|Nodulin MtN3 family protein
Glyma.18G092900	1.06498	4.20021e-35	GDP-L-galactose phosphorylase	AT4G26850.1|Symbols:VTC2|mannose-1-phosphate guanylyltransferase (GDP)s
Glyma.01G233400	1.06391	0.00104198	Transcription factor MYB103	AT5G16770.2|Symbols:AtMYB9, MYB9|myb domain protein 9
Glyma.13G133100	1.06385	2.59768e-05	Zinc finger protein	AT3G53600.1|Symbols:|C2H2-type zinc finger family protein
Glyma.03G180200	1.06158	0.000925335	Emb|CAB86085.1	AT5G60580.3|Symbols:|RING/U-box superfamily protein
Glyma.13G173400	1.06141	1.70329e-05	NA	NA
Glyma.14G089200	1.06113	4.07511e-20	Aintegumenta-like protein (Fragment)	AT4G37750.1|Symbols:ANT, DRG, CKC, CKC1|Integrase-type DNA-binding superfamily protein
Glyma.03G214800	1.05832	0.000288164	Monoglyceride lipase	AT3G62860.1|Symbols:|alpha/beta-Hydrolases superfamily protein
Glyma.14G175400	1.05779	4.88881e-55	Cytokinin-O-glucosyltransferase	AT1G22360.1|Symbols:AtUGT85A2, UGT85A2|UDP-glucosyl transferase 85A2
Glyma.03G199000	1.05676	0.00583684	ABI3L domain class transcription factor	AT2G36080.1|Symbols:|AP2/B3-like transcriptional factor family protein
Glyma.17G065200	1.05657	2.79503e-05	Syringolide-induced protein 19-1-5	AT4G25810.1|Symbols:XTR6, XTH23|xyloglucan endotransglycosylase 6
Glyma.02G090000	1.05494	1.18252e-15	MATE efflux family protein	AT1G66760.2|Symbols:|MATE efflux family protein
Glyma.19G254600	1.05454	4.56241e-13	Dihydroflavonol-4-reductase	AT1G61720.1|Symbols:BAN|NAD(P)-binding Rossmann-fold superfamily protein
Glyma.20G220800	1.05346	4.68554e-17	Germin-like protein 11	AT3G05950.1|Symbols:|RmlC-like cupins superfamily protein
Glyma.17G076000	1.05233	4.2256e-07	Two-component response regulator ARR1	AT2G25180.1|Symbols:ARR12, RR12|response regulator 12
Glyma.03G164200	1.05161	0.000240111	NAC transcription factor 009	AT4G28530.1|Symbols:anac074, NAC074|NAC domain containing protein 74
Glyma.20G116600	1.04997	1.64247e-07	Protein MKS1	AT1G68450.1|Symbols:|VQ motif-containing protein
Glyma.03G038500	1.04886	5.57359e-05	Peroxidase 1	AT5G05340.1|Symbols:|Peroxidase superfamily protein
Glyma.04G013000	1.04863	1.7461e-16	Glucan endo-1,3-beta-glucosidase	AT4G34480.1|Symbols:|O-Glycosyl hydrolases family 17 protein
Glyma.15G274200	1.04728	0.000103961	MLP-like protein	AT1G70890.1|Symbols:MLP43|MLP-like protein 43
Glyma.05G009200	1.04708	6.85533e-11	Protein kinase G11A	AT2G26700.1|Symbols:PID2|AGC (cAMP-dependent, cGMP-dependent and protein kinase C) kinase family protein
Glyma.20G000800	1.04672	3.07957e-05	Type II inositol-1,4,5-trisphosphate 5-phosphatase	AT2G01900.1|Symbols:|DNAse I-like superfamily protein
Glyma.20G237200	1.04614	0.00014355	Drm4	AT1G56220.1|Symbols:|Dormancy/auxin associated family protein
Glyma.04G097500	1.04562	0.00143817	Purine permease	AT1G28230.1|Symbols:PUP1, ATPUP1|purine permease 1
Glyma.04G051900	1.04531	0.000232144	Glutaredoxin-C6	AT4G33040.1|Symbols:|Thioredoxin superfamily protein
Glyma.02G051900	1.04501	0.00338532	Expression of terpenoids 1	AT5G66350.1|Symbols:SHI|Lateral root primordium (LRP) protein-related
Glyma.18G150000	1.04498	0.0014606	Serine hydroxymethyltransferase	AT4G37930.1|Symbols:SHM1, STM, SHMT1|serine transhydroxymethyltransferase 1
Glyma.12G135500	1.04473	0.000615299	Pentatricopeptide repeat-containing protein	AT4G04790.1|Symbols:|Tetratricopeptide repeat (TPR)-like superfamily protein
Glyma.04G050300	1.04442	3.11505e-16	Zinc finger CCCH domain-containing protein	AT2G25900.2|Symbols:ATCTH|Zinc finger C-x8-C-x5-C-x3-H type family protein
Glyma.04G208300	1.04369	1.34029e-12	NAC transcription factor	AT1G01720.1|Symbols:ATAF1, ANAC002|NAC (No Apical Meristem) domain transcriptional regulator superfamily protein
Glyma.18G186400	1.042	0.000170918	Tropinone reductase family protein	AT5G06060.1|Symbols:|NAD(P)-binding Rossmann-fold superfamily protein
Glyma.03G129300	1.04189	2.42995e-06	Embryo-abundant protein EMB	AT2G41380.1|Symbols:|S-adenosyl-L-methionine-dependent methyltransferases superfamily protein
Glyma.02G128800	1.04169	4.12067e-11	T6J4.21 protein	AT1G13480.1|Symbols:|Protein of unknown function (DUF1262)
Glyma.10G227400	1.04163	1.34263e-22	Multidrug resistance protein ABC transporter family	AT3G59140.1|Symbols:ATMRP14, MRP14, ABCC10|multidrug resistance-associated protein 14
Glyma.16G008200	1.04026	1.36361e-05	Nodulation signaling pathway 1 protein	AT3G13840.1|Symbols:|GRAS family transcription factor
Glyma.02G233300	1.04015	2.08193e-07	Transcription factor bHLH93	AT2G40435.1|Symbols:|transcription regulators (TAIR:AT3G56220.1);
Glyma.05G034500	1.03943	1.71442e-10	Gonadotropin beta chain	AT5G14920.1|Symbols:|Gibberellin-regulated family protein
Glyma.02G005800	1.03938	3.52248e-14	Phosphate transporter 1	AT3G54700.1|Symbols:PHT1;7|phosphate transporter 1;7
Glyma.14G206100	1.03913	0.00057577	Root phototropism protein	AT2G30520.1|Symbols:RPT2|Phototropic-responsive NPH3 family protein
Glyma.02G109700	1.03904	0.000273628	YGL010w-like protein	AT1G18720.1|Symbols:|Protein of unknown function (DUF962)
Glyma.07G052300	1.03849	0.00578894	Cytochrome P450 78A3	AT2G46660.1|Symbols:CYP78A6|cytochrome P450, family 78, subfamily A, polypeptide 6
Glyma.05G147100	1.03722	3.04928e-08	Cytochrome P450 78A11	AT1G13710.1|Symbols:CYP78A5, KLU|cytochrome P450, family 78, subfamily A, polypeptide 5
Glyma.09G163300	1.0371	3.16017e-05	Pathogen-inducible trypsin-inhibitor-like protein	AT1G17860.1|Symbols:|Kunitz family trypsin and protease inhibitor protein
Glyma.04G180400	1.03556	7.66578e-25	Resistant specific protein-1(4)	AT5G25610.1|Symbols:RD22, ATRD22|BURP domain-containing protein
Glyma.20G187200	1.03468	0.00738062	Protein kinase like protein	AT3G44610.1|Symbols:|Protein kinase superfamily protein
Glyma.05G194400	1.03425	5.80463e-12	RCC1 and BTB domain-containing protein	AT5G63860.1|Symbols:UVR8|Regulator of chromosome condensation (RCC1) family protein
Glyma.03G241000	1.03421	0.000740888	General substrate transporter; Sugar transporter superfamily	AT1G54730.2|Symbols:|Major facilitator superfamily protein
Glyma.01G221500	1.03192	6.27526e-06	Bell-like homeodomain protein 3 (Fragment)	AT5G41410.1|Symbols:BEL1|POX (plant homeobox) family protein
Glyma.10G217900	1.03177	4.97585e-07	Sucrose transport protein	AT1G22710.1|Symbols:SUC2, SUT1, ATSUC2|sucrose-proton symporter 2
Glyma.15G128800	1.03153	1.89566e-13	Peroxidase 1 (Fragment)	AT5G06720.1|Symbols:ATPA2, PA2|peroxidase 2
Glyma.12G201000	1.03148	2.61949e-07	Wound-responsive family protein	AT4G28240.1|Symbols:|Wound-responsive family protein
Glyma.11G181200	1.03111	8.70699e-05	F-box family protein	AT2G27310.1|Symbols:|F-box family protein
Glyma.17G065000	1.0278	8.92083e-05	Syringolide-induced protein 19-1-5	AT3G23730.1|Symbols:XTH16|xyloglucan endotransglucosylase/hydrolase 16
Glyma.07G073800	1.02655	9.66611e-08	(+)-neomenthol dehydrogenase	AT3G61220.1|Symbols:|NAD(P)-binding Rossmann-fold superfamily protein
Glyma.02G126100	1.02541	0.00525437	BZIP transcription factor bZIP35	AT3G30530.1|Symbols:ATBZIP42, bZIP42|basic leucine-zipper 42
Glyma.08G109200	1.02522	2.86376e-17	Chalcone synthase 5	AT5G13930.1|Symbols:CHS, TT4, ATCHS|Chalcone and stilbene synthase family protein
Glyma.10G262700	1.02299	7.06718e-11	UDP-glucosyltransferase family 1 protein	AT2G23260.1|Symbols:UGT84B1|UDP-glucosyl transferase 84B1
Glyma.16G070100	1.0226	1.7106e-09	NA	AT3G11740.1|Symbols:|Protein of unknown function (DUF567)
Glyma.13G094900	1.02256	0.0062095	Xyloglucan endo-1 family protein	AT5G57560.1|Symbols:TCH4, XTH22|Xyloglucan endotransglucosylase/hydrolase family protein
Glyma.08G151100	1.02214	9.0769e-06	NA	AT4G12735.1|Symbols:|unknown protein
Glyma.01G217600	1.02069	2.04296e-08	PR-5 protein	AT4G11650.1|Symbols:ATOSM34, OSM34|osmotin 34
Glyma.08G216300	1.01997	0.00376009	F-box/LRR-repeat protein	AT1G80630.1|Symbols:|RNI-like superfamily protein
Glyma.17G158900	1.01936	2.71348e-06	Ocs element-binding factor	AT3G49760.1|Symbols:AtbZIP5, bZIP5|basic leucine-zipper 5
Glyma.05G033600	1.01933	0.000148055	F14D16.17	AT1G19020.1|Symbols:|unknown protein
Glyma.13G270100	1.01864	9.899e-45	Epidermis-specific secreted glycoprotein EP1-like protein	AT1G78850.1|Symbols:|D-mannose binding lectin protein with Apple-like carbohydrate-binding domain
Glyma.11G062500	1.01746	1.49521e-14	Cytochrome P450 71D8	AT3G26300.1|Symbols:CYP71B34|cytochrome P450, family 71, subfamily B, polypeptide 34
Glyma.19G184500	1.01703	7.735e-06	Transcription factor MYBJ7	AT5G57620.1|Symbols:MYB36, AtMYB36|myb domain protein 36
Glyma.15G062300	1.01676	1.89679e-15	NA	AT2G19990.1|Symbols:PR-1-LIKE|pathogenesis-related protein-1-like
Glyma.10G130200	1.01649	1.10478e-08	Genomic DNA, chromosome 3, BAC clone:F14O13	AT4G13540.1|Symbols:|unknown protein; INVOLVED IN: N-terminal protein myristoylation
Glyma.09G063300	1.01437	3.54616e-09	NA	AT4G26130.1|Symbols:|unknown protein
Glyma.08G041700	1.01391	0.00021472	Chloroplastic group IIA intron splicing facilitator CRS1	AT3G18390.1|Symbols:EMB1865|CRS1 / YhbY (CRM) domain-containing protein
Glyma.08G039100	1.01338	9.92631e-07	Protein FRIGIDA	AT3G22440.1|Symbols:|FRIGIDA-like protein
Glyma.02G136300	1.01311	4.13761e-10	Senescence-associated nodulin 1A	AT3G19010.1|Symbols:|2-oxoglutarate (2OG) and Fe(II)-dependent oxygenase superfamily protein
Glyma.06G099800	1.01221	6.40836e-07	RING-H2 finger protein ATL1N	AT1G72200.1|Symbols:|RING/U-box superfamily protein
Glyma.17G034900	1.01211	0.000471865	Hypersensitive reaction associated Ca2+-binding protein	AT5G49480.1|Symbols:ATCP1, CP1|Ca2+-binding protein 1
Glyma.01G211800	1.0119	2.73299e-08	NADPH:isoflavone reductase	AT4G39230.1|Symbols:|NmrA-like negative transcriptional regulator family protein
Glyma.13G155400	1.01177	0.000568149	Two-component response regulator EHD1	AT2G25180.1|Symbols:ARR12, RR12|response regulator 12
Glyma.19G089800	1.01137	3.17263e-05	Chloride channel	AT3G27170.1|Symbols:CLC-B, ATCLC-B|chloride channel B
Glyma.15G090500	1.01137	0.00088146	NA	NA
Glyma.06G063700	1.01131	0.000150069	Zinc finger protein	AT5G25160.1|Symbols:ZFP3|zinc finger protein 3
Glyma.02G265900	1.00978	0.00015164	NA	AT2G44310.1|Symbols:|Calcium-binding EF-hand family protein
Glyma.03G143700	1.00842	1.41381e-38	Cytochrome P450 93A1	AT5G06900.1|Symbols:CYP93D1|cytochrome P450, family 93, subfamily D, polypeptide 1
Glyma.09G128500	1.00774	0.00994619	SPX domain-containing family protein	AT4G22990.1|Symbols:|Major Facilitator Superfamily with SPX (SYG1/Pho81/XPR1) domain-containing protein
Glyma.06G202200	1.00766	1.39569e-10	Heat shock protein	AT1G74310.1|Symbols:ATHSP101, HSP101, HOT1|heat shock protein 101
Glyma.08G316700	1.0063	7.14123e-12	Translation factor SUI1	AT5G54940.2|Symbols:|Translation initiation factor SUI1 family protein
Glyma.14G199900	1.00553	1.60759e-06	NA	AT1G06980.1|Symbols:|unknown protein
Glyma.11G051600	1.00456	0.00323029	Indole-3-acetic acid-amido synthetase GH3.3	AT2G14960.1|Symbols:GH3.1|Auxin-responsive GH3 family protein
Glyma.10G186800	1.00338	1.01008e-05	Transcription factor AP2-EREBP	AT3G23240.1|Symbols:ERF1, ATERF1|ethylene response factor 1
Glyma.09G163700	1.00295	1.20098e-19	Miraculin	AT1G17860.1|Symbols:|Kunitz family trypsin and protease inhibitor protein
Glyma.09G048900	1.00286	8.41142e-52	Cytochrome P450 monooxygenase CYP81E10	AT4G37340.1|Symbols:CYP81D3|cytochrome P450, family 81, subfamily D, polypeptide 3
Glyma.04G046800	1.00258	0.00286614	NA	AT1G10140.1|Symbols:|Uncharacterised conserved protein UCP031279
Glyma.08G072200	1.00248	8.65189e-16	Ubiquinol oxidase	AT5G64210.1|Symbols:AOX2|alternative oxidase 2
NA: Not analyzed

## Sheet: Salt gmsos1-1 VS WT Root_down
Supplementary Table 2B. Genes whose expression are down-regulated in the roots of the gmsos1-1 when compared to the wild type under salt stress.
Soybean gene ID	log2FoldChange	FDR	Annotation	Arabidopsis homologous genes
Glyma.09G094200	-12.8537	1.22001e-23	40S ribosomal protein S11	AT5G23740.1|Symbols:RPS11-BETA|ribosomal protein S11-beta
Glyma.10G208200	-12.4134	8.23944e-07	Armadillo/beta-catenin repeat family protein	AT3G54850.1|Symbols:ATPUB14, PUB14|plant U-box 14
Glyma.06G220600	-11.0974	2.27065e-17	NA	AT1G45248.4|Symbols:|Nucleolar histone methyltransferase-related protein
Glyma.10G200800	-9.9599	2.88359e-12	Cytochrome P450 monooxygenase CYP76O2	AT2G45550.1|Symbols:CYP76C4|cytochrome P450, family 76, subfamily C, polypeptide 4
Glyma.04G109100	-9.91689	3.44441e-13	NA	NA
Glyma.U006200	-9.83279	9.07714e-13	Nuclear matrix protein	NA
Glyma.07G094000	-9.29409	2.60495e-10	NA	NA
Glyma.17G204000	-9.10906	3.35702e-10	EMB2410	AT2G25660.1|Symbols:emb2410|embryo defective 2410
Glyma.09G193500	-8.34888	1.99201e-07	Xyloglucan endotransglycosylase	AT4G28850.1|Symbols:XTH26, ATXTH26|xyloglucan endotransglucosylase/hydrolase 26
Glyma.18G167600	-8.33985	2.71123e-07	F-box/kelch-repeat protein	NA
Glyma.03G017700	-8.31829	2.62983e-07	NA	NA
Glyma.17G011200	-8.28936	4.06205e-07	Pectate lyase 4 family protein	AT1G11920.1|Symbols:|Pectin lyase-like superfamily protein
Glyma.07G139800	-8.26065	0.00845783	Glutathione S-transferase GST 7	AT1G17170.1|Symbols:ATGSTU24, GST, GSTU24|glutathione S-transferase TAU 24
Glyma.09G211800	-8.19613	0.00253555	NA	AT3G58050.1|Symbols:|unknown protein
Glyma.12G147700	-7.9473	5.94261e-76	DUF300 family protein	AT1G11200.1|Symbols:|Protein of unknown function (DUF300)
Glyma.U006000	-7.64047	5.63479e-05	Receptor-like protein kinase	AT2G34930.1|Symbols:|disease resistance family protein / LRR family protein
Glyma.09G100100	-7.63456	0.000300933	NA	AT5G54850.1|Symbols:|unknown protein
Glyma.05G241700	-7.5383	9.73614e-05	F5O11.6	AT1G12330.1|Symbols:|unknown protein
Glyma.11G210400	-7.39188	0.000216953	Glycinol 4-dimethylallyltransferase	AT2G18950.1|Symbols:HPT1, TPT1, ATHPT, VTE2|homogentisate phytyltransferase 1
Glyma.03G058800	-7.33325	7.84562e-38	NA	NA
Glyma.03G059100	-7.23324	0.000759992	Auxin-induced protein 5NG4	AT1G44800.1|Symbols:|nodulin MtN21 /EamA-like transporter family protein
Glyma.03G082300	-7.01494	0.00255014	Mitochondrial import inner membrane translocase subunit Tim9	AT3G46560.1|Symbols:TIM9, emb2474|Tim10/DDP family zinc finger protein
Glyma.14G200500	-6.7606	0.00641665	Wound-induced protein	AT5G01740.1|Symbols:|Nuclear transport factor 2 (NTF2) family protein
Glyma.17G134400	-6.69012	0.00857031	NA	NA
Glyma.10G015700	-6.68646	0.00432145	Histone H1	AT2G30620.2|Symbols:|winged-helix DNA-binding transcription factor family protein
Glyma.03G264800	-6.64988	0.00809585	RAD3-like DNA-binding helicase protein	AT1G20720.1|Symbols:|RAD3-like DNA-binding helicase protein
Glyma.08G075700	-6.61543	0.00460428	Glycine-rich RNA-binding protein	AT3G26420.1|Symbols:ATRZ-1A|RNA-binding (RRM/RBD/RNP motifs) family protein with retrovirus zinc finger-like domain
Glyma.16G190600	-6.61318	0.0050369	NA	AT2G34930.1|Symbols:|disease resistance family protein / LRR family protein
Glyma.11G167000	-6.49961	0.00973994	NA	NA
Glyma.02G199300	-6.49642	0.00803429	Ovate family protein	AT3G52525.1|Symbols:ATOFP6, OFP6|ovate family protein 6
Glyma.16G174600	-6.46155	0.00994378	Receptor protein kinase-like protein	AT2G34930.1|Symbols:|disease resistance family protein / LRR family protein
Glyma.10G245800	-5.91535	5.12095e-05	Fasciclin-like arabinogalactan protein	AT5G60490.1|Symbols:FLA12|FASCICLIN-like arabinogalactan-protein 12
Glyma.13G353700	-5.84763	0.000655361	Cyst nematode resistance protein-like protein	NA
Glyma.04G230000	-5.76415	8.59373e-06	NA	NA
Glyma.01G120000	-5.31773	0.000199638	Disease resistance protein	AT1G45616.1|Symbols:AtRLP6, RLP6|receptor like protein 6
Glyma.07G027000	-5.30673	0.00319934	Ethylene-responsive transcription factor	AT1G80580.1|Symbols:|Integrase-type DNA-binding superfamily protein
Glyma.08G318000	-5.29609	7.0338e-60	NBS-containing resistance-like protein	AT3G07040.1|Symbols:RPM1, RPS3|NB-ARC domain-containing disease resistance protein
Glyma.16G174700	-5.25523	0.000929632	Receptor-like kinase	AT2G34930.1|Symbols:|disease resistance family protein / LRR family protein
Glyma.02G255900	-5.00003	0.00268527	NA	AT2G40020.2|Symbols:|Nucleolar histone methyltransferase-related protein
Glyma.03G229800	-4.98848	0.00152351	Galactinol synthase	AT1G56600.1|Symbols:AtGolS2, GolS2|galactinol synthase 2
Glyma.15G000100	-4.82448	0.00965241	65-kDa microtubule-associated protein 6	AT2G01910.2|Symbols:ATMAP65-6, MAP65-6|Microtubule associated protein (MAP65/ASE1) family protein
Glyma.13G141200	-4.70284	0.0085084	Xyloglucan endotraglucosylase/hydrolase	AT2G36870.1|Symbols:XTH32|xyloglucan endotransglucosylase/hydrolase 32
Glyma.01G120300	-4.45499	0.000568149	Disease resistance protein	AT1G45616.1|Symbols:AtRLP6, RLP6|receptor like protein 6
Glyma.08G339300	-4.11504	5.12787e-09	NA	NA
Glyma.13G161400	-4.05999	0.000595481	Xylogalacturonan beta-1,3-xylosyltransferase	AT5G20260.1|Symbols:|Exostosin family protein
Glyma.02G016200	-3.97198	1.08085e-06	Drought resistance protein	AT2G47540.1|Symbols:|Pollen Ole e 1 allergen and extensin family protein
Glyma.07G220800	-3.79322	0.000575085	U4/U6.U5 tri-snRNP-associated protein	AT5G16780.1|Symbols:DOT2, MDF|SART-1 family
Glyma.11G232100	-3.76072	0.00856644	Pollen ole e 1 allergen and extensin family protein	AT5G05500.1|Symbols:|Pollen Ole e 1 allergen and extensin family protein
Glyma.15G012800	-3.72921	0.00355621	Auxin-induced protein	AT3G15540.1|Symbols:IAA19, MSG2|indole-3-acetic acid inducible 19
Glyma.08G339600	-3.72099	6.4872e-17	NA	NA
Glyma.10G016600	-3.71256	3.15611e-07	Drought resistance protein	AT2G47540.1|Symbols:|Pollen Ole e 1 allergen and extensin family protein
Glyma.19G173800	-3.60883	1.78725e-55	Auxin-induced protein 5NG4	AT2G37460.1|Symbols:|nodulin MtN21 /EamA-like transporter family protein
Glyma.08G339400	-3.56398	4.91662e-08	NA	NA
Glyma.13G186100	-3.54503	0.000735765	Pectinesterase	AT3G10710.1|Symbols:RHS12|root hair specific 12
Glyma.11G027600	-3.54035	0.00800761	Expansin-A7	AT1G12560.1|Symbols:ATEXPA7, EXP7, ATEXP7, ATHEXP ALPHA 1.26, EXPA7|expansin A7
Glyma.13G167700	-3.43414	1.01487e-10	Nitrate transporter	AT2G26690.1|Symbols:|Major facilitator superfamily protein
Glyma.13G226700	-3.42051	8.71979e-11	NA	NA
Glyma.03G025000	-3.39847	6.95808e-246	RuBisCO-associated protein	NA
Glyma.03G024600	-3.38916	2.26186e-116	NA	NA
Glyma.03G024900	-3.36758	8.76618e-149	Chitinase	NA
Glyma.18G294600	-3.26592	0.00501516	Kinase R-like protein	AT1G67025.1|Symbols:| Protein kinase superfamily protein (TAIR:AT1G18390.1)
Glyma.03G024800	-3.24584	4.83895e-57	RuBisCO-associated protein	NA
Glyma.03G024500	-3.21105	6.29036e-112	RuBisCO-associated protein	NA
Glyma.12G183300	-3.14699	0.00201754	Fatty acyl-CoA reductase	AT4G33790.1|Symbols:CER4, G7, FAR3|Jojoba acyl CoA reductase-related male sterility protein
Glyma.07G019000	-3.13675	6.01215e-07	RuvB-like helicase	AT5G22330.1|Symbols:ATTIP49A, RIN1|P-loop containing nucleoside triphosphate hydrolases superfamily protein
Glyma.16G168700	-3.11932	0.00146907	Receptor-like kinase	AT2G15080.2|Symbols:AtRLP19, RLP19|receptor like protein 19
Glyma.13G113100	-3.11863	3.37751e-135	Flavin-containing monooxygenase family protein	AT1G19250.1|Symbols:FMO1|flavin-dependent monooxygenase 1
Glyma.06G232400	-3.09118	2.86089e-05	Calmodulin-binding family protein	AT3G15050.1|Symbols:IQD10|IQ-domain 10
Glyma.15G086000	-3.07989	2.14876e-09	Fasciclin-like arabinogalactan protein	AT5G03170.1|Symbols:FLA11, ATFLA11|FASCICLIN-like arabinogalactan-protein 11
Glyma.12G027200	-3.07913	5.36331e-11	Glycosyl hydrolase family	AT1G48930.1|Symbols:AtGH9C1, GH9C1|glycosyl hydrolase 9C1|chr1:18101782-18104587 REVERSE LENGTH=627
Glyma.02G244800	-3.05503	0.0079946	NA	NA
Glyma.11G211300	-3.03957	0.00166586	General transcription factor IIH subunit	AT4G17020.3|Symbols:|transcription factor-related
Glyma.09G166600	-3.01745	7.735e-06	Calcium-dependent protein kinase	AT1G14590.1|Symbols:|Nucleotide-diphospho-sugar transferase family protein
Glyma.07G218100	-2.99597	0.00562065	Pentatricopeptide repeat-containing family protein	AT5G55840.1|Symbols:|Pentatricopeptide repeat (PPR) superfamily protein
Glyma.15G155700	-2.99053	2.81347e-13	Peroxidase	AT1G30870.1|Symbols:|Peroxidase superfamily protein
Glyma.04G022500	-2.96498	4.59771e-13	Subtilisin-type protease	AT1G20160.1|Symbols:ATSBT5.2|Subtilisin-like serine endopeptidase family protein
Glyma.12G019500	-2.95548	6.41139e-05	NA	AT1G51405.1|Symbols:|myosin-related
Glyma.15G155100	-2.94255	0.00187732	Protein root hair specific 4	AT4G20190.1|Symbols:|unknown protei
Glyma.12G069500	-2.9409	5.82932e-13	Fasciclin-like arabinogalactan protein	AT5G03170.1|Symbols:FLA11, ATFLA11|FASCICLIN-like arabinogalactan-protein 11
Glyma.10G024600	-2.90452	0.00148707	Glutathione peroxidase	AT2G48150.1|Symbols:ATGPX4, GPX4|glutathione peroxidase 4
Glyma.12G069900	-2.89676	1.36354e-19	Fasciclin-like arabinogalactan protein	AT5G03170.1|Symbols:FLA11, ATFLA11|FASCICLIN-like arabinogalactan-protein 11
Glyma.16G119900	-2.86193	0.00605145	Cytidine/deoxycytidylate deaminase	AT5G28050.1|Symbols:|Cytidine/deoxycytidylate deaminase family protein
Glyma.19G197700	-2.8299	0.00396966	NA	AT5G04820.1|Symbols:ATOFP13, OFP13|ovate family protein 13
Glyma.07G098700	-2.82234	8.27336e-14	NA	NA
Glyma.07G204900	-2.80668	0.00538859	Lipase	AT4G18550.1|Symbols:|alpha/beta-Hydrolases superfamily protein
Glyma.11G198700	-2.75956	0.00606884	NA	NA
Glyma.07G261800	-2.71847	8.55045e-06	L-ascorbate oxidase-like protein	AT4G22010.1|Symbols:sks4|SKU5 similar 4
Glyma.03G188300	-2.67067	0.00521374	Pistil-specific extensin-like protein	AT3G09925.1|Symbols:|Pollen Ole e 1 allergen and extensin family protein
Glyma.12G070200	-2.63942	1.10034e-12	Fasciclin-like arabinogalactan protein	AT5G03170.1|Symbols:FLA11, ATFLA11|FASCICLIN-like arabinogalactan-protein 11
Glyma.15G110500	-2.63317	0.0047623	Pectate lyase 4 family protein	AT1G11920.1|Symbols:|Pectin lyase-like superfamily protein
Glyma.13G234300	-2.62152	0.00218181	NA	NA
Glyma.15G223800	-2.59321	5.44686e-08	Pectinesterase	AT3G10710.1|Symbols:RHS12|root hair specific 12
Glyma.11G101300	-2.58609	3.04483e-08	Glycosyl hydrolase family	AT1G48930.1|Symbols:AtGH9C1, GH9C1|glycosyl hydrolase 9C1
Glyma.13G029200	-2.56282	5.65564e-26	Serine carboxypeptidase II-3	AT3G63470.1|Symbols:scpl40|serine carboxypeptidase-like 40
Glyma.14G080900	-2.53163	0.000564977	Nodulation family protein	AT2G15730.1|Symbols:|P-loop containing nucleoside triphosphate hydrolases superfamily protein
Glyma.U019100	-2.53052	5.91621e-15	Fasciclin-like arabinogalactan protein	AT5G03170.1|Symbols:FLA11, ATFLA11|FASCICLIN-like arabinogalactan-protein 11
Glyma.19G188400	-2.50142	4.45155e-07	Pistil-specific extensin-like protein	AT3G09925.1|Symbols:|Pollen Ole e 1 allergen and extensin family protein
Glyma.07G196900	-2.49998	0.000318551	EMB2001	AT2G22870.1|Symbols:EMB2001|P-loop containing nucleoside triphosphate hydrolases superfamily protein
Glyma.09G034700	-2.49387	0.00304803	NA	NA
Glyma.17G046600	-2.4716	9.38232e-55	Flavin-containing monooxygenase family protein	AT1G19250.1|Symbols:FMO1|flavin-dependent monooxygenase 1
Glyma.12G069600	-2.46075	1.54791e-14	NA	NA
Glyma.18G056200	-2.44021	1.09795e-06	Taxadien-5-alpha-ol O-acetyltransferase	AT5G07080.1|Symbols:|HXXXD-type acyl-transferase family protein
Glyma.12G069400	-2.42504	2.26583e-10	Fasciclin-like arabinogalactan protein	AT5G03170.1|Symbols:FLA11, ATFLA11|FASCICLIN-like arabinogalactan-protein 11
Glyma.17G259200	-2.40429	3.91722e-15	Vacuolar protein sorting-associated protein 35	AT1G75850.1|Symbols:VPS35B|VPS35 homolog B
Glyma.12G069700	-2.40167	9.29419e-08	Fasciclin-like arabinogalactan protein	AT5G60490.1|Symbols:FLA12|FASCICLIN-like arabinogalactan-protein 12
Glyma.06G225400	-2.39358	3.12716e-20	Cellulose synthase	AT5G17420.1|Symbols:IRX3, CESA7, ATCESA7, MUR10|Cellulose synthase family protein
Glyma.20G080400	-2.39317	3.44566e-11	NA	NA
Glyma.04G160000	-2.39019	8.59833e-08	COBRA-like protein	AT5G15630.1|Symbols:COBL4, IRX6|COBRA-like extracellular glycosyl-phosphatidyl inositol-anchored protein family
Glyma.04G137200	-2.38471	1.09075e-08	NA	NA
Glyma.11G162900	-2.37061	0.00337413	Taxadien-5-alpha-ol O-acetyltransferase	AT5G07080.1|Symbols:|HXXXD-type acyl-transferase family protein
Glyma.20G202000	-2.36747	1.69248e-05	NA	NA
Glyma.03G043400	-2.35829	0.00243461	NA	NA
Glyma.03G025200	-2.35179	3.93208e-77	RuBisCO-associated protein	NA
Glyma.08G162700	-2.34998	5.22401e-10	Peroxidase	AT1G30870.1|Symbols:|Peroxidase superfamily protein
Glyma.13G306000	-2.32291	0.0013171	NA	AT1G05280.1|Symbols:|Protein of unknown function (DUF604)
Glyma.05G050000	-2.26888	0.00275043	NA	AT4G23020.2|Symbols:|unknown protein
Glyma.05G161900	-2.26852	9.5522e-20	Fasciclin-like arabinogalactan protein	AT5G60490.1|Symbols:FLA12|FASCICLIN-like arabinogalactan-protein 12
Glyma.12G069800	-2.25063	7.48844e-12	Fasciclin-like arabinogalactan protein	AT5G03170.1|Symbols:FLA11, ATFLA11|FASCICLIN-like arabinogalactan-protein 11
Glyma.18G301100	-2.24472	6.19002e-28	Bidirectional sugar transporter N3	AT5G13170.1|Symbols:SAG29, SWEET15, AtSWEET15|senescence-associated gene 29
Glyma.17G000300	-2.22807	5.13853e-30	mRNA, clone: RTFL01-27-C09	AT5G44370.1|Symbols:PHT4;6|phosphate transporter 4;6
Glyma.05G095400	-2.20466	4.02974e-09	Ferritin	AT3G11050.1|Symbols:ATFER2, FER2|ferritin 2
Glyma.17G013300	-2.19839	0.00458732	NA	AT4G04630.1|Symbols:|Protein of unknown function, DUF584
Glyma.11G148600	-2.1912	0.000273628	NA	NA
Glyma.08G250600	-2.14882	0.00013024	Fgenesh protein 125	AT3G30210.1|Symbols:ATMYB121, MYB121|myb domain protein 121
Glyma.17G132000	-2.14549	0.00127219	NA	AT4G23020.2|Symbols:|unknown protein
Glyma.04G005600	-2.13935	0.00222259	NA	NA
Glyma.10G248800	-2.13749	4.10568e-24	Spermidine synthase	AT5G19530.1|Symbols:ACL5|S-adenosyl-L-methionine-dependent methyltransferases superfamily protein
Glyma.19G221900	-2.13611	0.00271857	Auxin-induced protein	AT2G46990.1|Symbols:IAA20|indole-3-acetic acid inducible 20
Glyma.12G068900	-2.1224	1.75475e-11	Fasciclin-like arabinogalactan protein	AT3G46550.1|Symbols:SOS5|Fasciclin-like arabinogalactan family protein
Glyma.19G145700	-2.12057	1.86512e-05	Pectinesterase	AT1G05310.1|Symbols:|Pectin lyase-like superfamily protein
Glyma.10G173400	-2.10521	3.39981e-51	Aluminum-activated malate transporter 10	AT4G00910.1|Symbols:|Aluminium activated malate transporter family protein
Glyma.13G213200	-2.10139	7.10241e-05	Sugar transporter ERD6-like protein	AT5G18840.1|Symbols:|Major facilitator superfamily protein
Glyma.03G020400	-2.10014	0.00724742	Cytochrome P450	AT2G45510.1|Symbols:CYP704A2|cytochrome P450, family 704, subfamily A, polypeptide 2
Glyma.05G204600	-2.09638	1.72344e-25	Protein P21	AT4G11650.1|Symbols:ATOSM34, OSM34|osmotin 34
Glyma.01G168300	-2.08471	0.00239213	NA	NA
Glyma.19G115000	-2.08427	8.92122e-07	Receptor-like protein kinase	AT2G01950.1|Symbols:VH1, BRL2|BRI1-like 2
Glyma.12G070000	-2.08178	5.69562e-15	Fasciclin-like arabinogalactan protein	AT5G03170.1|Symbols:FLA11, ATFLA11|FASCICLIN-like arabinogalactan-protein 11
Glyma.11G147800	-2.0733	8.00998e-14	Fasciclin-like arabinogalactan protein	AT3G46550.1|Symbols:SOS5|Fasciclin-like arabinogalactan family protein
Glyma.20G214300	-2.0697	0.00289006	Zinc finger-homeodomain protein 2	AT1G14440.2|Symbols:AtHB31, HB31, ZHD4|homeobox protein 31
Glyma.14G005500	-2.06062	9.03765e-09	Nlj21	NA
Glyma.06G137000	-2.05722	4.01092e-26	1-aminocyclopropane-1-carboxylate oxidase	AT5G24530.1|Symbols:DMR6|2-oxoglutarate (2OG) and Fe(II)-dependent oxygenase superfamily protein
Glyma.19G030700	-2.05527	0.00145965	Isoflavonoid malonyl transferase 3	AT5G39090.1|Symbols:|HXXXD-type acyl-transferase family protein
Glyma.03G024400	-2.0468	2.01497e-151	RuBisCO-associated protein	NA
Glyma.06G205500	-2.04553	1.31338e-05	COBRA-like protein	AT5G15630.1|Symbols:COBL4, IRX6|COBRA-like extracellular glycosyl-phosphatidyl inositol-anchored protein family
Glyma.03G024200	-2.03729	6.28165e-130	RuBisCO-associated protein	NA
Glyma.07G196800	-2.02668	2.92275e-09	Lipoxygenase	AT1G17420.1|Symbols:LOX3|lipoxygenase 3
Glyma.18G203100	-2.02307	2.33479e-11	Protein trichome birefringence-like 3	AT5G01360.1|Symbols:TBL3|Plant protein of unknown function (DUF828)
Glyma.U042300	-2.02112	4.15213e-24	Chaperone protein dnaJ	AT3G08910.1|Symbols:|DNAJ heat shock family protein
Glyma.08G249200	-2.01301	0.00590196	Receptor-like kinase	AT3G51550.1|Symbols:FER|Malectin/receptor-like protein kinase family protein
Glyma.19G053800	-2.01208	3.24995e-05	Pectate lyase	AT3G27400.1|Symbols:|Pectin lyase-like superfamily protein
Glyma.03G024300	-2.0093	1.90989e-110	RuBisCO-associated protein	NA
Glyma.15G086100	-2.00357	2.20328e-06	Fasciclin-like arabinogalactan protein	AT5G03170.1|Symbols:FLA11, ATFLA11|FASCICLIN-like arabinogalactan-protein 11
Glyma.12G228200	-1.99058	2.09591e-07	Calmodulin-binding family protein	AT3G15050.1|Symbols:IQD10|IQ-domain 10
Glyma.01G214400	-1.98781	2.72601e-13	Expansin-A7	AT1G12560.1|Symbols:ATEXPA7, EXP7, ATEXP7, ATHEXP ALPHA 1.26, EXPA7|expansin A7
Glyma.13G292400	-1.9804	2.27975e-10	NA	NA
Glyma.11G057300	-1.97991	7.71112e-06	NA	AT5G66815.1|Symbols:|unknown protein
Glyma.13G318600	-1.96836	0.000131849	Stress responsive A/B barrel domain family protein	AT5G22580.1|Symbols:|Stress responsive A/B Barrel Domain
Glyma.11G148200	-1.96807	1.07802e-05	Fasciclin-like arabinogalactan protein	AT5G03170.1|Symbols:FLA11, ATFLA11|FASCICLIN-like arabinogalactan-protein 11
Glyma.13G347000	-1.96014	0.00519592	PHD3	AT3G42790.1|Symbols:AL3|alfin-like 3
Glyma.05G162000	-1.95844	8.27345e-05	Fasciclin-like arabinogalactan protein	AT5G03170.1|Symbols:FLA11, ATFLA11|FASCICLIN-like arabinogalactan-protein 11
Glyma.03G061300	-1.94971	1.8964e-71	NA	NA
Glyma.13G038400	-1.94913	6.41139e-05	PIN6a	AT1G77110.1|Symbols:PIN6|Auxin efflux carrier family protein
Glyma.12G197800	-1.9212	0.00114919	DWARF IN LIGHT 1 family protein	AT5G54510.1|Symbols:GH3.6, DFL1|Auxin-responsive GH3 family protein
Glyma.15G021400	-1.91205	0.00131948	Stress-induced receptor-like kinase	AT4G29990.1|Symbols:|Leucine-rich repeat transmembrane protein kinase protein
Glyma.U019000	-1.91181	3.77477e-12	Fasciclin-like arabinogalactan protein	AT5G03170.1|Symbols:FLA11, ATFLA11|FASCICLIN-like arabinogalactan-protein 11
Glyma.09G130900	-1.91123	0.0062327	NA	AT1G01490.2|Symbols:|Heavy metal transport/detoxification superfamily protein
Glyma.04G049700	-1.89857	6.89106e-13	F19C14.2 protein	AT1G58370.1|Symbols:RXF12, ATXYN1|glycosyl hydrolase family 10 protein / carbohydrate-binding domain-containing protein
Glyma.08G119500	-1.89831	1.06682e-06	Fasciclin-like arabinogalactan protein	AT5G60490.1|Symbols:FLA12|FASCICLIN-like arabinogalactan-protein 12
Glyma.13G117700	-1.89144	2.61026e-20	Polyubiquitin	AT4G05320.6|Symbols:UBQ10|polyubiquitin 10
Glyma.10G016700	-1.89115	0.00219724	Pistil-specific extensin-like protein	AT2G47540.1|Symbols:|Pollen Ole e 1 allergen and extensin family protein
Glyma.17G013700	-1.88519	3.5885e-06	NA	NA
Glyma.08G360500	-1.88297	4.88172e-19	Bidirectional sugar transporter N3	AT5G13170.1|Symbols:SAG29, SWEET15, AtSWEET15|senescence-associated gene 29
Glyma.02G174500	-1.87637	0.000305895	Pentatricopeptide repeat protein	AT3G13770.1|Symbols:|Pentatricopeptide repeat (PPR) superfamily protein
Glyma.13G205400	-1.87466	3.19688e-06	NA	AT1G11655.1|Symbols:|unknown protei
Glyma.19G065600	-1.87332	0.00942358	NADH glutamate synthase	AT5G53460.3|Symbols:GLT1|NADH-dependent glutamate synthase 1
Glyma.02G136900	-1.86703	1.11649e-06	Cell division cycle-associated 7-like protein	AT2G23530.1|Symbols:|Zinc-finger domain of monoamine-oxidase A repressor R1
Glyma.11G026200	-1.8646	2.81567e-07	Cytochrome P450	AT1G12740.1|Symbols:CYP87A2|cytochrome P450, family 87, subfamily A, polypeptide 2
Glyma.08G254900	-1.86156	2.54562e-10	Protein GLUTAMINE DUMPER 2	AT4G25760.1|Symbols:ATGDU2, GDU2|glutamine dumper 2
Glyma.14G000100	-1.86011	7.50373e-05	Glutamate receptor	AT3G51480.1|Symbols:ATGLR3.6, GLR3.6|glutamate receptor 3.6
Glyma.03G244400	-1.8587	0.00391957	Benzoyl coenzyme A benzyl alcohol benzoyl transferase	AT5G17540.1|Symbols:|HXXXD-type acyl-transferase family protein
Glyma.08G320000	-1.85329	3.25642e-07	Stigma-specific Stig1 family protein	AT1G50720.1|Symbols:|Stigma-specific Stig1 family protein
Glyma.12G220300	-1.85317	1.53829e-25	Late embryogenesis abundant protein-like protein	AT5G54370.1|Symbols:|Late embryogenesis abundant (LEA) protein-related
Glyma.10G111200	-1.84511	1.3682e-05	Protein trichome birefringence-like 36	AT3G54260.1|Symbols:TBL36|TRICHOME BIREFRINGENCE-LIKE 36
Glyma.01G053700	-1.845	0.00209163	Exosome complex exonuclease RRP40	AT4G32175.1|Symbols:|PNAS-3 related
Glyma.08G119600	-1.84154	1.52086e-06	Fasciclin-like arabinogalactan protein	AT5G03170.1|Symbols:FLA11, ATFLA11|FASCICLIN-like arabinogalactan-protein 11
Glyma.07G040200	-1.84114	0.000153091	STON1 protein	AT5G20635.1|Symbols:|Keratin, high sulphur B2 protein (InterPro:IPR002494)+E190
Glyma.18G260900	-1.83919	2.91165e-08	Alpha-expansin	AT1G69530.2|Symbols:ATEXPA1, EXP1, AT-EXP1, ATEXP1, ATHEXP ALPHA 1.2, EXPA1|expansin A1
Glyma.13G177500	-1.83787	9.88014e-07	DNA binding with one finger 4 protein	AT1G28310.1|Symbols:|Dof-type zinc finger DNA-binding family protein
Glyma.12G236600	-1.8311	6.06022e-14	Structural maintenance of chromosomes protein	AT5G62410.1|Symbols:SMC2, TTN3, ATCAP-E1, ATSMC4|structural maintenance of chromosomes 2
Glyma.11G148500	-1.83034	3.49093e-07	Fasciclin-like arabinogalactan protein	AT5G03170.1|Symbols:FLA11, ATFLA11|FASCICLIN-like arabinogalactan-protein 11
Glyma.11G148400	-1.81866	6.2761e-05	Fasciclin-like arabinogalactan protein	AT5G60490.1|Symbols:FLA12|FASCICLIN-like arabinogalactan-protein 12
Glyma.02G028100	-1.81491	2.21892e-11	Matrix metalloproteinase	AT1G59970.1|Symbols:|Matrixin family protein
Glyma.13G309600	-1.80954	1.10136e-15	NA	NA
Glyma.08G117500	-1.80678	3.98531e-13	Cellulose synthase	AT4G18780.1|Symbols:CESA8, IRX1, ATCESA8, LEW2|cellulose synthase family protein
Glyma.20G145000	-1.80533	7.72872e-40	Spermidine synthase	AT5G19530.1|Symbols:ACL5|S-adenosyl-L-methionine-dependent methyltransferases superfamily protein
Glyma.03G165800	-1.80471	1.83219e-17	Receptor-like protein kinase	AT4G08850.1|Symbols:|Leucine-rich repeat receptor-like protein kinase family protein
Glyma.04G252600	-1.80275	0.00606607	OSJNBa0039K24.23 protein	AT1G75710.1|Symbols:|C2H2-like zinc finger protein
Glyma.08G122200	-1.79723	8.07334e-08	NA	AT2G25737.1|Symbols:|Sulfite exporter TauE/SafE family protein
Glyma.11G148700	-1.79541	1.9076e-06	Fasciclin-like arabinogalactan protein	AT5G60490.1|Symbols:FLA12|FASCICLIN-like arabinogalactan-protein 12
Glyma.09G189500	-1.79474	1.71491e-07	Cytosolic aldehyde dehydrogenase	AT3G24503.1|Symbols:ALDH2C4, ALDH1A, REF1|aldehyde dehydrogenase 2C4
Glyma.17G225500	-1.79464	2.01906e-21	Spermidine synthase	AT5G19530.1|Symbols:ACL5|S-adenosyl-L-methionine-dependent methyltransferases superfamily protein
Glyma.02G009300	-1.79272	1.06011e-30	Polygalacturonase	AT1G02460.1|Symbols:|Pectin lyase-like superfamily protein
Glyma.03G053100	-1.78865	0.00856258	Disease resistance protein	AT5G36930.2|Symbols:|Disease resistance protein (TIR-NBS-LRR class) family
Glyma.14G157700	-1.77786	1.47161e-32	NA	AT1G21270.1|Symbols:WAK2|wall-associated kinase 2
Glyma.04G068400	-1.77353	6.92645e-06	Zinc finger protein-like protein	AT3G15680.1|Symbols:|Ran BP2/NZF zinc finger-like superfamily protein
Glyma.10G194000	-1.77336	0.000855769	Flavonol 3-O-glucoside (1->6) rhamnosyltransferase	AT5G54010.1|Symbols:|UDP-Glycosyltransferase superfamily protein
Glyma.13G229800	-1.75382	5.15896e-16	Protein trichome birefringence-like 19	AT5G15900.1|Symbols:TBL19|TRICHOME BIREFRINGENCE-LIKE 19
Glyma.12G220200	-1.74675	1.93189e-09	Late embryogenesis abundant protein-like protein	AT5G54370.1|Symbols:|Late embryogenesis abundant (LEA) protein-related
Glyma.02G009500	-1.7455	5.95841e-24	NPR1/NIM1-interacting protein 1	AT1G02450.1|Symbols:NIMIN1, NIMIN-1|NIM1-interacting 1
Glyma.13G226000	-1.74399	1.88998e-06	Fasciclin-like arabinogalactan protein	AT5G03170.1|Symbols:FLA11, ATFLA11|FASCICLIN-like arabinogalactan-protein 11
Glyma.20G201900	-1.74276	2.45047e-05	NA	NA
Glyma.06G038900	-1.74214	9.71428e-07	B3 domain-containing protein	AT5G42700.1|Symbols:|AP2/B3-like transcriptional factor family protein
Glyma.07G096700	-1.73732	2.41507e-13	Non-specific lipid-transfer protein	AT3G18280.1|Symbols:|Bifunctional inhibitor/lipid-transfer protein/seed storage 2S albumin superfamily protein
Glyma.05G131000	-1.71773	0.00149198	NA	NA
Glyma.20G094500	-1.71625	1.74905e-10	Galactinol synthase	AT2G47180.1|Symbols:AtGolS1, GolS1|galactinol synthase 1
Glyma.03G043200	-1.71374	0.00842996	NB-LRR type disease resistance protein Rps1-k-2	AT3G14470.1|Symbols:|NB-ARC domain-containing disease resistance protein
Glyma.01G013200	-1.71365	1.5101e-25	Sn1-specific diacylglycerol lipase alpha	AT3G49050.1|Symbols:|alpha/beta-Hydrolases superfamily protein
Glyma.13G133600	-1.7108	0.000327085	Metal ion binding protein	AT2G37390.2|Symbols:NAKR2|Chloroplast-targeted copper chaperone protein
Glyma.13G162800	-1.70742	9.21522e-08	Pyrophosphate-energized vacuolar membrane proton pump	AT1G15690.1|Symbols:AVP1, ATAVP3, AVP-3, AtVHP1;1|Inorganic H pyrophosphatase family protein
Glyma.10G071600	-1.70239	6.83741e-05	Oxalate oxidase 2	AT3G10080.1|Symbols:|RmlC-like cupins superfamily protein
Glyma.15G125000	-1.70192	4.42158e-07	OSJNBa0027P08.5 protein	AT3G05390.1|Symbols:|S-adenosyl-L-methionine-dependent methyltransferases superfamily protein (TAIR:AT4G01240.1)
Glyma.18G023500	-1.69964	6.78726e-10	RHG1	AT3G51740.1|Symbols:IMK2|inflorescence meristem receptor-like kinase 2
Glyma.13G181900	-1.69756	2.18581e-10	Methylcoclaurine hydroxylase family protein	AT3G48290.1|Symbols:CYP71A24|cytochrome P450, family 71, subfamily A, polypeptide 24
Glyma.08G279600	-1.69456	1.7018e-15	BHLH family protein	AT4G38070.1|Symbols:|basic helix-loop-helix (bHLH) DNA-binding superfamily protein
Glyma.15G160000	-1.68867	0.00860004	NA	NA
Glyma.03G106400	-1.68766	4.28417e-23	Kinase family protein	AT2G32800.1|Symbols:AP4.3A|protein kinase family protein
Glyma.09G070900	-1.68403	0.00191882	Inter-alpha-trypsin inhibitor heavy chain H3	AT1G19110.1|Symbols:|inter-alpha-trypsin inhibitor heavy chain-related
Glyma.09G022800	-1.68323	1.3578e-66	Peroxidase	AT5G06730.1|Symbols:|Peroxidase superfamily protein
Glyma.19G080300	-1.68054	0.000422945	Ubiquitin family protein	AT5G14360.1|Symbols:|Ubiquitin-like superfamily protein
Glyma.10G010000	-1.67702	5.16825e-65	Polygalacturonase	AT1G02460.1|Symbols:|Pectin lyase-like superfamily protein
Glyma.09G277900	-1.67623	4.42822e-26	Cationic peroxidase 1	AT5G05340.1|Symbols:|Peroxidase superfamily protein
Glyma.03G063900	-1.67065	1.09953e-05	Auxin transporter-like protein 4	AT2G38120.1|Symbols:AUX1, WAV5, PIR1, MAP1|Transmembrane amino acid transporter family protein
Glyma.13G220300	-1.66237	0.0003118	Myosin heavy chain-like protein	AT4G03620.1|Symbols:|myosin heavy chain-related
Glyma.17G119600	-1.6597	0.00377484	Myb family transcription factor family protein	AT2G03500.1|Symbols:|Homeodomain-like superfamily protein
Glyma.08G143100	-1.65808	0.00367999	S-adenosylmethionine mitochondrial carrier protein	AT4G39460.2|Symbols:SAMC1|S-adenosylmethionine carrier 1
Glyma.16G163900	-1.65359	5.40924e-08	NA	AT4G09890.1|Symbols:|Protein of unknown function (DUF3511)
Glyma.06G323100	-1.64449	2.30571e-18	Endo-1,4-beta-glucanase	AT1G71380.1|Symbols:ATGH9B3, ATCEL3, CEL3|cellulase 3
Glyma.02G107000	-1.63651	0.000132582	NAC domain protein	AT1G26870.1|Symbols:FEZ, ANAC009|NAC (No Apical Meristem) domain transcriptional regulator superfamily protein
Glyma.03G256900	-1.63395	0.00367999	Triacylglycerol lipase 1	AT3G61680.1|Symbols:|alpha/beta-Hydrolases superfamily protein
Glyma.14G004800	-1.62825	1.23239e-05	NA	AT1G31335.1|Symbols:|unknown protein
Glyma.13G251400	-1.62234	0.00216299	Sulfite exporter TauE/SafE family protein	AT1G61740.1|Symbols:|Sulfite exporter TauE/SafE family protein
Glyma.14G013800	-1.62054	1.82903e-05	NA	NA
Glyma.15G087900	-1.62018	0.000305229	Heat-shock protein	AT1G16030.1|Symbols:Hsp70b|heat shock protein 70B
Glyma.16G189200	-1.61793	0.000134276	Copper-binding family protein	AT3G48970.1|Symbols:|Heavy metal transport/detoxification superfamily protein
Glyma.17G189200	-1.61742	2.81797e-07	Auxin-induced protein 6B	AT2G24400.1|Symbols:|SAUR-like auxin-responsive protein family
Glyma.08G000700	-1.61616	1.53279e-09	NA	NA
Glyma.18G270600	-1.61109	1.09814e-19	Receptor-like kinase	AT3G51550.1|Symbols:FER|Malectin/receptor-like protein kinase family protein
Glyma.15G088000	-1.60876	4.97239e-40	Heat-shock protein	AT1G16030.1|Symbols:Hsp70b|heat shock protein 70B
Glyma.08G123200	-1.60524	0.000268546	PCD/DCoH-like protein	AT1G29810.1|Symbols:|Transcriptional coactivator/pterin dehydratase
Glyma.03G026000	-1.60021	1.30919e-05	NA	AT5G62280.1|Symbols:|Protein of unknown function (DUF1442)
Glyma.08G092000	-1.59992	6.24289e-25	SOS1	AT2G01980.1|Symbols:SOS1, ATSOS1, ATNHX7|sodium proton exchanger, putative (NHX7) (SOS1)
Glyma.11G163100	-1.59659	3.66492e-06	Wound-induced protein	AT3G10985.1|Symbols:SAG20, WI12, ATWI-12|senescence associated gene 20
Glyma.17G086500	-1.58672	1.50562e-05	Alliin lyase	AT4G24670.2|Symbols:TAR2|tryptophan aminotransferase related 2
Glyma.07G176400	-1.57781	0.00279409	NA	AT5G08350.1|Symbols:|GRAM domain-containing protein / ABA-responsive protein-related
Glyma.14G163600	-1.57433	0.00381376	NA	AT5G54970.1|Symbols:|unknown protein
Glyma.07G261900	-1.571	2.04255e-06	U3 small nucleolar RNA-associated protein-like protein	AT4G28200.1|Symbols:|U3 small nucleolar RNA-associated protein 6 (InterPro:IPR013949)
Glyma.01G097900	-1.56925	6.33123e-09	Zinc finger protein	AT2G22680.1|Symbols:|Zinc finger (C3HC4-type RING finger) family protein
Glyma.13G327300	-1.56829	0.0088362	Fasciclin-like arabinogalactan protein	AT5G03170.1|Symbols:FLA11, ATFLA11|FASCICLIN-like arabinogalactan-protein 11
Glyma.02G028600	-1.56822	2.71241e-31	Matrix metalloproteinase	AT1G59970.1|Symbols:|Matrixin family protein
Glyma.01G211000	-1.56791	8.69446e-21	Acid beta-fructofuranosidase	AT1G12240.1|Symbols:ATBETAFRUCT4, VAC-INV|Glycosyl hydrolases family 32 protein
Glyma.04G142700	-1.56558	0.00131476	Cellulose synthase	AT5G17420.1|Symbols:IRX3, CESA7, ATCESA7, MUR10|Cellulose synthase family protein
Glyma.01G062400	-1.55989	0.000680159	Amine oxidase	AT1G31710.1|Symbols:|Copper amine oxidase family protein
Glyma.02G147900	-1.55738	0.000109036	NA	AT5G46600.1|Symbols:|Aluminium activated malate transporter family protein
Glyma.U012600	-1.55735	4.77116e-07	Cc-nbs-lrr resistance protein	AT4G27190.1|Symbols:|NB-ARC domain-containing disease resistance protein
Glyma.14G148100	-1.55041	2.14538e-11	Auxin-induced protein 5NG4	AT4G08290.1|Symbols:|nodulin MtN21 /EamA-like transporter family protein
Glyma.15G139800	-1.54248	9.50637e-06	NA	NA
Glyma.04G022300	-1.54178	1.53609e-22	Subtilisin-type protease	AT1G20160.1|Symbols:ATSBT5.2|Subtilisin-like serine endopeptidase family protein
Glyma.04G061400	-1.54142	6.70348e-07	WRKY transcription factor	AT1G80840.1|Symbols:WRKY40, ATWRKY40|WRKY DNA-binding protein 40
Glyma.19G001000	-1.5412	9.49138e-12	Heavy-metal-associated domain-containing family protein	AT5G17450.1|Symbols:HIPP21|Heavy metal transport/detoxification superfamily protein
Glyma.17G124100	-1.53722	0.00155775	Ethylene-responsive transcription factor	AT5G19790.1|Symbols:RAP2.11|related to AP2 11
Glyma.12G206500	-1.53548	3.0012e-08	Arabinogalactan-protein	AT1G03820.1|Symbols:|unknown protein
Glyma.19G173300	-1.53537	1.01614e-06	BRI1-KD interacting protein	AT2G37480.2|Symbols:|unknown protein
Glyma.19G022500	-1.53487	8.13745e-10	Gibberellin-regulated protein	AT5G15230.1|Symbols:GASA4|GAST1 protein homolog 4
Glyma.13G371100	-1.53251	9.63803e-05	NA	NA
Glyma.14G073100	-1.53225	0.00759686	PfkB-type carbohydrate kinase family protein	AT1G19600.1|Symbols:|pfkB-like carbohydrate kinase family protein
Glyma.02G135200	-1.5313	7.68662e-41	Peroxidase family protein	AT1G49570.1|Symbols:|Peroxidase superfamily protein
Glyma.13G054900	-1.53084	0.0062327	NA	NA
Glyma.07G111300	-1.52859	5.16583e-10	NA	AT2G44930.1|Symbols:|Plant protein of unknown function (DUF247)
Glyma.09G173700	-1.5267	7.60043e-07	Cell division cycle-associated 7-like protein	AT4G37110.1|Symbols:|Zinc-finger domain of monoamine-oxidase A repressor R1
Glyma.09G277500	-1.52456	8.50657e-05	NA	AT4G25845.1|Symbols:|OSBP(oxysterol binding protein)-related protein 4B (TAIR:AT4G25850.2)
Glyma.20G213500	-1.52191	8.21856e-19	Isoflavone-7-O-methyltransferase	AT4G35160.1|Symbols:|O-methyltransferase family protein
Glyma.01G242100	-1.50619	0.000201896	NA	AT4G33800.1|Symbols:|unknown protein
Glyma.17G132600	-1.50523	0.000982682	Homeodomain transcription factor family protein	AT1G62990.1|Symbols:KNAT7, IXR11|KNOTTED-like homeobox of Arabidopsis thaliana 7
Glyma.10G229300	-1.5038	0.00967491	C4-dicarboxylate transporter/malic acid transport protein	AT5G24030.1|Symbols:SLAH3|SLAC1 homologue 3
Glyma.20G216800	-1.50151	1.45481e-22	Aluminum-activated malate transporter 10	AT4G00910.1|Symbols:|Aluminium activated malate transporter family protein
Glyma.16G180800	-1.49835	3.3201e-66	Silicon efflux transporter CmLsi2-2	AT1G02260.1|Symbols:|Divalent ion symporter
Glyma.06G210200	-1.49209	4.22642e-09	NA	AT1G49000.1|Symbols:|unknown protein
Glyma.02G088900	-1.49179	1.2227e-21	Probable non-specific lipid-transfer protein AKCS9	AT3G18280.1|Symbols:|Bifunctional inhibitor/lipid-transfer protein/seed storage 2S albumin superfamily protein
Glyma.13G351600	-1.48836	0.00154088	Acid phosphatase	AT1G17710.1|Symbols:|Pyridoxal phosphate phosphatase-related protein
Glyma.03G172900	-1.48791	1.09795e-06	Auxin-induced protein 5NG4	AT2G37460.1|Symbols:|nodulin MtN21 /EamA-like transporter family protein
Glyma.11G060200	-1.48261	0.00596036	CYP82C1p	AT4G31940.1|Symbols:CYP82C4|cytochrome P450, family 82, subfamily C, polypeptide 4
Glyma.20G162900	-1.47921	9.83174e-13	Metal ion binding protein	AT1G01490.2|Symbols:|Heavy metal transport/detoxification superfamily protein
Glyma.15G032500	-1.47792	0.000175068	NA	AT5G12930.1|Symbols:|unknown protein
Glyma.17G088300	-1.47437	0.000167792	NA	AT5G62960.1|Symbols:|unknown protein
Glyma.13G267700	-1.47409	5.41306e-07	WRKY transcription factor	AT3G56400.1|Symbols:WRKY70, ATWRKY70|WRKY DNA-binding protein 70
Glyma.03G066700	-1.46931	0.00913919	Aldose reductase	AT2G37770.2|Symbols:|NAD(P)-linked oxidoreductase superfamily protein
Glyma.08G134200	-1.46662	2.62059e-12	NA	AT1G23850.1|Symbols:|unknown protein
Glyma.16G010500	-1.46386	0.00247437	Zinc finger CCCH domain-containing protein	AT5G66840.1|Symbols:|SAP domain-containing protein
Glyma.14G101800	-1.46071	1.82109e-12	Phytocyanin-like arabinogalactan-protein	AT4G31840.1|Symbols:ENODL15, AtENODL15|early nodulin-like protein 15
Glyma.08G317400	-1.45906	0.00274725	Cc-nbs resistance protein	AT3G07040.1|Symbols:RPM1, RPS3|NB-ARC domain-containing disease resistance protein
Glyma.01G166300	-1.45778	7.01043e-07	Chalcone-flavanone isomerase family protein	AT5G66230.1|Symbols:|Chalcone-flavanone isomerase family protein
Glyma.09G019000	-1.45627	1.42292e-05	OSJNBa0027P08.5 protein	AT3G05390.1|Symbols:|S-adenosyl-L-methionine-dependent methyltransferases superfamily protein (TAIR:AT4G01240.1)
Glyma.08G212800	-1.45301	0.00429401	Histidine phosphotransfer protein	AT1G80100.1|Symbols:AHP6, HP6|histidine phosphotransfer protein 6
Glyma.01G193100	-1.44996	0.000199118	Glucan endo-1,3-beta-glucosidase	AT5G67460.1|Symbols:|O-Glycosyl hydrolases family 17 protein
Glyma.06G148000	-1.4486	0.00032581	NA	AT4G09890.1|Symbols:|Protein of unknown function (DUF3511)
Glyma.04G249600	-1.4465	1.5166e-07	Filament-like plant protein (Fragment)	AT1G77580.1|Symbols:|Plant protein of unknown function (DUF869)
Glyma.02G261400	-1.44541	6.08153e-09	RHG1	AT3G51740.1|Symbols:IMK2|inflorescence meristem receptor-like kinase 2
Glyma.11G236700	-1.44396	1.98132e-09	NA	NA
Glyma.17G195900	-1.44364	0.000668511	Casein kinase I isoform delta-like protein	AT4G28880.1|Symbols:ckl3|casein kinase I-like 3
Glyma.02G002200	-1.44153	2.0189e-05	NA	NA
Glyma.15G117600	-1.44011	9.82162e-05	NA	AT3G09950.1|Symbols:|unknown protein
Glyma.16G152700	-1.43825	0.00541285	GATA transcription factor	AT4G32890.1|Symbols:GATA9|GATA transcription factor 9
Glyma.02G079500	-1.43642	5.43556e-08	NA	AT4G09890.1|Symbols:|Protein of unknown function (DUF3511)
Glyma.15G131500	-1.43407	0.000843217	Endoribonuclease Dicer	AT3G03300.3|Symbols:DCL2|dicer-like 2
Glyma.18G191600	-1.43369	5.14843e-16	MtN5 protein	AT5G55410.1|Symbols:|Bifunctional inhibitor/lipid-transfer protein/seed storage 2S albumin superfamily protein
Glyma.01G151200	-1.43321	1.46642e-07	Capsular polysaccharide biosynthesis glycosyltransferase capM	AT4G19460.1|Symbols:|UDP-Glycosyltransferase superfamily protein
Glyma.09G232000	-1.43219	1.46506e-07	Invertase/pectin methylesterase inhibitor family protein	AT2G01610.1|Symbols:|Plant invertase/pectin methylesterase inhibitor superfamily protein
Glyma.17G180400	-1.43021	7.66329e-08	L-ascorbate oxidase-like protein	AT5G66920.1|Symbols:sks17|SKU5 similar 17
Glyma.03G022200	-1.42482	4.90919e-06	Protein little zipper 2	AT3G60890.2|Symbols:ZPR2|protein binding
Glyma.12G099100	-1.42305	8.99917e-07	NA	AT3G21680.1|Symbols:|unknown protein
Glyma.14G021000	-1.42014	1.00567e-10	Aspartate carbamoyltransferase	AT3G20330.1|Symbols:PYRB|PYRIMIDINE B
Glyma.18G056400	-1.42003	9.72911e-11	Wound-induced protein	AT3G10985.1|Symbols:SAG20, WI12, ATWI-12|senescence associated gene 20
Glyma.03G250200	-1.41359	8.85171e-08	NA	NA
Glyma.01G013100	-1.41286	1.19016e-09	Cc-nbs-lrr resistance protein	AT3G14470.1|Symbols:|NB-ARC domain-containing disease resistance protein
Glyma.11G251800	-1.41014	0.000162986	F17L21.9	AT1G27300.1|Symbols:|unknown protein
Glyma.11G153800	-1.40531	1.16085e-15	Annexin	AT5G12380.1|Symbols:ANNAT8|annexin 8
Glyma.05G145700	-1.40437	2.64198e-09	F12A21.28	AT1G67590.1|Symbols:|Remorin family protein
Glyma.05G192300	-1.3947	3.29479e-11	NA	NA
Glyma.19G033800	-1.39106	1.81458e-10	Reversibly glycosylated protein	AT5G15650.1|Symbols:RGP2, ATRGP2|reversibly glycosylated polypeptide 2
Glyma.02G061200	-1.38749	0.000805894	NA	NA
Glyma.03G215900	-1.3872	1.84986e-10	Pectinesterase	AT4G02330.1|Symbols:ATPMEPCRB|Plant invertase/pectin methylesterase inhibitor superfamily
Glyma.15G272500	-1.38471	0.00404031	NA	NA
Glyma.16G216500	-1.38459	8.69319e-33	Sugar transporter family protein	AT1G73220.1|Symbols:AtOCT1, 1-Oct|organic cation/carnitine transporter1
Glyma.13G371500	-1.38365	8.9244e-07	Tubby-like protein	AT1G16070.1|Symbols:AtTLP8, TLP8|tubby like protein 8
Glyma.01G021200	-1.38327	6.83903e-09	Kinesin-4	AT2G22610.2|Symbols:|Di-glucose binding protein with Kinesin motor domain
Glyma.17G133800	-1.38304	0.00255014	Transcription factor MYBJ1	AT4G22680.1|Symbols:MYB85, AtMYB85|myb domain protein 85
Glyma.20G185500	-1.38241	1.91897e-06	BHLH (Fragment)	AT1G68810.1|Symbols:|basic helix-loop-helix (bHLH) DNA-binding superfamily protein
Glyma.07G117700	-1.38178	3.83888e-08	Kinase family protein	AT2G32800.1|Symbols:AP4.3A|protein kinase family protein
Glyma.07G100600	-1.38059	0.00199929	5'-3' exonuclease family protein	AT1G18090.1|Symbols:|5'-3' exonuclease family protein
Glyma.18G295700	-1.37938	1.02327e-11	NA	AT5G38300.1|Symbols:|unknown protein
Glyma.02G307500	-1.37582	4.66444e-17	Nlj21	NA
Glyma.20G230400	-1.37325	0.000418087	Chaperone protein dnaJ	AT3G06340.3|Symbols:|DNAJ heat shock N-terminal domain-containing protein
Glyma.13G195600	-1.37242	8.71613e-06	NBS-LRR type disease resistance protein RPG1-B	AT3G14470.1|Symbols:|NB-ARC domain-containing disease resistance protein
Glyma.03G028500	-1.37187	3.2744e-07	21 kDa protein	AT4G00080.1|Symbols:UNE11|Plant invertase/pectin methylesterase inhibitor superfamily protein
Glyma.13G265500	-1.37185	0.00346833	Protein trichome birefringence-like 42	AT1G78710.1|Symbols:TBL42|TRICHOME BIREFRINGENCE-LIKE 42
Glyma.05G217600	-1.37134	1.05003e-08	Phosphatidylinositol 4-kinase type 2-beta	AT2G46500.2|Symbols:ATPI4K GAMMA 4, UBDK GAMMA 4, PI4K GAMMA 4|phosphoinositide 4-kinase gamma 4
Glyma.09G104000	-1.37126	8.11478e-17	Protein ribosomal RNA processing 5	AT3G11964.1|Symbols:|RNA binding;RNA binding
Glyma.03G261900	-1.36984	5.50342e-05	ATP binding / protein kinase/ protein tyrosine kinase	AT2G46850.1|Symbols:|Protein kinase superfamily protein
Glyma.03G022700	-1.36978	0.00224077	DNA-binding family protein	AT2G45430.1|Symbols:AHL22|AT-hook motif nuclear-localized protein 22
Glyma.06G149600	-1.36792	0.000518482	Auxin-induced protein 5NG4	AT5G64700.1|Symbols:|nodulin MtN21 /EamA-like transporter family protein
Glyma.11G233500	-1.3677	1.68999e-07	Receptor-like kinase	AT3G51740.1|Symbols:IMK2|inflorescence meristem receptor-like kinase 2
Glyma.06G109900	-1.36715	1.43595e-10	OSJNBa0039K24.23 protein	AT1G75710.1|Symbols:|C2H2-like zinc finger protein
Glyma.08G329000	-1.3654	0.000251104	NA	AT2G04480.1|Symbols:|unknown protein
Glyma.14G055900	-1.36435	3.38025e-07	Receptor-like kinase	AT3G51740.1|Symbols:IMK2|inflorescence meristem receptor-like kinase 2
Glyma.13G128800	-1.35902	2.70845e-06	Flavin-containing monooxygenase family protein	AT4G28720.1|Symbols:YUC8|Flavin-binding monooxygenase family protein
Glyma.07G047000	-1.35769	8.73326e-07	ROTUNDIFOLIA like 9 protein	AT1G53708.1|Symbols:RTFL9|ROTUNDIFOLIA like 9
Glyma.07G163400	-1.35754	1.235e-06	NA	NA
Glyma.14G099200	-1.35478	1.9734e-12	Spermidine synthase	AT5G19530.1|Symbols:ACL5|S-adenosyl-L-methionine-dependent methyltransferases superfamily protein
Glyma.01G083300	-1.34706	1.56919e-10	Nuclease S1	AT1G68290.1|Symbols:ENDO 2|endonuclease 2
Glyma.04G104200	-1.34548	2.59762e-18	WD-40 repeat family	AT1G78070.1|Symbols:|Transducin/WD40 repeat-like superfamily protein
Glyma.U006300	-1.34535	0.00126978	Nuclear matrix protein	AT5G17620.1|Symbols:|CONTAINS InterPro DOMAIN/s: Plant nuclear matrix 1
Glyma.20G179200	-1.34477	1.6014e-12	Serotransferrin	NA
Glyma.06G284400	-1.33901	0.000362514	NA	NA
Glyma.05G183300	-1.33816	0.000318441	117M18_4	AT5G10010.1|Symbols:|unknown protein
Glyma.10G104700	-1.3268	1.72595e-15	Soyasaponin III rhamnosyltransferase	AT5G49690.1|Symbols:|UDP-Glycosyltransferase superfamily protein
Glyma.16G066700	-1.32647	0.000366905	Ubiquitin family protein	AT5G14360.1|Symbols:|Ubiquitin-like superfamily protein
Glyma.06G071000	-1.32472	0.000100734	Unidentified	AT5G11420.1|Symbols:|Protein of unknown function, DUF642
Glyma.06G187300	-1.32344	4.05342e-07	EDS1-2	AT3G48080.1|Symbols:|alpha/beta-Hydrolases superfamily protein
Glyma.14G154200	-1.32326	3.35486e-07	Mitotic cyclin a2-type	AT1G44110.1|Symbols:CYCA1;1|Cyclin A1;1
Glyma.13G035900	-1.3223	9.29642e-08	Protein kinase; Type I EGF	AT1G21230.1|Symbols:WAK5|wall associated kinase 5
Glyma.19G186600	-1.32198	6.73461e-13	Transducin family protein	AT3G21540.1|Symbols:|transducin family protein / WD-40 repeat family protein
Glyma.18G063300	-1.32144	8.10858e-05	Progesterone 5-beta-reductase	AT5G58750.1|Symbols:|NAD(P)-binding Rossmann-fold superfamily protein
Glyma.04G037800	-1.3213	6.03638e-08	B3 domain-containing protein	AT5G42700.1|Symbols:|AP2/B3-like transcriptional factor family protein
Glyma.06G016800	-1.31922	0.000277638	Homeodomain protein HB1	AT4G35550.1|Symbols:HB-4, WOX13, ATWOX13|WUSCHEL related homeobox 13
Glyma.07G186700	-1.31878	7.47562e-06	Kinesin-like protein	AT4G21270.1|Symbols:ATK1, KATA, KATAP|kinesin 1
Glyma.06G067700	-1.31866	2.09591e-07	Auxin-induced protein	AT4G32280.1|Symbols:IAA29|indole-3-acetic acid inducible 29
Glyma.09G181100	-1.31596	2.98877e-15	Non-specific lipid-transfer protein	AT3G18280.1|Symbols:|Bifunctional inhibitor/lipid-transfer protein/seed storage 2S albumin superfamily protein
Glyma.01G184200	-1.3155	0.00197973	Peroxidase	AT1G49570.1|Symbols:|Peroxidase superfamily protein
Glyma.03G115100	-1.31431	4.91822e-05	NA	AT2G44930.1|Symbols:|Plant protein of unknown function (DUF247)
Glyma.06G213300	-1.31338	4.92724e-06	Argonaute protein group	AT5G43810.2|Symbols:ZLL|Stabilizer of iron transporter SufD / Polynucleotidyl transferase
Glyma.08G194100	-1.31099	0.000163159	Phospholipase D	AT1G55180.1|Symbols:PLDEPSILON, PLDALPHA4|phospholipase D alpha 4
Glyma.12G058700	-1.30745	0.0010292	Pentatricopeptide repeat-containing family protein	AT3G46870.1|Symbols:|Pentatricopeptide repeat (PPR) superfamily protein
Glyma.02G037300	-1.3057	0.000416884	Polygalacturonase	AT3G26610.1|Symbols:|Pectin lyase-like superfamily protein
Glyma.03G039800	-1.30454	1.8919e-08	Cationic peroxidase 1	AT1G68850.1|Symbols:|Peroxidase superfamily protein
Glyma.13G338300	-1.30379	2.72015e-22	Zinc transporter	AT5G59520.1|Symbols:ZIP2|ZRT/IRT-like protein 2
Glyma.13G253200	-1.30203	1.44104e-07	NA	AT4G17000.1|Symbols:|unknown protein
Glyma.05G225800	-1.29594	7.36336e-10	Glucan endo-1,3-beta-glucosidase 13-like protein	AT5G56590.1|Symbols:|O-Glycosyl hydrolases family 17 protein
Glyma.U007900	-1.29515	0.00826365	NA	AT2G34930.1|Symbols:|disease resistance family protein / LRR family protein
Glyma.20G162200	-1.29427	7.6691e-05	NA	NA
Glyma.12G116700	-1.29397	4.26704e-15	-2 Isoform 2 of Protein TPX2	AT1G03780.2|Symbols:TPX2|targeting protein for XKLP2
Glyma.03G189900	-1.29334	0.000396974	Cytochrome P450	AT3G52970.1|Symbols:CYP76G1|cytochrome P450, family 76, subfamily G, polypeptide 1
Glyma.13G096700	-1.29169	0.00120526	NA	AT4G25845.1|Symbols:|OSBP(oxysterol binding protein)-related protein 4B (TAIR:AT4G25850.2)
Glyma.11G024300	-1.2884	4.80288e-11	Glutathione peroxidase	AT4G11610.1|Symbols:|C2 calcium/lipid-binding plant phosphoribosyltransferase family protein
Glyma.13G256600	-1.2883	2.70821e-10	BHLH family protein	AT4G38070.1|Symbols:|basic helix-loop-helix (bHLH) DNA-binding superfamily protein
Glyma.11G161200	-1.28693	1.0145e-05	Structure-specific endonuclease subunit SLX1 homolog	AT2G30350.2|Symbols:|Excinuclease ABC, C subunit, N-terminal
Glyma.03G197500	-1.28687	4.85141e-05	60S ribosomal protein L32	AT4G18100.1|Symbols:|Ribosomal protein L32e
Glyma.09G093600	-1.28634	2.52885e-05	Zinc-binding protein	AT2G12646.1|Symbols:|PLATZ transcription factor family protein
Glyma.08G253200	-1.28538	5.33827e-12	NA	NA
Glyma.08G102500	-1.28075	1.7487e-07	F12A21.28	AT1G67590.1|Symbols:|Remorin family protein
Glyma.16G015200	-1.28039	0.00103139	ROTUNDIFOLIA like 9 protein	AT1G53708.1|Symbols:RTFL9|ROTUNDIFOLIA like 9
Glyma.11G097000	-1.27911	1.54708e-08	Lysine/histidine transporter	AT1G47670.1|Symbols:|Transmembrane amino acid transporter family protein
Glyma.15G172600	-1.27756	5.1118e-10	MAP kinase kinase	AT4G29810.1|Symbols:ATMKK2, MKK2, MK1|MAP kinase kinase 2
Glyma.09G077900	-1.27755	0.00589177	WD repeat-containing protein	AT5G63010.1|Symbols:|Transducin/WD40 repeat-like superfamily protein
Glyma.11G189500	-1.27674	2.36772e-21	Histone deacetylase HDT1	AT5G22650.2|Symbols:HD2B, HDT02, HDT2, ATHD2B, HDA4, HD2|histone deacetylase 2B
Glyma.13G362100	-1.27615	0.000834748	Genomic DNA, chromosome 3, P1 clone:MQD17	AT3G15550.1|Symbols:|unknown protein
Glyma.18G277100	-1.2758	5.45754e-18	BZIP transcription factor bZIP73A	AT3G30530.1|Symbols:ATBZIP42, bZIP42|basic leucine-zipper 42
Glyma.18G180900	-1.27529	1.89092e-05	Kinesin-like protein KIF22-A	AT5G02370.1|Symbols:|ATP binding microtubule motor family protein
Glyma.17G127300	-1.2752	0.00146394	NA	AT3G48490.1|Symbols:|unknown protein
Glyma.11G132100	-1.27316	0.000489151	NA	NA
Glyma.07G080500	-1.27245	6.50516e-10	Subtilisin-like protease	AT1G01900.1|Symbols:ATSBT1.1, SBTI1.1|subtilase family protein
Glyma.15G014000	-1.2704	2.7905e-09	Sulphate transporter	AT3G15990.1|Symbols:SULTR3;4|sulfate transporter 3;4
Glyma.19G142700	-1.26998	8.62549e-10	NA	NA
Glyma.14G158200	-1.26812	1.60815e-12	Protein kinase; Type I EGF	AT1G21270.1|Symbols:WAK2|wall-associated kinase 2
Glyma.20G112200	-1.26743	3.87517e-06	NA	AT5G55820.1|Symbols:|CONTAINS InterPro DOMAIN/s: Inner centromere protein, ARK-binding region (InterPro:IPR005635)
Glyma.06G295700	-1.26675	0.00169195	Inositol methyltransferase	AT5G54160.1|Symbols:ATOMT1, OMT1|O-methyltransferase 1
Glyma.07G259400	-1.26636	4.13329e-10	Abnormal spindle-like microcephaly-associated protein-like protein	AT4G21820.1|Symbols:|binding;calmodulin binding
Glyma.10G193500	-1.26447	2.23348e-05	Superoxide dismutase	AT5G51100.1|Symbols:FSD2|Fe superoxide dismutase 2
Glyma.03G209100	-1.26358	2.90832e-05	Kinase interacting family protein	AT1G03470.2|Symbols:|Kinase interacting (KIP1-like) family protein
Glyma.08G217000	-1.26199	0.000395439	Mitochondrial acidic protein MAM33	AT1G15870.1|Symbols:|Mitochondrial glycoprotein family protein
Glyma.08G313200	-1.25842	2.9678e-30	Microtubule-associated protein TORTIFOLIA1	AT4G27060.1|Symbols:TOR1, SPR2, CN|ARM repeat superfamily protein
Glyma.19G126400	-1.25526	9.08561e-27	Nodulin-like protein (Fragment)	AT5G07050.1|Symbols:|nodulin MtN21 /EamA-like transporter family protein
Glyma.04G114100	-1.25276	3.1811e-06	Nucleoside-triphosphatase/ nucleotide binding protein	AT5G56220.1|Symbols:|P-loop containing nucleoside triphosphate hydrolases superfamily protein
Glyma.13G053000	-1.25258	8.59114e-17	Reversibly glycosylated protein	AT5G15650.1|Symbols:RGP2, ATRGP2|reversibly glycosylated polypeptide 2
Glyma.14G139400	-1.25241	1.00203e-21	NA	AT4G31330.1|Symbols:|Protein of unknown function, DUF599
Glyma.06G240400	-1.25148	2.40578e-05	Dynamin family protein	AT1G53140.1|Symbols:DRP5A|Dynamin related protein 5A
Glyma.17G048600	-1.25122	0.00835549	Dense and erect pancile 1	AT5G20635.1|Symbols:|Keratin, high sulphur B2 protein (InterPro:IPR002494)
Glyma.20G193800	-1.25033	2.58516e-06	Shugoshin C terminus	AT5G04320.2|Symbols:|Shugoshin C terminus
Glyma.02G128200	-1.24964	1.19323e-06	F22F7.17 protein	AT3G05390.1|Symbols:|S-adenosyl-L-methionine-dependent methyltransferases superfamily protein (TAIR:AT4G01240.1)
Glyma.18G082000	-1.2442	1.33575e-13	Kinesin like protein	AT3G20150.1|Symbols:|Kinesin motor family protein
Glyma.10G065500	-1.24284	4.27584e-07	HMG-I and HMG-Y, DNA-binding	AT4G12080.1|Symbols:AHL1, ATAHL1|AT-hook motif nuclear-localized protein 1
Glyma.18G108700	-1.2427	0.000482622	GDSL esterase/lipase	AT5G50890.1|Symbols:|alpha/beta-Hydrolases superfamily protein
Glyma.20G134200	-1.24251	9.42318e-16	Endo-1,4-beta-xylanase A	AT4G33840.1|Symbols:|Glycosyl hydrolase family 10 protein
Glyma.15G107000	-1.2412	0.00342861	NA	AT1G11655.1|Symbols:|unknown protein
Glyma.19G029200	-1.23978	0.000668601	Genomic DNA, chromosome 5, TAC clone:K3K3	AT3G29370.1|Symbols:|unknown protein
Glyma.18G105100	-1.23898	0.00541244	NBS-containing resistance-like protein	AT3G07040.1|Symbols:RPM1, RPS3|NB-ARC domain-containing disease resistance protein
Glyma.18G189600	-1.23864	5.73735e-07	Peptide transporter PTR3-B	AT2G37900.1|Symbols:|Major facilitator superfamily protein
Glyma.07G071000	-1.23862	0.00547739	TAN1	AT1G63650.3|Symbols:EGL3|basic helix-loop-helix (bHLH) DNA-binding superfamily protein
Glyma.11G150400	-1.2376	2.209e-09	Disease resistance response protein 1	AT1G65870.1|Symbols:|Disease resistance-responsive (dirigent-like protein) family protein
Glyma.07G132100	-1.23424	1.44144e-08	Kinesin-like protein KIF22-A	AT5G02370.1|Symbols:|ATP binding microtubule motor family protein
Glyma.04G246600	-1.23315	0.00032581	Mitotic cyclin a2-type	AT1G44110.1|Symbols:CYCA1;1|Cyclin A1;1
Glyma.08G356200	-1.233	1.59378e-06	Genomic DNA, chromosome 3, TAC clone:K7P8	AT3G24750.1|Symbols:|unknown protein
Glyma.08G357400	-1.23266	3.82639e-19	LRR receptor-like serine/threonine-protein kinase RCH1	AT5G48940.1|Symbols:|Leucine-rich repeat transmembrane protein kinase family protein
Glyma.08G086200	-1.2311	0.00986695	NA	AT4G19980.1|Symbols:|unknown protein
Glyma.04G227500	-1.2282	0.00510388	28 kDa ribonucleoprotein, chloroplastic	AT4G27660.1|Symbols:|unknown protein
Glyma.06G043900	-1.2276	2.6651e-09	Mitotic cyclin a1-type	AT1G47230.1|Symbols:CYCA3;4|CYCLIN A3;4
Glyma.02G283900	-1.2274	3.3331e-05	Glutathione S-transferase GST 24	AT2G30860.1|Symbols:ATGSTF9, GLUTTR, ATGSTF7, GSTF9|glutathione S-transferase PHI 9
Glyma.01G020200	-1.2267	1.00215e-05	Protein BRICK 1	AT2G22640.1|Symbols:HSPC300, BRK1, ATBRK1|BRICK1, putative
Glyma.13G294400	-1.22655	0.00188808	Arabinogalactan-protein	AT1G03820.1|Symbols:|unknown protein
Glyma.15G026000	-1.2264	0.000126883	NA	AT5G11970.1|Symbols:|Protein of unknown function (DUF3511)
Glyma.07G197000	-1.22639	0.00010592	F3H9.11 protein	AT1G28240.1|Symbols:|Protein of unknown function (DUF616)
Glyma.17G107800	-1.22513	7.10051e-20	NA	AT2G11910.2|Symbols:|unknown protein
Glyma.14G156300	-1.22256	0.000813982	Calmodulin-like protein	AT1G21550.1|Symbols:|Calcium-binding EF-hand family protein
Glyma.10G032800	-1.22146	0.00146749	Signal recognition particle 9 kDa protein	AT3G49100.1|Symbols:|Signal recognition particle, SRP9/SRP14 subunit
Glyma.15G274600	-1.21982	3.43084e-34	MATE efflux family protein	AT3G08040.2|Symbols:FRD3, MAN1, ATFRD3|MATE efflux family protein
Glyma.11G225200	-1.21831	0.00149266	Rop guanine nucleotide exchange factor	AT5G05940.1|Symbols:ATROPGEF5, ROPGEF5|ROP guanine nucleotide exchange factor 5
Glyma.15G201700	-1.21749	3.92139e-09	NA	NA
Glyma.10G157900	-1.21579	4.26015e-37	T12H1.9 protein	AT3G05130.1|Symbols:|Prefoldin chaperone subunit family protein (TAIR:AT5G27330.1)
Glyma.06G082200	-1.21438	4.34579e-05	RNA recognition motif-containing protein	AT4G32720.2|Symbols:AtLa1, La1|La protein 1
Glyma.02G080700	-1.21383	0.000178387	NA	AT1G76740.1|Symbols:|unknown protein
Glyma.01G216900	-1.21246	0.000986202	Cytochrome P450	AT1G12740.1|Symbols:CYP87A2|cytochrome P450, family 87, subfamily A, polypeptide 2
Glyma.20G006600	-1.21235	4.6714e-08	Mitotic checkpoint serine/threonine-protein kinase BUB1 beta	AT2G33560.2|Symbols:BUBR1|BUB1-related (BUB1: budding uninhibited by benzymidazol 1)
Glyma.08G325200	-1.21167	7.29825e-09	Kinesin like protein	AT3G20150.1|Symbols:|Kinesin motor family protein
Glyma.04G229700	-1.21154	1.43531e-13	Emb|CAB85509.1	AT5G03890.1|Symbols:|unknown protein
Glyma.02G071400	-1.21079	0.00111884	Glucan endo-1,3-beta-glucosidase	AT1G64760.2|Symbols:|O-Glycosyl hydrolases family 17 protein
Glyma.07G260600	-1.20927	2.85192e-15	NA	AT2G16270.1|Symbols:|unknown protein
Glyma.18G147000	-1.20843	5.68833e-07	BHLH family protein	AT4G38070.1|Symbols:|basic helix-loop-helix (bHLH) DNA-binding superfamily protein
Glyma.12G191000	-1.20505	2.18989e-09	Kinesin-like protein	AT3G44050.1|Symbols:|P-loop containing nucleoside triphosphate hydrolases superfamily protein
Glyma.04G198900	-1.20395	4.99226e-07	Mitochondrial import inner membrane translocase subunit Tim8	AT5G50810.1|Symbols:TIM8|translocase inner membrane subunit 8
Glyma.12G233100	-1.20385	0.00786959	Cysteine-rich receptor-like protein kinase	AT3G14840.2|Symbols:|Leucine-rich repeat transmembrane protein kinase
Glyma.20G172900	-1.19465	0.00208121	NA	NA
Glyma.15G118300	-1.19427	0.00468605	Pentatricopeptide repeat-containing protein	AT4G16390.1|Symbols:SVR7|pentatricopeptide (PPR) repeat-containing protein
Glyma.06G319900	-1.19116	0.000690782	Protein FAM136A	AT2G31725.1|Symbols:|Eukaryotic protein of unknown function (DUF842)
Glyma.19G082000	-1.19038	0.00226616	E3 ubiquitin-protein ligase	AT3G27330.1|Symbols:|zinc finger (C3HC4-type RING finger) family protein
Glyma.20G123000	-1.18912	4.0471e-05	Origin recognition complex subunit 4 family protein	AT2G01120.1|Symbols:ORC4, ATORC4|origin recognition complex subunit 4
Glyma.02G000200	-1.18818	1.03019e-19	Eukaryotic translation initiation factor 5	AT1G36730.1|Symbols:|Translation initiation factor IF2/IF5
Glyma.15G058300	-1.18471	0.000585146	BHLH family protein	AT4G38070.1|Symbols:|basic helix-loop-helix (bHLH) DNA-binding superfamily protein
Glyma.16G063400	-1.18281	0.00220091	E3 ubiquitin-protein ligase	AT3G27330.1|Symbols:|zinc finger (C3HC4-type RING finger) family protein
Glyma.03G122200	-1.18247	2.15004e-46	Nodulin-like protein (Fragment)	AT5G07050.1|Symbols:|nodulin MtN21 /EamA-like transporter family protein
Glyma.11G210300	-1.18141	6.66885e-12	Glycinol 4-dimethylallyltransferase	AT2G18950.1|Symbols:HPT1, TPT1, ATHPT, VTE2|homogentisate phytyltransferase 1
Glyma.06G135000	-1.18049	7.66329e-08	Emb|CAB85509.1	AT5G03890.1|Symbols:|unknown protein
Glyma.09G046100	-1.18009	5.57878e-06	NA	NA
Glyma.11G216000	-1.17978	2.88355e-05	Glucan endo-1,3-beta-glucosidase	AT1G66250.1|Symbols:|O-Glycosyl hydrolases family 17 protein
Glyma.05G105100	-1.17884	5.59494e-06	Formin-like protein	AT5G67470.1|Symbols:ATFH6, FH6|formin homolog 6
Glyma.06G318800	-1.17763	6.82807e-09	Monocopper oxidase-like protein SKS1	AT4G25240.1|Symbols:SKS1|SKU5 similar 1
Glyma.08G283900	-1.17743	0.000228829	DNA binding protein	AT4G15020.2|Symbols:|hAT transposon superfamily
Glyma.03G021700	-1.17561	7.96345e-05	Kinase family protein	AT2G45490.1|Symbols:AtAUR3, AUR3|ataurora3
Glyma.16G041800	-1.17504	6.04335e-08	ARM repeat superfamily protein	AT1G54385.2|Symbols:|ARM repeat superfamily protein
Glyma.15G092000	-1.1735	4.6195e-11	Protein BREAST CANCER SUSCEPTIBILITY 1 homolog	AT4G21070.1|Symbols:ATBRCA1, BRCA1|breast cancer susceptibility1
Glyma.08G127900	-1.17334	0.00541773	Cyclin-like F-box	AT1G10780.1|Symbols:|F-box/RNI-like superfamily protein
Glyma.04G119600	-1.17262	8.55026e-11	Monocopper oxidase-like protein SKS1	AT4G25240.1|Symbols:SKS1|SKU5 similar 1
Glyma.02G293500	-1.1706	2.47217e-08	Aspartate carbamoyltransferase	AT3G20330.1|Symbols:PYRB|PYRIMIDINE B
Glyma.10G176100	-1.17043	0.00159841	SET domain-containing protein	AT3G56570.1|Symbols:|SET domain-containing protein
Glyma.06G263700	-1.17019	0.00203758	Tir-nbs-lrr resistance protein	AT1G27180.1|Symbols:|disease resistance protein (TIR-NBS-LRR class), putative
Glyma.16G029400	-1.16815	0.00528215	NA	AT4G05400.2|Symbols:|copper ion binding
Glyma.13G319500	-1.168	3.85096e-19	Histone deacetylase HDT1	AT5G03740.1|Symbols:HD2C, HDT3|histone deacetylase 2C
Glyma.11G208800	-1.16769	0.00232833	GRF domain class transcription factor	AT3G52910.1|Symbols:AtGRF4, GRF4|growth-regulating factor 4
Glyma.05G203100	-1.16693	9.53896e-17	Protein DEK	AT3G48710.1|Symbols:|DEK domain-containing chromatin associated protein
Glyma.10G024900	-1.16676	0.00156011	DVL14	AT3G63088.1|Symbols:RTFL14, DVL14|ROTUNDIFOLIA like 14
Glyma.19G230100	-1.16674	0.000661911	Kinesin-like polypeptides	AT2G47500.1|Symbols:|P-loop nucleoside triphosphate hydrolases superfamily protein with CH (Calponin Homology) domain
Glyma.07G233600	-1.16623	8.31664e-05	Genomic DNA, chromosome 3, P1 clone: MGD8	AT3G17350.1|Symbols:|unknown protein
Glyma.15G169500	-1.16597	0.00102969	Beta-galactosidase	AT4G26140.1|Symbols:BGAL12|beta-galactosidase 12
Glyma.09G016400	-1.16562	0.000254322	Heavy metal transport/detoxification protein	AT4G05030.1|Symbols:|Copper transport protein family
Glyma.15G124000	-1.16485	0.000322673	Protein ENDOSPERM DEFECTIVE 1	AT2G44190.1|Symbols:EDE1, QWRF5|Family of unknown function (DUF566)
Glyma.17G102900	-1.16457	3.35352e-09	Cyclin-dependent kinase-like protein	AT1G18670.1|Symbols:IBS1|Protein kinase superfamily protein
Glyma.18G176000	-1.16382	3.54855e-15	LRR receptor-like serine/threonine-protein kinase RCH1	AT5G48940.1|Symbols:|Leucine-rich repeat transmembrane protein kinase family protein
Glyma.03G177100	-1.16378	4.31221e-07	Zinc finger ccch domain-containing protein 11	AT2G20280.1|Symbols:|Zinc finger C-x8-C-x5-C-x3-H type family protein
Glyma.16G164400	-1.16239	1.43802e-23	Peroxidase family protein	AT1G71695.1|Symbols:|Peroxidase superfamily protein
Glyma.02G308300	-1.162	6.66797e-05	NA	AT1G31335.1|Symbols:|unknown protein
Glyma.06G242100	-1.16174	0.000423819	SPA1-like protein	AT3G15354.1|Symbols:SPA3|SPA1-related 3
Glyma.02G149000	-1.16131	1.00108e-05	DVL14	AT3G63088.1|Symbols:RTFL14, DVL14|ROTUNDIFOLIA like 14
Glyma.06G061200	-1.15878	6.23544e-15	Early nodulin-like protein	AT2G25060.1|Symbols:ENODL14, AtENODL14|early nodulin-like protein 14
Glyma.05G133000	-1.15849	0.000923765	NA	AT4G39720.1|Symbols:|VQ motif-containing protein
Glyma.08G184200	-1.15484	1.72411e-07	Separin	AT4G22970.1|Symbols:RSW4, AESP, ESP|homolog of separase
Glyma.03G216100	-1.15468	3.54206e-08	Endo-1,4-beta-glucanase	AT4G02290.1|Symbols:AtGH9B13, GH9B13|glycosyl hydrolase 9B13
Glyma.18G089800	-1.15428	1.27532e-05	S-adenosyl-L-methionine:carboxyl methyltransferase family protein	AT5G55250.1|Symbols:IAMT1|IAA carboxylmethyltransferase 1
Glyma.13G046800	-1.15425	0.00163674	Gb|AAF26952.1	AT5G38690.1|Symbols:|Zinc-finger domain of monoamine-oxidase A repressor R1 protein
Glyma.19G055400	-1.1537	0.00507397	TPX2 (Targeting protein for Xklp2) protein family	AT3G27350.1|Symbols:|unknown protein
Glyma.17G176400	-1.1509	0.000205033	NA	AT4G37080.3|Symbols:|Protein of unknown function, DUF547
Glyma.14G148800	-1.14995	0.000219446	Universal stress protein family protein	AT1G44760.1|Symbols:|Adenine nucleotide alpha hydrolases-like superfamily protein
Glyma.17G102300	-1.14976	0.00722839	Pentatricopeptide repeat protein	AT5G61370.1|Symbols:|Pentatricopeptide repeat (PPR) superfamily protein
Glyma.02G054200	-1.14866	0.00582039	Salicylic acid methyl transferase-like protein	AT1G19640.1|Symbols:JMT|jasmonic acid carboxyl methyltransferase
Glyma.11G093300	-1.14841	3.26676e-06	NA	AT1G51405.1|Symbols:|myosin-related
Glyma.15G202700	-1.14828	3.7086e-06	CCP	AT3G47570.1|Symbols:|Leucine-rich repeat protein kinase family protein
Glyma.06G112200	-1.1479	3.711e-11	Auxin-induced protein 5NG4	AT4G08300.1|Symbols:|nodulin MtN21 /EamA-like transporter family protein
Glyma.03G116100	-1.14788	3.85141e-10	UDP-glucuronosyltransferase 1-1	AT4G01070.1|Symbols:GT72B1, UGT72B1|UDP-Glycosyltransferase superfamily protein
Glyma.04G017800	-1.14779	1.47769e-06	SH3-containing GRB2-like protein 3-interacting protein 1	AT5G42330.1|Symbols:|unknown protein
Glyma.17G013400	-1.14761	1.07034e-19	NA	AT1G16630.1|Symbols:|unknown protein
Glyma.14G003800	-1.14701	0.00603519	NA	AT3G13130.1|Symbols:|unknown protein
Glyma.17G069500	-1.14634	2.3419e-12	NA	NA
Glyma.11G048700	-1.14537	3.20558e-05	Glucan endo-1,3-beta-glucosidase	AT5G67460.1|Symbols:|O-Glycosyl hydrolases family 17 protein
Glyma.06G249700	-1.14524	3.27211e-20	Late embryogenesis abundant protein-like protein	AT5G54370.1|Symbols:|Late embryogenesis abundant (LEA) protein-related
Glyma.10G154100	-1.14376	2.58366e-05	Cyclin family protein	AT3G05330.1|Symbols:ATN, ATTAN|cyclin family
Glyma.01G228000	-1.1432	0.00978527	Pentatricopeptide repeat-containing protein	AT4G20770.1|Symbols:|Pentatricopeptide repeat (PPR) superfamily protein
Glyma.16G137200	-1.1427	1.98824e-05	Resistance protein LM12 (Fragment)	AT5G17680.1|Symbols:|disease resistance protein (TIR-NBS-LRR class), putative
Glyma.13G271800	-1.14193	9.69232e-07	Calmodulin-binding family protein	AT3G15050.1|Symbols:IQD10|IQ-domain 10
Glyma.20G197100	-1.1418	1.47523e-41	Chaperonin CPN60-like protein	AT3G23990.1|Symbols:HSP60, HSP60-3B|heat shock protein 60
Glyma.09G200800	-1.14003	5.89437e-11	Kinesin-4	AT2G22610.2|Symbols:|Di-glucose binding protein with Kinesin motor domain
Glyma.06G023400	-1.13972	8.82263e-07	NA	AT3G21570.1|Symbols:|unknown protein
Glyma.11G019100	-1.1395	3.0949e-06	Leucine-rich repeat transmembrane protein kinase	AT4G23740.1|Symbols:|Leucine-rich repeat protein kinase family protein
Glyma.06G166900	-1.13871	4.15916e-10	N3 protein	AT5G50800.1|Symbols:SWEET13, AtSWEET13|Nodulin MtN3 family protein
Glyma.13G207100	-1.13673	0.00043556	NA	AT5G19190.1|Symbols:|unknown protein
Glyma.17G129000	-1.1361	0.00230714	Uridine kinase	AT5G40870.1|Symbols:ATUK/UPRT1, UKL1, UK/UPRT1|uridine kinase/uracil phosphoribosyltransferase 1
Glyma.14G138700	-1.13517	0.000808431	Auxin-induced protein 6B	AT4G31320.1|Symbols:|SAUR-like auxin-responsive protein family
Glyma.04G043700	-1.13502	0.000989689	Cyclin A3.1 family protein	AT5G43080.1|Symbols:CYCA3;1|Cyclin A3;1
Glyma.16G124700	-1.13448	1.37412e-11	Male sterility MS5 family protein	AT3G51280.1|Symbols:|Tetratricopeptide repeat (TPR)-like superfamily protein
Glyma.17G104500	-1.13442	0.00382816	Zinc finger CCCH-type with G patch domain-containing protein	AT3G09850.1|Symbols:|D111/G-patch domain-containing protein
Glyma.15G061700	-1.13383	1.06449e-09	NA	AT4G17000.1|Symbols:|unknown protein
Glyma.17G164300	-1.13354	0.00900566	NA	AT5G67350.1|Symbols:|unknown protein
Glyma.08G013100	-1.13278	0.000655361	NA	AT3G14260.1|Symbols:|Protein of unknown function (DUF567)
Glyma.08G357200	-1.13209	6.08153e-09	Kinase-like protein TMKL1	AT3G24660.1|Symbols:TMKL1|transmembrane kinase-like 1
Glyma.01G088000	-1.1315	0.000403999	DVL5	AT1G68825.2|Symbols:DVL5, RTFL15|ROTUNDIFOLIA like 15
Glyma.15G011700	-1.13077	3.30913e-11	Genomic DNA, chromosome 3, P1 clone:MQD17	AT3G15550.1|Symbols:|unknown protein
Glyma.06G244900	-1.13019	2.10374e-11	NA	NA
Glyma.15G211600	-1.12978	5.04158e-05	PHD finger protein	AT3G14740.2|Symbols:|RING/FYVE/PHD zinc finger superfamily protein
Glyma.17G042600	-1.12959	0.00396238	Genomic DNA, chromosome 3, P1 clone: MKP6	AT1G48330.1|Symbols:|unknown protein
Glyma.09G023100	-1.12918	5.70802e-05	Pre-mRNA-processing factor	AT4G21130.1|Symbols:EMB2271|Transducin/WD40 repeat-like superfamily protein
Glyma.06G106700	-1.12801	5.24869e-05	Heavy-metal-associated domain-containing protein	AT4G08570.1|Symbols:|Heavy metal transport/detoxification superfamily protein
Glyma.07G159700	-1.12787	1.58585e-10	Mitotic checkpoint serine/threonine-protein kinase BUB1 beta	AT2G33560.2|Symbols:BUBR1|BUB1-related (BUB1: budding uninhibited by benzymidazol 1)
Glyma.20G195500	-1.12731	5.66362e-13	NA	AT5G45480.1|Symbols:|Protein of unknown function (DUF594)
Glyma.20G234200	-1.12594	0.000344321	Cyclin family protein	AT3G05330.1|Symbols:ATN, ATTAN|cyclin family
Glyma.06G319200	-1.12406	0.000157925	21 kDa protein	AT5G51520.1|Symbols:|Plant invertase/pectin methylesterase inhibitor superfamily protein
Glyma.11G207000	-1.12391	3.3778e-11	Cysteine-rich receptor-like protein kinase	AT1G70520.1|Symbols:CRK2|cysteine-rich RLK (RECEPTOR-like protein kinase) 2
Glyma.15G134600	-1.12267	0.00200471	Cytomatrix family protein	AT1G19980.1|Symbols:|cytomatrix protein-related
Glyma.02G009400	-1.12265	3.14755e-07	NPR1/NIM1-interacting protein 1	NA
Glyma.06G294400	-1.12236	7.1191e-06	Ankyrin repeats-containing protein	AT1G03670.1|Symbols:|ankyrin repeat family protein
Glyma.08G106400	-1.12025	0.00126255	Kinesin-like protein KIF15	AT3G23670.2|Symbols:PAKRP1L, KINESIN-12B|phragmoplast-associated kinesin-related protein, putative
Glyma.11G095700	-1.11982	1.6138e-16	Ubiquitin carrier protein	AT3G20060.1|Symbols:UBC19|ubiquitin-conjugating enzyme19
Glyma.02G027000	-1.1198	0.000525239	Germin-like protein 5	AT1G10460.1|Symbols:GLP7|germin-like protein 7
Glyma.01G013300	-1.1193	9.1929e-24	Ankyrin repeat-containing protein	AT3G18670.1|Symbols:|Ankyrin repeat family protein
Glyma.11G048900	-1.11861	8.71548e-05	UPF0553 protein	NA
Glyma.06G206800	-1.11579	1.09907e-08	WD repeat-containing protein	AT3G42660.1|Symbols:|transducin family protein / WD-40 repeat family protein
Glyma.09G181200	-1.1149	2.07057e-08	Kinesin-like protein KIF3A	AT1G18370.1|Symbols:HIK, ATNACK1, NACK1|ATP binding microtubule motor family protein
Glyma.07G201900	-1.11246	2.20753e-05	Pleiotropic drug resistance protein	AT3G02400.1|Symbols:|SMAD/FHA domain-containing protein _x0001_
Glyma.04G111300	-1.11152	1.21301e-05	Endoglucanase	AT1G71380.1|Symbols:ATGH9B3, ATCEL3, CEL3|cellulase 3
Glyma.04G200200	-1.11127	6.12563e-24	Serine carboxypeptidase	AT1G28110.2|Symbols:SCPL45|serine carboxypeptidase-like 45
Glyma.13G281200	-1.11049	4.93714e-14	Late embryogenesis abundant protein-like protein	AT5G54370.1|Symbols:|Late embryogenesis abundant (LEA) protein-related
Glyma.14G083700	-1.11004	0.0050578	Heat shock transcription factor 5	AT1G46264.1|Symbols:AT-HSFB4, HSFB4, SCZ|heat shock transcription factor B4
Glyma.12G021800	-1.10991	1.11534e-14	Ubiquitin carrier protein	AT3G20060.1|Symbols:UBC19|ubiquitin-conjugating enzyme19
Glyma.06G071800	-1.10969	9.2583e-06	Pleiotropic drug resistance protein	AT1G15520.1|Symbols:PDR12, ATPDR12, ABCG40, ATABCG40|pleiotropic drug resistance 12
Glyma.04G205000	-1.10779	0.000394045	NA	AT2G40980.1|Symbols:|Protein kinase superfamily protein
Glyma.15G250100	-1.1073	0.000125428	9-cis-epoxycarotenoid dioxygenase NCED1, chloroplastic	AT3G14440.1|Symbols:NCED3, ATNCED3, STO1, SIS7|nine-cis-epoxycarotenoid dioxygenase 3
Glyma.03G197300	-1.10718	1.18282e-14	Kinesin family protein	AT2G36200.1|Symbols:|P-loop containing nucleoside triphosphate hydrolases superfamily protein
Glyma.05G166700	-1.107	0.00376843	Protein kinase	AT5G56460.1|Symbols:|Protein kinase superfamily protein
Glyma.01G125800	-1.10526	1.39065e-16	LRR-kinase family protein	AT3G51740.1|Symbols:IMK2|inflorescence meristem receptor-like kinase 2
Glyma.06G117200	-1.10521	1.36433e-26	1-aminocyclopropane-1-carboxylic acid oxidase	AT1G77330.1|Symbols:|2-oxoglutarate (2OG) and Fe(II)-dependent oxygenase superfamily protein
Glyma.06G221700	-1.10199	5.09503e-13	Peroxidase	AT2G41480.1|Symbols:|Peroxidase superfamily protein
Glyma.16G068700	-1.10132	3.04515e-06	Acetylcholinesterase	AT5G14450.1|Symbols:|GDSL-like Lipase/Acylhydrolase superfamily protein
Glyma.09G217300	-1.10121	8.92083e-05	Rop guanine nucleotide exchange factor	AT1G31650.1|Symbols:ATROPGEF14, ROPGEF14|RHO guanyl-nucleotide exchange factor 14
Glyma.04G223300	-1.09937	1.89304e-05	Transcription factor	AT3G56400.1|Symbols:WRKY70, ATWRKY70|WRKY DNA-binding protein 70
Glyma.10G261200	-1.09934	3.07466e-06	PRp27-like protein	AT2G15220.1|Symbols:|Plant basic secretory protein (BSP) family protein
Glyma.13G364200	-1.09895	0.000239599	Nucleic acid binding protein	AT2G34160.1|Symbols:|Alba DNA/RNA-binding protein
Glyma.08G366700	-1.09823	3.87198e-06	NA	AT5G38300.1|Symbols:|unknown protein
Glyma.02G074500	-1.09773	0.000224433	Forkhead-associated domain-containing family protein	AT1G34355.1|Symbols:ATPS1, PS1|forkhead-associated (FHA) domain-containing protein
Glyma.05G072200	-1.09652	0.00566292	NA	AT3G27350.1|Symbols:|unknown protein
Glyma.13G165600	-1.09534	6.27629e-09	NA	NA
Glyma.07G200400	-1.09445	1.96031e-11	NA	AT5G64680.2|Symbols:|unknown protein
Glyma.12G206000	-1.09401	0.0017847	Reticulon-like protein	AT2G20590.1|Symbols:|Reticulon family protein
Glyma.02G035900	-1.09351	2.95008e-07	DNA-directed RNA polymerase subunit 10-like protein	AT1G61700.1|Symbols:|RNA polymerases N / 8 kDa subunit
Glyma.15G148300	-1.09335	4.91088e-14	ARM repeat superfamily protein	AT4G15830.1|Symbols:|ARM repeat superfamily protein
Glyma.13G137200	-1.09151	1.4691e-07	Interactor of constitutive active ROPs	AT2G37080.1|Symbols:RIP3|ROP interactive partner 3
Glyma.01G229600	-1.09144	9.45364e-06	Cell division cycle protein-like protein	AT4G33270.1|Symbols:CDC20.1|Transducin family protein / WD-40 repeat family protein
Glyma.02G064200	-1.09095	0.00259177	LCR-like protein	AT2G02990.1|Symbols:RNS1, ATRNS1|ribonuclease 1
Glyma.05G218900	-1.09068	0.00455441	NA	AT4G10890.1|Symbols:|unknown protein
Glyma.08G345300	-1.09032	1.51343e-11	Rfls8 protein	AT3G07410.1|Symbols:AtRABA5b, RABA5b|RAB GTPase homolog A5B
Glyma.06G075300	-1.0891	3.34861e-07	Protein arginine N-methyltransferase	AT4G31120.1|Symbols:SKB1, ATPRMT5|SHK1 binding protein 1
Glyma.U008300	-1.08751	0.000125931	TMV resistance protein N	AT5G36930.1|Symbols:|Disease resistance protein (TIR-NBS-LRR class) family
Glyma.18G190500	-1.08705	8.10442e-11	Glutathione S-transferase GST 8	AT3G09270.1|Symbols:ATGSTU8, GSTU8|glutathione S-transferase TAU 8
Glyma.06G100800	-1.08614	3.68622e-05	Mitochondrial ribosomal protein L27	AT5G40080.1|Symbols:|Mitochondrial ribosomal protein L27
Glyma.11G208300	-1.08536	0.00522156	DNA polymerase alpha-associated DNA helicase A	AT1G65810.2|Symbols:|P-loop containing nucleoside triphosphate hydrolases superfamily protein
Glyma.08G286700	-1.08461	4.19257e-15	Carbonic anhydrase	AT5G14740.2|Symbols:CA2, CA18, BETA CA2|carbonic anhydrase 2
Glyma.11G075400	-1.08435	0.000532085	Transcription factor	AT2G18060.1|Symbols:VND1, ANAC037|vascular related NAC-domain protein 1
Glyma.03G238000	-1.08394	0.000591429	Pentatricopeptide repeat-containing protein	AT3G05340.1|Symbols:|Tetratricopeptide repeat (TPR)-like superfamily protein
Glyma.10G245700	-1.08282	1.23659e-14	Nucleolar complex protein-like protein	AT1G79150.1|Symbols:|binding
Glyma.06G244800	-1.08272	1.5278e-19	NA	AT4G21700.1|Symbols:|Protein of unknown function (DUF2921)
Glyma.13G263800	-1.08251	8.40137e-09	Protein SRG1	AT1G17020.1|Symbols:SRG1, ATSRG1|senescence-related gene 1
Glyma.09G199400	-1.08209	0.0084952	Kinase interacting (KIP1-like) family protein	AT2G22560.1|Symbols:|Kinase interacting (KIP1-like) family protein
Glyma.13G169900	-1.08188	1.18823e-10	Transcription factor Homeobox	AT3G01470.1|Symbols:ATHB-1, ATHB1, HD-ZIP-1, HAT5, HB-1|homeobox 1
Glyma.06G074300	-1.0816	5.11198e-23	RING finger and CHY zinc finger domain-containing protein	AT5G25560.1|Symbols:|CHY-type/CTCHY-type/RING-type Zinc finger protein
Glyma.16G020200	-1.08156	2.07224e-06	CBL-interacting protein kinase 12	AT1G01140.1|Symbols:CIPK9, SnRK3.12, PKS6|CBL-interacting protein kinase 9
Glyma.11G092600	-1.08115	2.1435e-13	T17B22.18 protein	AT3G03130.1|Symbols:|unknown protein
Glyma.10G193400	-1.08025	2.57651e-15	Ethylene-responsive transcription factor RAP2-3	AT4G13620.1|Symbols:|Integrase-type DNA-binding superfamily protein
Glyma.11G253200	-1.08024	5.28715e-13	Kinesin-like protein KIF15	AT3G23670.1|Symbols:PAKRP1L, KINESIN-12B|phragmoplast-associated kinesin-related protein, putative
Glyma.13G090600	-1.08011	1.15714e-10	NA	NA
Glyma.11G012400	-1.0785	0.00393811	Cell division cycle protein-like protein	AT4G33270.1|Symbols:CDC20.1|Transducin family protein / WD-40 repeat family protein
Glyma.14G094500	-1.07749	0.000568194	Chloroplast unusual positioning 1A	AT3G25690.3|Symbols:CHUP1|Hydroxyproline-rich glycoprotein family protein
Glyma.08G254800	-1.07693	0.00832644	Protein GLUTAMINE DUMPER 1	AT4G31730.1|Symbols:GDU1|glutamine dumper 1
Glyma.06G000600	-1.07584	6.44441e-11	Cyclin B	AT1G20610.1|Symbols:CYCB2;3|Cyclin B2;3
Glyma.18G234000	-1.0742	0.000559301	Origin recognition complex 5 subunit	AT4G29910.1|Symbols:ORC5, ATORC5|origin recognition complex protein 5
Glyma.15G020800	-1.07373	0.0085253	Mitochondrial-processing peptidase subunit alpha	AT3G16480.1|Symbols:MPPalpha|mitochondrial processing peptidase alpha subunit
Glyma.14G117300	-1.07366	0.00168705	NA	NA
Glyma.10G253700	-1.07244	0.00067625	Receptor-like protein kinase homolog RK20-1	AT4G21410.1|Symbols:CRK29|cysteine-rich RLK (RECEPTOR-like protein kinase) 29
Glyma.05G137000	-1.07164	0.00323748	Zinc finger family protein	AT2G01940.1|Symbols:SGR5, ATIDD15|C2H2-like zinc finger protein
Glyma.04G077000	-1.0715	0.00720423	Ribonuclease H2 subunit B domain-containing protein	AT4G20325.1|Symbols:Ribonuclease H2, subunit B (InterPro:IPR019024)
Glyma.04G078400	-1.07129	0.00861529	Calcium-binding protein CML42	AT5G44460.1|Symbols:CML43|calmodulin like 43
Glyma.13G175500	-1.07119	0.000809026	NA	AT2G33845.1|Symbols:|Nucleic acid-binding, OB-fold-like protein
Glyma.09G254200	-1.07101	2.13979e-06	Salicylic acid/benzoic acid carboxyl methyltransferase	AT1G19640.1|Symbols:JMT|jasmonic acid carboxyl methyltransferase
Glyma.11G168800	-1.07061	6.694e-22	Constitutive photomorphogenic 3 family protein	AT2G30090.1|Symbols:|Acyl-CoA N-acyltransferases (NAT) superfamily protein
Glyma.13G348000	-1.0706	0.00167349	NA	AT5G11970.1|Symbols:|Protein of unknown function (DUF3511)
Glyma.10G000600	-1.06896	1.14622e-07	Pentatricopeptide repeat-containing protein	AT1G80270.3|Symbols:PPR596|PENTATRICOPEPTIDE REPEAT 596
Glyma.19G167400	-1.06892	1.8377e-12	Leucine-rich repeat receptor protein kinase EXS	AT4G08850.1|Symbols:|Leucine-rich repeat receptor-like protein kinase family protein
Glyma.08G099600	-1.06867	7.50878e-10	Cyclin-G-associated kinase	AT1G30280.1|Symbols:|Chaperone DnaJ-domain superfamily protein
Glyma.17G111300	-1.06845	0.000927497	Telomere-associated protein RIF1	NA
Glyma.10G235300	-1.06786	1.65345e-10	Actin depolymerizing factor	AT5G52380.1|Symbols:|VASCULAR-RELATED NAC-DOMAIN 6
Glyma.15G273700	-1.06747	4.45873e-07	NA	AT3G52110.2|Symbols:|unknown protein
Glyma.09G174400	-1.06709	0.000335778	Surfeit locus protein	AT3G17910.1|Symbols:SURF1|Surfeit locus 1 cytochrome c oxidase biogenesis protein
Glyma.18G092400	-1.06708	3.07997e-10	Stigma-specific Stig1 family protein	AT1G50720.1|Symbols:|Stigma-specific Stig1 family protein
Glyma.10G031200	-1.06682	6.57798e-08	Histone H2A	AT3G54560.1|Symbols:HTA11|histone H2A 11
Glyma.04G033100	-1.06571	6.7876e-08	NA	AT1G75150.1|Symbols:|unknown protein
Glyma.13G133400	-1.06567	0.000247753	Chloroplast lumen common family protein	AT3G53560.1|Symbols:|Tetratricopeptide repeat (TPR)-like superfamily protein
Glyma.08G298200	-1.06522	0.000402291	Myb family transcription factor family protein	AT2G02820.1|Symbols:MYB88, AtMYB88|myb domain protein 88
Glyma.19G114700	-1.06482	8.60645e-14	KS-type dehydrin SLTI629	NA
Glyma.20G145100	-1.06475	0.000366444	Amine oxidase	AT1G31690.1|Symbols:|Copper amine oxidase family protein
Glyma.02G157700	-1.06471	2.00931e-23	Condensin complex subunit 1	AT3G57060.2|Symbols:|binding
Glyma.12G004500	-1.06438	2.34678e-14	Invertase/pectin methylesterase inhibitor family protein	AT5G51520.1|Symbols:|Plant invertase/pectin methylesterase inhibitor superfamily protein
Glyma.04G071600	-1.06381	1.01178e-05	Cyclin	AT5G11300.1|Symbols:CYC3B, CYC2BAT, CYCA2;2|mitotic-like cyclin 3B from Arabidopsis
Glyma.U034800	-1.06248	0.00538976	NA	NA
Glyma.11G138400	-1.06237	0.00343906	SCARECROW-like protein	AT1G07530.1|Symbols:SCL14, ATGRAS2, GRAS2|SCARECROW-like 14
Glyma.06G305400	-1.06136	0.00259648	NA	AT3G21680.1|Symbols:|unknown protein
Glyma.06G116100	-1.06108	0.000244878	Mitotic cyclin a2-type	AT1G44110.1|Symbols:CYCA1;1|Cyclin A1;1
Glyma.17G103600	-1.06087	0.0037723	Defective in cullin neddylation protein	AT1G15860.2|Symbols:|Domain of unknown function (DUF298)
Glyma.08G184300	-1.06076	7.11193e-16	Ribosomal protein L10	AT1G25260.1|Symbols:|Ribosomal protein L10 family protein
Glyma.06G220200	-1.05975	4.82533e-06	Leucine-rich repeat transmembrane protein kinase	AT2G24130.1|Symbols:|Leucine-rich receptor-like protein kinase family protein
Glyma.06G166600	-1.05927	2.54128e-05	Mitochondrial import inner membrane translocase subunit Tim8	AT5G50810.1|Symbols:TIM8|translocase inner membrane subunit 8
Glyma.08G303000	-1.05899	3.00752e-14	DEAD-box ATP-dependent RNA helicase	AT3G22330.1|Symbols:PMH2, ATRH53|putative mitochondrial RNA helicase 2
Glyma.14G209100	-1.05864	7.6691e-05	Photosystem I assembly protein Ycf4	NA
Glyma.06G216400	-1.05812	8.65491e-10	Telomeric repeat-binding factor	AT5G58340.2|Symbols:|myb-like HTH transcriptional regulator family protein
Glyma.02G108400	-1.05728	5.33827e-12	(R)-mandelonitrile lyase	AT1G14190.1|Symbols:|Glucose-methanol-choline (GMC) oxidoreductase family protein
Glyma.20G132200	-1.05725	0.00315159	NA	AT1G49870.1|Symbols:|unknown protein
Glyma.11G042000	-1.05638	8.13824e-16	Peptide transporter PTR1	AT1G32450.1|Symbols:NRT1.5|nitrate transporter 1.5
Glyma.11G130800	-1.05608	0.00071402	WD40 domain-containing protein	AT5G12920.1|Symbols:|Transducin/WD40 repeat-like superfamily protein
Glyma.15G140800	-1.05598	5.56566e-06	Pre-mRNA polyadenylation factor fip1	AT5G58040.1|Symbols:ATFIP1[V], FIPS5, ATFIPS5, FIP1[V]|homolog of yeast FIP1 [V]
Glyma.10G154200	-1.05522	1.43533e-11	Kinesin	AT5G27550.1|Symbols:|P-loop containing nucleoside triphosphate hydrolases superfamily protein
Glyma.10G200300	-1.05509	1.21962e-07	Transducin family protein	AT3G10530.1|Symbols:|Transducin/WD40 repeat-like superfamily protein
Glyma.14G117500	-1.05465	1.40841e-15	Gb|AAD32815.2	AT5G05240.1|Symbols:|Uncharacterised conserved protein (UCP030365)
Glyma.03G169200	-1.0541	1.15219e-07	Protein kinase	AT2G20300.1|Symbols:ALE2|Protein kinase superfamily protein
Glyma.16G178500	-1.05386	0.000759232	NA	AT1G01490.2|Symbols:|Heavy metal transport/detoxification superfamily protein
Glyma.17G229000	-1.05362	0.000324617	Chloroplast unusual positioning 1A	AT3G25690.3|Symbols:CHUP1|Hydroxyproline-rich glycoprotein family protein
Glyma.13G055600	-1.05262	0.0034183	Genomic DNA, chromosome 3, P1 clone:MOD1	AT4G26190.1|Symbols:|Haloacid dehalogenase-like hydrolase (HAD) superfamily protein
Glyma.17G011600	-1.05116	4.58591e-28	C4-dicarboxylate transporter/malic acid transport family protein	AT1G62280.1|Symbols:SLAH1|SLAC1 homologue 1
Glyma.17G161500	-1.05084	1.23973e-06	BTB/POZ domain-containing protein	AT2G14820.1|Symbols:NPY2|Phototropic-responsive NPH3 family protein
Glyma.02G050700	-1.05053	0.00943222	Transmembrane and coiled-coil domain-containing protein	AT4G36210.3|Symbols:|Protein of unknown function (DUF726)
Glyma.03G086500	-1.04894	0.00719271	Hypothetical chloroplast RF1	ATMG00370.1|Symbols:ORF199|Ycf1 protein
Glyma.05G149700	-1.04889	0.000192392	Kinesin-like protein KIF15	AT4G14150.1|Symbols:PAKRP1, KINESIN-12A|phragmoplast-associated kinesin-related protein 1
Glyma.03G207700	-1.04721	1.64999e-06	30S ribosomal protein S28e	AT5G03850.1|Symbols:|Nucleic acid-binding, OB-fold-like protein
Glyma.17G053000	-1.04464	1.55321e-06	Haem peroxidase, plant/fungal/bacterial	AT5G19890.1|Symbols:|Peroxidase superfamily protein
Glyma.17G102000	-1.04458	3.85665e-09	Exosome complex exonuclease RRP41	AT3G61620.2|Symbols:RRP41|3'-5'-exoribonuclease family protein
Glyma.01G027800	-1.04405	1.7356e-09	Carboxyl-terminal proteinase-like protein	AT1G70550.2|Symbols:|Protein of Unknown Function (DUF239)
Glyma.17G160800	-1.04177	0.000711896	GRAS family transcription factor	AT4G37650.1|Symbols:SHR, SGR7|GRAS family transcription factor
Glyma.08G129000	-1.0416	8.72555e-05	Serine protease aprX	AT4G20430.1|Symbols:|Subtilase family protein
Glyma.19G002300	-1.04126	0.000347302	Non-specific lipid-transfer protein	AT3G18280.1|Symbols:|Bifunctional inhibitor/lipid-transfer protein/seed storage 2S albumin superfamily protein
Glyma.15G267000	-1.0407	1.35668e-15	ATP-citrate synthase	AT1G10670.4|Symbols:ACLA-1|ATP-citrate lyase A-1
Glyma.16G094100	-1.04046	1.13689e-08	NA	AT5G44670.1|Symbols:|Domain of unknown function (DUF23)
Glyma.03G172400	-1.04024	1.64497e-22	BRI1-KD interacting protein	AT2G37480.2|Symbols:|unknown protein
Glyma.12G048400	-1.03893	7.17545e-12	Transmembrane protein 45B	AT1G49470.1|Symbols:|Family of unknown function (DUF716) _x0001_
Glyma.19G167200	-1.03694	7.89167e-07	NA	AT5G44040.1|Symbols:|unknown protein
Glyma.02G046200	-1.03475	6.24864e-08	Male sterility MS5 family protein	AT3G51280.1|Symbols:|Tetratricopeptide repeat (TPR)-like superfamily protein
Glyma.08G308300	-1.03438	0.00100295	GDSL esterase/lipase	AT5G50890.1|Symbols:|alpha/beta-Hydrolases superfamily protein
Glyma.13G133200	-1.0342	5.53008e-08	Kinesin motor family protein	AT2G37420.1|Symbols:|ATP binding microtubule motor family protein
Glyma.05G016600	-1.03343	3.13417e-06	H/ACA ribonucleoprotein complex subunit 2	AT5G08180.2|Symbols:|Ribosomal protein L7Ae/L30e/S12e/Gadd45 family protein
Glyma.18G275800	-1.03341	1.77579e-05	NA	NA
Glyma.09G248200	-1.03173	4.25674e-18	Babyboom 1	AT5G17430.1|Symbols:BBM|Integrase-type DNA-binding superfamily protein
Glyma.06G290300	-1.03098	2.27454e-08	-2 Isoform 2 of Protein TPX2	AT1G03780.2|Symbols:TPX2|targeting protein for XKLP2
Glyma.17G088200	-1.03082	1.97088e-06	U3 small nucleolar ribonucleoprotein	AT5G66540.1|Symbols:|U3 small nucleolar ribonucleoprotein complex, subunit Mpp10p
Glyma.11G012500	-1.03027	1.26151e-06	U4/U6 small nuclear ribonucleoprotein Prp3	AT1G28060.1|Symbols:|Pre-mRNA-splicing factor 3
Glyma.15G266300	-1.02748	0.000351654	Myosin XI-F	AT2G31900.1|Symbols:XIF, ATXIF, ATMYO5|myosin-like protein XIF
Glyma.12G017700	-1.02721	7.74133e-16	AAA-type ATPase family protein	AT3G03060.1|Symbols:|P-loop containing nucleoside triphosphate hydrolases superfamily protein
Glyma.15G012700	-1.02711	0.00246123	Auxin-induced protein	AT1G04250.1|Symbols:AXR3, IAA17|AUX/IAA transcriptional regulator family protein
Glyma.U024900	-1.02554	5.51354e-05	Salt sensitive 3	AT5G53900.2|Symbols:|Serine/threonine-protein kinase WNK (With No Lysine)-related
Glyma.05G002200	-1.0251	3.56202e-06	Non-specific lipid-transfer protein	AT3G18280.1|Symbols:|Bifunctional inhibitor/lipid-transfer protein/seed storage 2S albumin superfamily protein
Glyma.15G274400	-1.02505	7.04227e-05	NA	AT3G08490.1|Symbols:|BEST Arabidopsis thaliana protein match is: Late embryogenesis abundant protein, group 2
Glyma.11G193300	-1.02424	0.00355621	Shugoshin-1	AT5G04320.2|Symbols:|Shugoshin C terminus
Glyma.05G070600	-1.02211	9.74505e-20	Peptide transporter PTR1	AT1G32450.1|Symbols:NRT1.5|nitrate transporter 1.5
Glyma.17G190500	-1.02089	2.16387e-05	RNA recognition motif-containing protein	AT4G32720.2|Symbols:AtLa1, La1|La protein 1
Glyma.13G090700	-1.02081	2.50787e-08	NA	NA
Glyma.10G069400	-1.02025	0.000236121	TITAN9 family protein	AT3G20070.2|Symbols:TTN9|titan9
Glyma.04G240600	-1.02013	0.00324235	Serine carboxypeptidase-like protein	AT5G42240.1|Symbols:scpl42|serine carboxypeptidase-like 42
Glyma.10G118100	-1.01848	0.000483795	Serine/threonine-protein kinase TIO	AT1G50240.2|Symbols:FU|Protein kinase family protein with ARM repeat domain
Glyma.03G019000	-1.01754	5.98331e-05	Subtilisin-like protease	AT1G01900.1|Symbols:ATSBT1.1, SBTI1.1|subtilase family protein
Glyma.01G041200	-1.0172	0.00192118	Thioredoxin	AT5G39950.1|Symbols:ATTRX2, ATH2, ATTRXH2, TRXH2, TRX2|thioredoxin 2
Glyma.14G137100	-1.017	1.73892e-09	DNA topoisomerase	AT4G31210.1|Symbols:|DNA topoisomerase, type IA, core
Glyma.06G026600	-1.01634	0.000966989	Receptor-like protein kinase	AT4G36180.1|Symbols:|Leucine-rich receptor-like protein kinase family protein
Glyma.07G096500	-1.01593	2.39991e-12	Kinesin-like protein KIF3A	AT1G18370.1|Symbols:HIK, ATNACK1, NACK1|ATP binding microtubule motor family protein
Glyma.11G237200	-1.01561	2.75404e-48	Fibrillarin	AT4G25630.1|Symbols:FIB2, ATFIB2|fibrillarin 2
Glyma.02G143200	-1.01557	1.70058e-06	Histone H2A	AT3G54560.1|Symbols:HTA11|histone H2A 11
Glyma.06G088800	-1.01535	8.64862e-13	Serine/threonine protein kinase	AT4G32830.1|Symbols:AtAUR1, AUR1|ataurora1
Glyma.19G005800	-1.01498	6.31004e-06	Polyribonucleotide nucleotidyltransferase	AT5G14580.1|Symbols:|polyribonucleotide nucleotidyltransferase, putative
Glyma.10G202700	-1.01473	0.00219738	NA	AT3G52900.1|Symbols:|Family of unknown function (DUF662) _x0001_
Glyma.04G054300	-1.0143	0.00082138	NOL1/NOP2/Sun domain family member 5B	AT5G26180.2|Symbols:|S-adenosyl-L-methionine-dependent methyltransferases superfamily protein
Glyma.13G310700	-1.01382	4.39241e-11	Kinesin-like protein	AT3G44050.1|Symbols:|P-loop containing nucleoside triphosphate hydrolases superfamily protein
Glyma.06G166500	-1.01373	0.000612018	NAC domain-containing protein	AT5G13180.1|Symbols:ANAC083, VNI2, NAC083|NAC domain containing protein 83
Glyma.04G074200	-1.01285	9.51127e-21	Protein arginine N-methyltransferase	AT4G31120.1|Symbols:SKB1, ATPRMT5|SHK1 binding protein 1
Glyma.08G021700	-1.01279	2.33286e-09	High mobility group family protein	AT4G23800.2|Symbols:|HMG (high mobility group) box protein
Glyma.02G214300	-1.01108	1.62882e-12	Kinesin-like protein	AT5G60930.1|Symbols:|P-loop containing nucleoside triphosphate hydrolases superfamily protein
Glyma.19G001200	-1.01084	7.89167e-07	Eukaryotic translation initiation factor 5	AT1G36730.1|Symbols:|Translation initiation factor IF2/IF5
Glyma.12G181400	-1.00921	6.17173e-16	Histone deacetylase HDT1	AT5G03740.1|Symbols:HD2C, HDT3|histone deacetylase 2C
Glyma.15G008700	-1.00899	2.8149e-08	Longin-like	AT1G15370.1|Symbols:|SNARE-like superfamily protein
Glyma.06G271400	-1.00819	7.31173e-05	cyclic nucleotide-gated channel	NA
Glyma.07G151400	-1.00811	0.00449272	Nucleotide binding protein	AT5G05570.2|Symbols:|transducin family protein / WD-40 repeat family protein
Glyma.12G225100	-1.00805	4.82562e-15	BIP1	AT1G53130.1|Symbols:GRI|Stigma-specific Stig1 family protein
Glyma.18G155800	-1.00796	0.000278647	Hypothetical chloroplast RF19	ATCG01130.1|Symbols:YCF1.2|Ycf1 protein
Glyma.15G252800	-1.00791	4.73991e-05	Kinesin-4	AT1G72250.2|Symbols:|Di-glucose binding protein with Kinesin motor domain
Glyma.08G274200	-1.00785	2.63034e-05	BHLH transcription factor	AT5G65640.1|Symbols:bHLH093|beta HLH protein 93
Glyma.10G148200	-1.00754	0.00421878	NA	AT5G26910.1|Symbols:|unknown protein
Glyma.07G137100	-1.00733	2.38993e-08	Succinate dehydrogenase subunit 4 family protein	AT5G02050.1|Symbols:|Mitochondrial glycoprotein family protein
Glyma.15G048100	-1.00724	1.80785e-05	Separin	AT4G22970.1|Symbols:RSW4, AESP, ESP|homolog of separase
Glyma.18G235500	-1.00636	0.00013547	Delta-like protein	NA
Glyma.01G159700	-1.00599	4.36193e-21	G2/mitotic-specific cyclin-1	AT1G20610.1|Symbols:CYCB2;3|Cyclin B2;3
Glyma.06G050200	-1.00546	0.0039711	F19C14.2 protein	AT1G58370.1|Symbols:RXF12, ATXYN1|glycosyl hydrolase family 10 protein / carbohydrate-binding domain-containing protein
Glyma.09G018100	-1.00462	0.00267159	Protein ENDOSPERM DEFECTIVE 1	AT2G44190.1|Symbols:EDE1, QWRF5|Family of unknown function (DUF566)
Glyma.13G004200	-1.00398	0.00584604	OSJNBb0116K07.5 protein	AT4G15140.1|Symbols:|unknown protein
Glyma.10G019900	-1.00367	0.00166229	Glutathione S-transferase family protein	AT3G62760.1|Symbols:ATGSTF13|Glutathione S-transferase family protein
Glyma.02G112000	-1.00341	9.72854e-08	Exosome complex exonuclease RRP40	AT2G25355.1|Symbols:|PNAS-3 related
Glyma.14G003600	-1.00321	1.56771e-06	NA	AT5G48310.2|Symbols:|unknown protein
Glyma.09G060500	-1.00195	4.71818e-06	Heat shock-like protein	AT5G57130.1|Symbols:|Clp amino terminal domain-containing protein
Glyma.13G199500	-1.00109	4.90239e-09	Glycine max RepID=I1MIT6_SOYBN	AT5G12380.1|Symbols:ANNAT8|annexin 8
Glyma.13G206400	-1.00093	3.52433e-05	NA	AT4G21780.1|Symbols:|unknown protein
Glyma.04G134200	-1.00054	0.0044463	Sigma factor binding protein 1	AT3G56710.1|Symbols:SIB1|sigma factor binding protein 1
NA: Not analyzed

## Sheet: Salt gmsos1-1 VS WT Leaf_Up
Supplementary Table 2C. Genes whose expression are up-regulated in the leaves of the gmsos1-1 when compared to the wild type under salt stress.
Soybean gene ID	log2 Fold Change	FDR	Annotation	Arabidopsis homologous genes
Glyma.03G226800	14.5165	1.59801e-32	Cytochrome P450 monooxygenase	AT3G14610.1|Symbols:CYP72A7|cytochrome P450, family 72, subfamily A, polypeptide 7
Glyma.07G139700	13.0322	0.00560493	Probable glutathione S-transferase	AT3G09270.1|Symbols:ATGSTU8, GSTU8|glutathione S-transferase TAU 8
Glyma.05G082400	12.6726	1.60885e-24	NBS-LRR protein	AT5G66900.1|Symbols:|Disease resistance protein (CC-NBS-LRR class) family
Glyma.05G107600	12.1568	2.21164e-22	ACT domain-containing protein	AT5G65890.1|Symbols:ACR1|ACT domain repeat 1
Glyma.06G177800	11.3946	1.82953e-19	GRAM domain-containing protein 1B	AT5G50170.1|Symbols:|C2 calcium/lipid-binding and GRAM domain containing protein
Glyma.11G087300	11.2972	3.08303e-19	Auxin efflux carrier family protein	AT5G65980.1|Symbols:|Auxin efflux carrier family protein
Glyma.03G055200	11.0909	3.41502e-18	Nuclear matrix protein	AT5G17620.1|Symbols:|CONTAINS InterPro DOMAIN/s: Plant nuclear matrix 1 (InterPro:IPR010604)
Glyma.15G269600	11.0616	1.58737e-16	Bromodomain protein	AT2G44430.1|Symbols:|DNA-binding bromodomain-containing protein
Glyma.15G098800	10.89	4.86105e-17	Serine/threonine protein kinase	AT5G18700.1|Symbols:RUK, EMB3013|Protein kinase family protein with ARM repeat domain
Glyma.04G049200	10.4305	1.15093e-15	Branched-chain-amino-acid aminotransferase	AT1G10070.2|Symbols:ATBCAT-2, BCAT-2|branched-chain amino acid transaminase 2
Glyma.U004700	10.1554	9.03558e-15	40S ribosomal protein SA	AT3G04770.2|Symbols:RPSAb|40s ribosomal protein SA B
Glyma.18G003800	9.8156	3.282e-12	Kinesin-like protein KIF15	AT3G23670.1|Symbols:PAKRP1L, KINESIN-12B|phragmoplast-associated kinesin-related protein, putative
Glyma.08G327200	9.56385	2.05712e-12	Cytochrome P450	AT3G26210.1|Symbols:CYP71B23|cytochrome P450, family 71, subfamily B, polypeptide 23
Glyma.05G165400	9.46124	2.66291e-12	Universal stress protein family protein	AT4G13450.1|Symbols:|Adenine nucleotide alpha hydrolases-like superfamily protein
Glyma.16G032200	9.42902	8.27741e-12	1-aminocyclopropane-1-carboxylate synthase	AT3G61510.1|Symbols:ACS1, AT-ACS1|ACC synthase 1
Glyma.20G134000	9.40064	6.94705e-12	Beta-1,4-xylosidase	AT3G19615.1|Symbols:|unknown protein
Glyma.11G051600	9.14844	1.00867e-10	Indole-3-acetic acid-amido synthetase GH3.3	AT2G14960.1|Symbols:GH3.1|Auxin-responsive GH3 family protein
Glyma.03G238700	9.11599	4.60906e-11	GPI-anchored protein-like protein II	AT1G54860.1|Symbols:|Glycoprotein membrane precursor GPI-anchored
Glyma.18G003700	9.09893	1.71388e-31	Cystatin	AT2G31980.1|Symbols:AtCYS2, CYS2|PHYTOCYSTATIN 2
Glyma.12G018300	9.02816	9.48667e-09	Methionyl-tRNA synthetase family protein	AT4G13780.1|Symbols:|methionine--tRNA ligase, putative / methionyl-tRNA synthetase, putative / MetRS, putative
Glyma.05G126900	9.01018	2.17766e-10	MtN19-like protein	AT5G61820.1|Symbols:|Stress up-regulated Nod 19
Glyma.03G046800	8.90332	3.59059e-10	Protein phosphatase type 2C	AT5G01700.2|Symbols:|Protein phosphatase 2C family protein
Glyma.03G002800	8.8968	2.62726e-09	Vacuolar sorting receptor	AT2G30290.2|Symbols:VSR2, AtVSR2|VACUOLAR SORTING RECEPTOR 2
Glyma.01G123100	8.86206	5.41785e-09	Phosphatidylethanolamine-binding family protein	AT5G01300.1|Symbols:|PEBP (phosphatidylethanolamine-binding protein) family protein
Glyma.20G122700	8.82507	5.18576e-10	NA	NA
Glyma.06G263100	8.82116	3.69344e-11	Linamarase family protein	AT5G54570.1|Symbols:BGLU41|beta glucosidase 41
Glyma.06G061900	8.71677	1.53334e-09	WRKY transcription factor	AT1G80840.1|Symbols:WRKY40, ATWRKY40|WRKY DNA-binding protein 40
Glyma.20G113000	8.64831	6.73261e-09	Nitrate and chloride transporter	AT2G39210.1|Symbols:|Major facilitator superfamily protein
Glyma.11G252300	8.61454	3.30543e-09	MADS transcription factor	AT1G24260.2|Symbols:SEP3, AGL9|K-box region and MADS-box transcription factor family protein
Glyma.18G004700	8.61254	9.30203e-09	MADS transcription factor	AT1G24260.3|Symbols:SEP3|K-box region and MADS-box transcription factor family protein
Glyma.08G286000	8.54867	4.60451e-08	Zinc finger CCCH domain-containing protein	AT1G01350.1|Symbols:|Zinc finger (CCCH-type/C3HC4-type RING finger) family protein
Glyma.09G142500	8.54787	6.33404e-09	CYP71A22	AT3G48270.1|Symbols:CYP71A26|cytochrome P450, family 71, subfamily A, polypeptide 26
Glyma.19G195900	8.54494	8.15519e-08	Similar to vacuolar protein sorting-associated protein	AT3G11530.2|Symbols:|Vacuolar protein sorting 55 (VPS55) family protein
Glyma.02G268200	8.50258	1.27093e-08	ACC-oxidase	AT1G05010.1|Symbols:EFE, ACO4, EAT1|ethylene-forming enzyme
Glyma.11G061600	8.4584	8.73678e-09	Pentatricopeptide repeat-containing protein	AT2G29760.1|Symbols:OTP81|Tetratricopeptide repeat (TPR)-like superfamily protein
Glyma.13G312700	8.4459	1.26192e-08	U-box domain-containing protein	AT2G35930.1|Symbols:PUB23|plant U-box 23
Glyma.13G206000	8.35056	0.00311342	Pentatricopeptide repeat protein	AT1G61870.1|Symbols:PPR336|pentatricopeptide repeat 336
Glyma.18G002900	8.33681	6.60503e-08	Aspartokinase-homoserine dehydrogenase	AT4G19710.2|Symbols:AK-HSDH II, AK-HSDH|aspartate kinase-homoserine dehydrogenase ii
Glyma.12G222900	8.32521	0.00261759	Beta-glucosidase 18	AT1G61820.1|Symbols:BGLU46|beta glucosidase 46
Glyma.02G063300	8.29975	6.8285e-08	Polyneuridine-aldehyde esterase	AT2G23620.1|Symbols:ATMES1, MES1|methyl esterase 1
Glyma.06G201200	8.2811	4.40612e-08	ZPT4-4	AT1G26610.1|Symbols:|C2H2-like zinc finger protein
Glyma.04G077200	8.28094	6.02203e-08	NA	AT2G21080.1|Symbols:|unknown protein
Glyma.15G064900	8.27862	6.36674e-08	Serine/threonine-protein kinase	AT1G61490.1|Symbols:|S-locus lectin protein kinase family protein
Glyma.11G193100	8.27319	9.39661e-07	DNA ligase	AT1G08130.1|Symbols:ATLIG1, LIG1|DNA ligase 1
Glyma.08G118900	8.26801	3.25217e-06	Tau class glutathione S-transferase	AT2G29420.1|Symbols:ATGSTU7, GST25, GSTU7|glutathione S-transferase tau 7
Glyma.04G039900	8.26692	6.65037e-08	N-hydroxycinnamoyl/benzoyltransferase 6	AT5G42830.1|Symbols:|HXXXD-type acyl-transferase family protein
Glyma.13G111100	8.26041	4.3796e-07	OSJNBa0027P08.17 protein	AT2G05910.1|Symbols:|Protein of unknown function (DUF567)
Glyma.10G035700	8.2566	3.48047e-07	OSJNBa0001M07.6 protein	AT2G31270.1|Symbols:ATCDT1A, CDT1A, CDT1|homolog of yeast CDT1 A
Glyma.05G174800	8.24456	1.08153e-07	NA	AT1G67850.2|Symbols:|Protein of unknown function (DUF707)
Glyma.12G237100	8.2424	4.70719e-08	T6D22.8	AT1G07985.1|Symbols:|Expressed protein
Glyma.15G114000	8.23621	1.61871e-07	F2401.16	AT1G62420.1|Symbols:|Protein of unknown function (DUF506) _x0001_
Glyma.20G163900	8.21904	0.00338806	P-loop containing nucleoside triphosphate hydrolases superfamily protein	AT4G28000.1|Symbols:|P-loop containing nucleoside triphosphate hydrolases superfamily protein
Glyma.07G154700	8.15439	1.31818e-07	NA	NA
Glyma.03G047700	8.09554	6.25513e-06	Tir-nbs-lrr resistance protein	AT5G17680.1|Symbols:|disease resistance protein (TIR-NBS-LRR class), putative
Glyma.02G016600	8.07663	1.86294e-07	Pectinesterase	AT4G02330.1|Symbols:ATPMEPCRB|Plant invertase/pectin methylesterase inhibitor superfamily
Glyma.02G091800	8.06594	0.00580838	Epsin N-terminal homology domain-containing family protein	AT3G46540.1|Symbols:|ENTH/VHS family protein
Glyma.18G296500	8.06121	0.00585045	NA	AT1G47820.2|Symbols:|unknown protein
Glyma.15G222300	8.06096	3.09931e-07	Ca2+ and calmodulin-dependent protein kinase	AT3G10660.1|Symbols:CPK2, ATCPK2|calmodulin-domain protein kinase cdpk isoform 2
Glyma.03G053500	8.00795	4.22286e-22	TIR-NBS-LRR RCT1 resistance protein	AT5G36930.2|Symbols:|Disease resistance protein (TIR-NBS-LRR class) family
Glyma.20G151700	7.99176	4.32948e-07	Hydroxyproline-rich glycoprotein	AT5G51680.1|Symbols:|hydroxyproline-rich glycoprotein family protein
Glyma.16G195500	7.95691	4.30056e-07	Cytochrome P450	AT3G48270.1|Symbols:CYP71A26|cytochrome P450, family 71, subfamily A, polypeptide 26
Glyma.05G020600	7.91097	0.00745192	70 kDa subunit of replication protein A	AT5G08020.1|Symbols:ATRPA70B, RPA70B|RPA70-kDa subunit B
Glyma.13G191400	7.90943	8.36065e-07	Sulfotransferase	AT5G07010.1|Symbols:ATST2A, ST2A|sulfotransferase 2A
Glyma.12G235800	7.90485	5.57996e-07	Dehydrin	AT4G39130.1|Symbols:|Dehydrin family protein
Glyma.18G284900	7.89827	2.03596e-06	Bcl-2-associated athanogene-like protein	AT1G12060.1|Symbols:ATBAG5, BAG5|BCL-2-associated athanogene 5
Glyma.11G238300	7.86254	1.72446e-06	Aspartate aminotransferase	AT2G22250.1|Symbols:ATAAT, AAT, MEE17|aspartate aminotransferase
Glyma.16G000700	7.84429	0.00756274	OSJNBb0056F09.13 protein	AT1G10280.1|Symbols:|Core-2/I-branching beta-1,6-N-acetylglucosaminyltransferase family protein
Glyma.15G252000	7.81278	1.05737e-06	Glutathione S-transferase GST 9	AT1G78380.1|Symbols:ATGSTU19, GST8, GSTU19|glutathione S-transferase TAU 19
Glyma.15G227700	7.70166	4.28363e-06	Auxin-induced protein 5NG4	AT5G07050.1|Symbols:|nodulin MtN21 /EamA-like transporter family protein
Glyma.12G136400	7.69752	3.83895e-06	Thioredoxin	AT1G11530.1|Symbols:ATCXXS1, CXXS1|C-terminal cysteine residue is changed to a serine 1
Glyma.09G142200	7.67533	2.80181e-05	CYP71A22	AT3G48270.1|Symbols:CYP71A26|cytochrome P450, family 71, subfamily A, polypeptide 26
Glyma.02G104800	7.65771	4.34634e-06	Glucosyltransferase	AT2G15490.3|Symbols:UGT73B4|UDP-glycosyltransferase 73B4
Glyma.06G235600	7.65725	3.06005e-06	NA	NA
Glyma.17G079500	7.56953	7.03265e-06	AMP1-like carboxypeptidase	AT3G54720.1|Symbols:AMP1, COP2, HPT, PT, MFO1|Peptidase M28 family protein
Glyma.19G018500	7.565	9.78309e-06	NA	NA
Glyma.16G176600	7.55996	5.86439e-06	Receptor kinase	AT4G13920.1|Symbols:AtRLP50, RLP50|receptor like protein 50
Glyma.20G205700	7.46735	2.3564e-05	Inhibitor of trypsin and hageman factor	AT2G38870.1|Symbols:|Serine protease inhibitor, potato inhibitor I-type family protein
Glyma.15G067300	7.42675	1.7138e-05	External NADH-ubiquinone oxidoreductase	AT4G05020.1|Symbols:NDB2|NAD(P)H dehydrogenase B2
Glyma.12G088300	7.41162	1.29838e-10	Poly [ADP-ribose] polymerase 3	AT5G22470.1|Symbols:|NAD+ ADP-ribosyltransferases;NAD+ ADP-ribosyltransferases
Glyma.03G237800	7.40584	0.00199084	Kinesin	AT5G27550.1|Symbols:|P-loop containing nucleoside triphosphate hydrolases superfamily protein
Glyma.11G108400	7.39152	2.99685e-05	Transcription factor MYB101 (Fragment)	AT5G16770.2|Symbols:AtMYB9, MYB9|myb domain protein 9
Glyma.06G307900	7.39064	5.4974e-05	Cellulose synthase-like protein H1	AT2G32540.1|Symbols:ATCSLB04, CSLB04, ATCSLB4|cellulose synthase-like B4
Glyma.11G021100	7.35283	5.50141e-05	Cellulase	AT4G23560.1|Symbols:AtGH9B15, GH9B15|glycosyl hydrolase 9B15
Glyma.03G027100	7.34398	3.23606e-05	NA	NA
Glyma.02G186000	7.28825	3.61202e-05	Zeatin O-glucosyltransferase	AT2G36780.1|Symbols:|UDP-Glycosyltransferase superfamily protein
Glyma.06G062000	7.22919	5.16978e-05	Transcription factor	NA
Glyma.20G235400	7.22466	0.000153408	DEAD-box ATP-dependent RNA helicase	AT4G34910.1|Symbols:|P-loop containing nucleoside triphosphate hydrolases superfamily protein
Glyma.10G242400	7.17677	0.000138111	Hydroxyproline-rich glycoprotein	AT5G51680.1|Symbols:|hydroxyproline-rich glycoprotein family protein
Glyma.16G174300	7.16746	0.000129838	Serine/threonine protein kinase BRI1-like protein	NA
Glyma.13G231900	7.14724	0.00012668	NA	AT2G31090.1|Symbols:|unknown protein
Glyma.07G259300	7.14673	0.000203014	Tobamovirus multiplication protein 1	AT4G21790.1|Symbols:TOM1, ATTOM1|tobamovirus multiplication 1
Glyma.19G195800	7.11187	0.000143367	Similar to domain-containing protein 90-like	AT3G44350.2|Symbols:anac061, NAC061|NAC domain containing protein 61
Glyma.08G068700	7.08656	0.000311357	17.3 kDa class I heat shock protein	AT1G07400.1|Symbols:|HSP20-like chaperones superfamily protein
Glyma.05G161400	7.07251	0.000166844	Glutathione S-transferase GST 20	AT2G29420.1|Symbols:ATGSTU7, GST25, GSTU7|glutathione S-transferase tau 7
Glyma.12G151300	7.06369	0.000279768	NA	NA
Glyma.17G092600	7.04548	0.000150423	LIM domain protein	AT1G10200.1|Symbols:WLIM1|GATA type zinc finger transcription factor family protein
Glyma.10G223200	7.02824	0.000747067	AP2 domain-containing transcription factor family protein	AT5G61890.1|Symbols:|Integrase-type DNA-binding superfamily protein
Glyma.20G106200	7.0198	0.000216943	Amino acid permease family protein	AT1G31830.2|Symbols:|Amino acid permease family protein
Glyma.09G006100	6.98266	0.000616888	F12F1.21 protein	AT1G11925.1|Symbols:|Stigma-specific Stig1 family protein
Glyma.10G227400	6.97791	1.5685e-08	Multidrug resistance protein ABC transporter family	AT3G59140.1|Symbols:ATMRP14, MRP14, ABCC10|multidrug resistance-associated protein 14
Glyma.U018200	6.96789	8.5904e-14	Late embryogenesis abundant protein D-34	AT1G03120.1|Symbols:ATRAB28, RAB28|responsive to abscisic acid 28
Glyma.U004600	6.96784	7.92271e-14	NA	NA
Glyma.02G131400	6.95455	0.000243258	Pectinesterase inhibitor	AT1G48020.1|Symbols:PMEI1, ATPMEI1|pectin methylesterase inhibitor 1
Glyma.18G012700	6.95241	0.00037257	ABC transporter B family member	AT3G28390.1|Symbols:PGP18|P-glycoprotein 18
Glyma.U020300	6.94603	6.75112e-103	Allergen Gly m Bd 28K	AT2G28490.1|Symbols:|RmlC-like cupins superfamily protein
Glyma.08G211000	6.94321	4.57142e-11	JHL06P13.17 protein	AT1G15385.1|Symbols:|unknown protein
Glyma.14G183400	6.93199	0.000265117	LG27/30-like gene	AT1G09890.1|Symbols:|Rhamnogalacturonate lyase family protein
Glyma.14G067700	6.92769	0.000355533	NA	AT5G02220.1|Symbols:|unknown protein
Glyma.19G215200	6.918	0.000724	Lipase	AT1G02660.1|Symbols:|alpha/beta-Hydrolases superfamily protein
Glyma.03G254900	6.91108	0.00198432	GDSL esterase/lipase	AT4G01130.1|Symbols:|GDSL-like Lipase/Acylhydrolase superfamily protein
Glyma.05G049900	6.90455	0.000453512	Dehydration-responsive element-binding protein 1F	AT1G12610.1|Symbols:DDF1|Integrase-type DNA-binding superfamily protein
Glyma.01G157700	6.87487	0.000551795	Auxin efflux carrier family protein	AT5G65980.1|Symbols:|Auxin efflux carrier family protein
Glyma.15G165000	6.85641	0.000482763	Oxysterol-binding protein	AT5G57240.2|Symbols:ORP4C|OSBP(oxysterol binding protein)-related protein 4C
Glyma.08G198400	6.85015	0.000570355	Kinase-like protein	AT1G51800.1|Symbols:|Leucine-rich repeat protein kinase family protein
Glyma.15G110600	6.84632	0.0010095	F12F1.21 protein	AT1G11925.1|Symbols:|Stigma-specific Stig1 family protein
Glyma.08G111300	6.81992	0.000538208	CHX3 (Fragment)	AT3G44900.1|Symbols:ATCHX4, CHX4|cation/H+ exchanger 4
Glyma.09G224500	6.74159	0.00351548	Mannan endo-1,4-beta-mannosidase	AT5G66460.1|Symbols:MAN7, AtMAN7|Glycosyl hydrolase superfamily protein
Glyma.05G064000	6.71798	0.0008258	E3 ubiquitin-protein ligase TRIM33	NA
Glyma.13G123500	6.71038	0.00176395	Glycinin A3B4 subunit	AT1G03880.1|Symbols:CRU2, CRB|cruciferin 2
Glyma.11G180800	6.70797	0	CPRD12 protein	AT1G52340.1|Symbols:ABA2, SIS4, GIN1, SDR1, ISI4, SRE1, ATABA2, ATSDR1|NAD(P)-binding Rossmann-fold superfamily protein
Glyma.04G099200	6.70101	3.72662e-23	Avr9/Cf-9 rapidly elicited protein 75	AT1G22470.1|Symbols:|unknown protein
Glyma.03G189200	6.69407	7.26252e-14	35 kDa seed maturation protein	AT2G36640.1|Symbols:ATECP63, ECP63|embryonic cell protein 63
Glyma.16G182600	6.68295	0.00364015	Cytochrome P450	AT5G52400.1|Symbols:CYP715A1|cytochrome P450, family 715, subfamily A, polypeptide 1
Glyma.17G260700	6.67694	0.00155209	RING-H2 finger protein ATL5J	AT5G42200.1|Symbols:|RING/U-box superfamily protein
Glyma.19G042900	6.67625	0.00125612	Proline dehydrogenase	AT5G38710.1|Symbols:|Methylenetetrahydrofolate reductase family protein
Glyma.11G129600	6.65817	0.00124008	Beta-glucosidase G2	AT2G44480.1|Symbols:BGLU17|beta glucosidase 17
Glyma.16G128700	6.62769	0.00180068	Flavanone 3-hydroxylase	AT3G51240.1|Symbols:F3H, TT6, F3'H|flavanone 3-hydroxylase
Glyma.18G294300	6.61107	3.63874e-75	Class I glutamine amidotransferase-like protein	AT5G38200.1|Symbols:|Class I glutamine amidotransferase-like superfamily protein
Glyma.01G042600	6.59608	0.00293724	Hypersensitive-induced response protein	AT5G62740.1|Symbols:HIR1, ATHIR1|SPFH/Band 7/PHB domain-containing membrane-associated protein family
Glyma.15G206800	6.53513	5.83437e-120	Chitinase 3	AT4G19810.1|Symbols:|Glycosyl hydrolase family protein with chitinase insertion domain
Glyma.19G164900	6.52853	0.00395919	Glycinin G3	AT5G44120.3|Symbols:CRA1, ATCRA1, CRU1|RmlC-like cupins superfamily protein
Glyma.01G219900	6.5151	0.00156047	Glutamate-cysteine ligase	AT4G23100.3|Symbols:GSH1|glutamate-cysteine ligase
Glyma.09G043500	6.48915	0.00363865	Similar to T-phylloplanin	AT3G16660.1|Symbols:|Pollen Ole e 1 allergen and extensin family protein
Glyma.10G033500	6.48601	0.00326638	Histone H1flk-like protein	AT2G30630.2|Symbols:|P-loop containing nucleoside triphosphate hydrolases superfamily protein
Glyma.20G123000	6.483	0.00288257	Origin recognition complex subunit 4 family protein	AT2G01120.1|Symbols:ORC4, ATORC4|origin recognition complex subunit 4
Glyma.09G006200	6.48098	0.00749667	NA	AT1G11925.1|Symbols:|Stigma-specific Stig1 family protein
Glyma.11G040300	6.45962	0.00610992	Cytochrome c oxidase subunit 6B	AT1G32710.1|Symbols:|Cytochrome c oxidase, subunit Vib family protein
Glyma.16G086800	6.45892	0.00253513	NA	NA
Glyma.18G070800	6.4486	0.00395153	Genomic DNA, chromosome 3, P1 clone:MFD22	AT3G20898.1|Symbols:|unknown protein
Glyma.06G006500	6.43736	0.00428478	Auxin-induced protein 6B	AT4G38840.1|Symbols:|SAUR-like auxin-responsive protein family
Glyma.14G157400	6.42311	1.36224e-08	GA 20-oxidase	AT5G07200.1|Symbols:YAP169, GA20OX3, ATGA20OX3|gibberellin 20-oxidase 3
Glyma.03G037200	6.40261	0.00570917	CBL-interacting protein kinase 1	AT5G01810.3|Symbols:CIPK15|CBL-interacting protein kinase 15
Glyma.14G048900	6.39124	0.00401676	ACC-oxidase	AT1G05010.1|Symbols:EFE, ACO4, EAT1|ethylene-forming enzyme
Glyma.09G255000	6.38987	0.00699197	1-aminocyclopropane-1-carboxylate synthase	AT3G61510.1|Symbols:ACS1, AT-ACS1|ACC synthase 1
Glyma.03G157800	6.38774	0.00344305	Calmodulin 8 family protein	AT3G22930.1|Symbols:CML11|calmodulin-like 11
Glyma.07G215500	6.37301	1.18377e-31	Abscisate beta-glucosyltransferase	AT2G15490.3|Symbols:UGT73B4|UDP-glycosyltransferase 73B4
Glyma.06G263500	6.37197	0.00700543	TIR-NBS-LRR type disease resistance protein	AT5G17680.1|Symbols:|disease resistance protein (TIR-NBS-LRR class), putative
Glyma.13G028500	6.36629	0.00428948	Serine carboxypeptidase II-3	AT3G63470.1|Symbols:scpl40|serine carboxypeptidase-like 40
Glyma.11G063200	6.36072	0.00425866	LYK4	AT2G23770.1|Symbols:|protein kinase family protein / peptidoglycan-binding LysM domain-containing protein
Glyma.03G064100	6.35733	0.00394722	Emb|CAB89309.1	AT5G22930.1|Symbols:|Protein of unknown function (DUF1635)
Glyma.03G074200	6.35064	1.6549e-09	NA	AT3G54060.2|Symbols:|unknown protein
Glyma.01G101200	6.34659	0.00416196	NA	NA
Glyma.13G347500	6.34643	0.00493803	Lipoxygenase	AT1G55020.1|Symbols:LOX1, ATLOX1|lipoxygenase 1
Glyma.14G188000	6.33219	0.00604312	Phosphate transporter1-11	AT5G43360.1|Symbols:PHT3, ATPT4, PHT1;3|phosphate transporter 1;3
Glyma.01G222300	6.33196	0.00583322	WRKY22	AT4G01250.1|Symbols:WRKY22, AtWRKY22|WRKY family transcription factor
Glyma.01G021000	6.31625	0	Cinnamyl alcohol dehydrogenase	AT4G37990.1|Symbols:ELI3-2, ELI3, ATCAD8, CAD-B2|elicitor-activated gene 3-2
Glyma.07G065700	6.31077	0.00745133	1-aminocyclopropane-1-carboxylate synthase	AT3G61510.1|Symbols:ACS1, AT-ACS1|ACC synthase 1
Glyma.12G187900	6.31027	0.00924981	Pentatricopeptide repeat-containing protein	NA
Glyma.12G229800	6.30661	5.02653e-10	F9K20.15	AT1G78810.2|Symbols:|unknown protein
Glyma.U019700	6.2977	0.00508142	NA	AT5G62550.1|Symbols:|unknown protein
Glyma.18G078000	6.28316	0.00684605	NBS-LRR type disease resistance protein	AT3G07040.1|Symbols:RPM1, RPS3|NB-ARC domain-containing disease resistance protein
Glyma.17G128000	6.26268	0	Malate synthase	AT5G03860.2|Symbols:MLS|malate synthase
Glyma.02G020900	6.24399	7.58808e-09	Hypersensitive-induced response protein	AT5G62740.1|Symbols:HIR1, ATHIR1|SPFH/Band 7/PHB domain-containing membrane-associated protein family
Glyma.19G221800	6.19482	0.00849168	Class II chitinase	AT4G01700.1|Symbols:|Chitinase family protein
Glyma.18G267700	6.18825	0.00838391	Exosome complex exonuclease RRP43	AT1G60080.1|Symbols:|3'-5'-exoribonuclease family protein
Glyma.03G036900	6.17563	0.00764709	CBL-interacting protein kinase 1	AT5G58380.1|Symbols:CIPK10, PKS2, SIP1, SNRK3.8|SOS3-interacting protein 1
Glyma.04G010600	6.1701	0.00854045	CM0216.420.nc protein	AT2G21540.2|Symbols:ATSFH3, SFH3|SEC14-like 3
Glyma.09G163700	6.12756	7.41813e-23	Miraculin	AT1G17860.1|Symbols:|Kunitz family trypsin and protease inhibitor protein
Glyma.08G107400	6.08271	1.33203e-07	Genomic DNA, chromosome 3, P1 clone: MYM9	AT3G23740.1|Symbols:|unknown protein
Glyma.17G026300	6.06262	1.45535e-07	F-box protein	AT1G67623.1|Symbols:|F-box family protein
Glyma.11G198500	6.05536	0	Probable glutathione S-transferase parA	AT1G78380.1|Symbols:ATGSTU19, GST8, GSTU19|glutathione S-transferase TAU 19
Glyma.18G206600	6.04852	1.58569e-17	DRE-binding protein 2D2	AT2G40340.1|Symbols:DREB2C, AtERF48|Integrase-type DNA-binding superfamily protein
Glyma.13G237700	6.01456	8.98058e-13	Maturation protein pPM32	AT4G21020.1|Symbols:|Late embryogenesis abundant protein (LEA) family protein
Glyma.11G067000	5.9952	5.79783e-05	Histone-lysine N-methyltransferase EZA1	AT4G02020.1|Symbols:EZA1, SWN, SDG10|SET domain-containing protein
Glyma.16G210000	5.98005	5.86046e-18	Tonoplast intrinsic protein	AT1G73190.1|Symbols:ALPHA-TIP, TIP3;1|Aquaporin-like superfamily protein
Glyma.03G048300	5.96815	5.36225e-06	NBS-LRR disease resistance protein	AT3G14460.1|Symbols:|LRR and NB-ARC domains-containing disease resistance protein
Glyma.19G198700	5.94579	2.07821e-06	Syringolide-induced protein B13-1-9	AT2G35980.1|Symbols:YLS9, NHL10, ATNHL10|Late embryogenesis abundant (LEA) hydroxyproline-rich glycoprotein family
Glyma.04G097900	5.91393	8.76493e-18	MATE efflux family protein	AT5G65380.1|Symbols:|MATE efflux family protein
Glyma.16G107500	5.77002	1.44214e-36	Carboxylic ester hydrolase	AT4G19420.1|Symbols:|Pectinacetylesterase family protein
Glyma.08G123000	5.75971	3.46634e-07	Probable inactive poly [ADP-ribose] polymerase SRO2	AT1G23550.1|Symbols:SRO2|similar to RCD one 2
Glyma.13G115500	5.71433	0.00793664	Lysine-ketoglutarate reductase/saccharopine dehydrogenase	AT4G33150.2|Symbols:|lysine-ketoglutarate reductase/saccharopine dehydrogenase bifunctional enzyme
Glyma.16G151500	5.65453	2.68865e-17	NAC domain protein	AT3G04070.1|Symbols:anac047, NAC047|NAC domain containing protein 47
Glyma.19G025600	5.63805	3.81043e-47	NA	AT5G39530.1|Symbols:|Protein of unknown function (DUF1997)
Glyma.14G186400	5.63464	5.77371e-13	NA	AT5G05220.1|Symbols:|unknown protein
Glyma.15G011200	5.63143	1.33204e-12	Anion exchanger family protein	AT1G15460.1|Symbols:ATBOR4, BOR4|HCO3- transporter family
Glyma.06G157000	5.6122	4.44888e-06	OSIGBa0148P16.6 protein	AT1G27990.1|Symbols:|unknown protein
Glyma.05G126800	5.57252	0	MtN19-like protein	AT5G61820.1|Symbols:|Stress up-regulated Nod 19
Glyma.07G197100	5.49921	1.54155e-05	NA	AT4G32480.1|Symbols:|Protein of unknown function (DUF506) _x0001_
Glyma.09G063300	5.46275	2.56161e-51	NA	AT4G26130.1|Symbols:|unknown protein
Glyma.18G293200	5.46196	0.000229594	MATE efflux family protein	AT1G66760.2|Symbols:|MATE efflux family protein
Glyma.04G040000	5.4244	3.3075e-45	N-hydroxycinnamoyl/benzoyltransferase 5	AT5G42830.1|Symbols:|HXXXD-type acyl-transferase family protein
Glyma.03G234400	5.42062	1.80022e-09	Epoxide hydrolase	AT3G05600.1|Symbols:|alpha/beta-Hydrolases superfamily protein
Glyma.07G220000	5.40333	0.00351252	Glycosyl hydrolase family 17 family protein	AT4G18340.1|Symbols:|Glycosyl hydrolase superfamily protein
Glyma.17G166600	5.39633	0.0003301	NA	AT2G23270.1|Symbols:|unknown protein
Glyma.20G139200	5.38072	0.000133905	Cysteine-rich receptor-like protein kinase	AT1G56140.1|Symbols:|Leucine-rich repeat transmembrane protein kinase
Glyma.14G116400	5.37613	2.07864e-10	SYNC1 protein	AT3G11760.1|Symbols:|unknown protein
Glyma.11G097700	5.28079	0.00180492	XIP aquaporin	AT2G37170.1|Symbols:PIP2B, PIP2;2|plasma membrane intrinsic protein 2
Glyma.19G175200	5.27896	5.94145e-05	Exocyst subunit EXO70 family protein	AT3G09520.1|Symbols:ATEXO70H4, EXO70H4|exocyst subunit exo70 family protein H4
Glyma.09G058900	5.26046	0.000271787	Oxysterol-binding protein	AT5G57240.2|Symbols:ORP4C|OSBP(oxysterol binding protein)-related protein 4C
Glyma.11G184100	5.23359	3.72663e-16	Poly [ADP-ribose] polymerase 3	AT5G22470.1|Symbols:|NAD+ ADP-ribosyltransferases;NAD+ ADP-ribosyltransferases
Glyma.03G144400	5.20307	1.14825e-159	Maturation protein	AT5G06760.1|Symbols:LEA4-5|Late Embryogenesis Abundant 4-5
Glyma.13G116900	5.18625	1.37816e-10	Peptide transporter PTR1	AT1G27040.1|Symbols:|Major facilitator superfamily protein
Glyma.04G035000	5.18482	3.56803e-175	Allene oxide synthase	AT5G42650.1|Symbols:AOS, CYP74A, DDE2|allene oxide synthase
Glyma.10G262600	5.17394	0.00015848	U-box domain-containing family protein	AT3G52450.1|Symbols:PUB22|plant U-box 22
Glyma.15G211300	5.14804	1.50447e-10	CPRD12 protein	AT3G51680.1|Symbols:|NAD(P)-binding Rossmann-fold superfamily protein
Glyma.03G048200	5.13839	0.000233202	NBS-LRR disease resistance protein	AT3G14470.1|Symbols:|NB-ARC domain-containing disease resistance protein
Glyma.09G063900	5.1329	0.00023789	Cytokinin dehydrogenase 3	AT5G56970.1|Symbols:CKX3, ATCKX3|cytokinin oxidase 3
Glyma.04G040400	5.11732	5.58023e-17	N-hydroxycinnamoyl/benzoyltransferase 2	AT5G07850.1|Symbols:|HXXXD-type acyl-transferase family protein
Glyma.18G157800	5.10525	0.00037405	Metallothionein-II protein	AT2G23240.1|Symbols:|Plant EC metallothionein-like protein, family 15
Glyma.14G145800	5.09936	6.2508e-09	Regulator of chromosome condensation family protein	AT5G11580.1|Symbols:|Regulator of chromosome condensation (RCC1) family protein
Glyma.05G248100	5.09444	0.000380104	Hydrolase family protein	AT1G73480.1|Symbols:|alpha/beta-Hydrolases superfamily protein
Glyma.08G079100	5.07575	1.86504e-22	Polygalacturonase inhibiting protein	AT5G06860.1|Symbols:PGIP1, ATPGIP1|polygalacturonase inhibiting protein 1
Glyma.13G208300	5.03747	0.00570753	Basic helix-loop-helix family protein	AT3G06120.1|Symbols:MUTE|basic helix-loop-helix (bHLH) DNA-binding superfamily protein
Glyma.17G165500	5.02457	6.55931e-43	Auxin-responsive GH3 product	AT4G37390.1|Symbols:YDK1, GH3.2, BRU6, GH3-2, AUR3|Auxin-responsive GH3 family protein
Glyma.19G233900	5.02192	3.08384e-86	NADPH oxidase (Fragment)	AT1G09090.2|Symbols:ATRBOHB, RBOHB|respiratory burst oxidase homolog B
Glyma.04G009900	5.01083	1.5119e-13	Dehydrin	AT2G21490.1|Symbols:LEA|dehydrin LEA
Glyma.19G211600	5.00663	4.95165e-152	Indole-3-acetic acid induced protein ARG-2 homolog	AT1G02820.1|Symbols:|Late embryogenesis abundant 3 (LEA3) family protein
Glyma.03G168000	5.00137	9.83289e-45	PDR-like ABC-transporter	AT1G15520.1|Symbols:PDR12, ATPDR12, ABCG40, ATABCG40|pleiotropic drug resistance 12
Glyma.13G076200	4.99996	2.20325e-08	Tir-nbs-lrr resistance protein	AT5G17680.1|Symbols:|disease resistance protein (TIR-NBS-LRR class), putative
Glyma.16G154600	4.98953	0.000841416	Alpha 1 family protein	AT1G71990.1|Symbols:FUT13, ATFUT13, FUCTC, FT4-M, ATFT4|fucosyltransferase 13
Glyma.17G038800	4.95825	4.24261e-08	Calmodulin-binding transcription activator 2	AT5G09410.2|Symbols:EICBP.B, CAMTA1|ethylene induced calmodulin binding protein
Glyma.09G099200	4.95209	1.53088e-07	Serine/threonine-protein kinase	AT4G27290.1|Symbols:|S-locus lectin protein kinase family protein
Glyma.15G155600	4.92027	1.35278e-09	Leucine-rich repeat transmembrane protein kinase	AT4G20140.1|Symbols:GSO1|Leucine-rich repeat transmembrane protein kinase
Glyma.15G071200	4.9167	4.59993e-243	Polyphenol oxidase	NA
Glyma.02G148200	4.89058	5.64253e-179	Xyloglucan-specific endoglucanase inhibitor protein	AT1G03220.1|Symbols:|Eukaryotic aspartyl protease family protein
Glyma.12G049300	4.86907	2.8017e-26	NA	AT4G28460.1|Symbols:|unknown protein
Glyma.03G176300	4.85299	0.00581406	In2-1 protein	AT5G02790.1|Symbols:GSTL3|Glutathione S-transferase family protein
Glyma.17G017400	4.85293	0.00122216	Adenylate isopentenyltransferase	AT5G19040.1|Symbols:ATIPT5, IPT5|isopentenyltransferase 5
Glyma.06G220800	4.83198	3.21027e-22	Blue copper protein	AT5G20230.1|Symbols:ATBCB, BCB, SAG14|blue-copper-binding protein
Glyma.13G095300	4.80085	1.23722e-07	Xyloglucan endotransglucosylase/hydrolase	AT4G25810.1|Symbols:XTR6, XTH23|xyloglucan endotransglycosylase 6
Glyma.01G135200	4.77489	0.00108242	Cytochrome P450 82A4	AT4G31940.1|Symbols:CYP82C4|cytochrome P450, family 82, subfamily C, polypeptide 4
Glyma.01G190600	4.76993	6.33977e-43	Indole-3-acetic acid-amido synthetase GH3.3	AT2G14960.1|Symbols:GH3.1|Auxin-responsive GH3 family protein
Glyma.16G212400	4.74867	5.27809e-68	Miraculin	AT1G73330.1|Symbols:ATDR4, DR4|drought-repressed 4
Glyma.09G032100	4.74057	7.09573e-43	Myb-like transcription factor	AT5G49620.1|Symbols:AtMYB78, MYB78|myb domain protein 78
Glyma.16G164800	4.71273	7.24165e-13	Transcription factor AP2-EREBP	AT2G33710.1|Symbols:|Integrase-type DNA-binding superfamily protein
Glyma.04G036600	4.70495	3.04506e-07	Glycine-rich family protein	AT2G15770.1|Symbols:|Cupredoxin superfamily protein
Glyma.13G215500	4.69786	6.1872e-07	CASP-like protein 7	AT3G06390.1|Symbols:|Uncharacterised protein family (UPF0497)
Glyma.19G002900	4.6837	0.0069877	NAC transcription factor 093	AT3G01600.1|Symbols:anac044, NAC044|NAC domain containing protein 44
Glyma.10G212900	4.68146	5.58772e-150	Elongation factor 1-alpha	AT5G60390.3|Symbols:|GTP binding Elongation factor Tu family protein
Glyma.11G145200	4.67559	0.0052696	Glycosyl transferase family 2 protein	AT5G60700.1|Symbols:|glycosyltransferase family protein 2
Glyma.20G036100	4.65106	4.18252e-175	Ribonuclease T2	AT2G02990.1|Symbols:RNS1, ATRNS1|ribonuclease 1
Glyma.08G056600	4.64716	7.76745e-125	Hydrolase family protein	AT1G73480.1|Symbols:|alpha/beta-Hydrolases superfamily protein
Glyma.02G252800	4.64581	0.00516522	HSP18.1B	AT1G53540.1|Symbols:|HSP20-like chaperones superfamily protein
Glyma.U017900	4.6424	2.84986e-86	NA	NA
Glyma.06G154200	4.63852	0.00273536	Cation proton exchanger	AT2G13620.1|Symbols:ATCHX15, CHX15|cation/hydrogen exchanger 15
Glyma.14G058700	4.63392	0.00651262	1-aminocyclopropane-1-carboxylate oxidase	AT5G05600.1|Symbols:|2-oxoglutarate (2OG) and Fe(II)-dependent oxygenase superfamily protein
Glyma.10G180500	4.62224	3.98999e-118	Xyloglucan-specific endoglucanase inhibitor protein	AT1G03220.1|Symbols:|Eukaryotic aspartyl protease family protein
Glyma.18G050600	4.62091	1.11177e-42	60S ribosomal protein L10B	AT1G26910.1|Symbols:RPL10B|Ribosomal protein L16p/L10e family protein
Glyma.18G267800	4.60949	4.13745e-17	Flavonoid 4'-O-methyltransferase	AT4G35150.1|Symbols:|O-methyltransferase family protein
Glyma.17G033300	4.59075	0.00344432	NA	AT2G23060.1|Symbols:|Acyl-CoA N-acyltransferases (NAT) superfamily protein
Glyma.16G175000	4.58988	0.00964078	Receptor protein kinase-like protein	AT3G11010.1|Symbols:AtRLP34, RLP34|receptor like protein 34
Glyma.02G128800	4.58853	2.69974e-20	T6J4.21 protein	AT1G13480.1|Symbols:|Protein of unknown function (DUF1262)
Glyma.01G217600	4.58412	5.2934e-113	PR-5 protein	AT4G11650.1|Symbols:ATOSM34, OSM34|osmotin 34
Glyma.04G217400	4.56175	0.00414463	Ethylene-responsive transcription factor ERF110	AT5G61890.1|Symbols:|Integrase-type DNA-binding superfamily protein
Glyma.06G161100	4.55805	0.00772134	Tetratricopeptide repeat protein (Fragment)	AT5G17270.1|Symbols:|Protein prenylyltransferase superfamily protein
Glyma.13G176500	4.54802	1.99359e-07	18.5 kDa class I heat shock protein	AT1G53540.1|Symbols:|HSP20-like chaperones superfamily protein
Glyma.17G055800	4.52109	0.00814168	Ribosomal RNA processing protein-like protein	AT5G20600.1|Symbols:|Nucleolar, Nop52
Glyma.05G208300	4.5165	1.7255e-48	BHLH transcription factor	AT5G41315.1|Symbols:GL3, MYC6.2|basic helix-loop-helix (bHLH) DNA-binding superfamily protein
Glyma.08G199300	4.4633	5.56385e-211	Inositol oxygenase 1	AT1G14520.2|Symbols:MIOX1|myo-inositol oxygenase 1
Glyma.10G064400	4.45293	8.0608e-87	Late embryongenesis abundant protein	AT2G36640.1|Symbols:ATECP63, ECP63|embryonic cell protein 63
Glyma.12G032900	4.4441	7.3314e-71	Wall-associated receptor kinase-like protein	AT2G16750.1|Symbols:|Protein kinase protein with adenine nucleotide alpha hydrolases-like domain
Glyma.09G080100	4.41526	0.00614407	Cytidine/deoxycytidylate deaminase	AT5G28050.1|Symbols:|Cytidine/deoxycytidylate deaminase family protein
Glyma.06G114300	4.41154	2.8349e-26	Aldehyde dehydrogenase	AT1G44170.2|Symbols:ALDH3H1, ALDH4|aldehyde dehydrogenase 3H1
Glyma.07G056800	4.37151	9.75634e-06	Triacylglycerol lipase 1	AT3G61680.1|Symbols:|alpha/beta-Hydrolases superfamily protein
Glyma.05G186700	4.36322	0.000106051	Ethylene-responsive transcription factor	AT5G61890.1|Symbols:|Integrase-type DNA-binding superfamily protein
Glyma.12G147700	4.36247	5.7782e-05	DUF300 family protein	AT1G11200.1|Symbols:|Protein of unknown function (DUF300)
Glyma.17G237600	4.34515	9.70779e-05	NA	NA
Glyma.06G036700	4.34315	2.85857e-15	Glycine-rich family protein	AT2G15770.1|Symbols:|Cupredoxin superfamily protein
Glyma.01G036000	4.33345	7.44706e-20	N-hydroxythioamide S-beta-glucosyltransferase	AT1G24100.1|Symbols:UGT74B1|UDP-glucosyl transferase 74B1
Glyma.16G153400	4.32401	8.98813e-19	Glutamate dehydrogenase	AT5G18170.1|Symbols:GDH1|glutamate dehydrogenase 1
Glyma.09G173300	4.29577	5.70942e-12	mRNA, clone: RTFL01-09-C22	AT1G67920.1|Symbols:|unknown protein
Glyma.19G147200	4.29187	5.78081e-206	18 kDa seed maturation protein	AT5G06760.1|Symbols:LEA4-5|Late Embryogenesis Abundant 4-5
Glyma.08G211100	4.29133	8.6392e-06	Lactoylglutathione lyase	AT1G80160.1|Symbols:|Lactoylglutathione lyase / glyoxalase I family protein
Glyma.13G329900	4.29113	2.83607e-16	NA	NA
Glyma.17G165300	4.26662	2.20286e-58	Auxin-responsive GH3 product	AT4G37390.1|Symbols:YDK1, GH3.2, BRU6, GH3-2, AUR3|Auxin-responsive GH3 family protein
Glyma.03G160200	4.25575	3.58495e-05	Cytochrome P450 94A1	AT1G34540.1|Symbols:CYP94D1|cytochrome P450, family 94, subfamily D, polypeptide 1
Glyma.13G168700	4.21383	2.16606e-124	Formate dehydrogenase	AT5G14780.1|Symbols:FDH|formate dehydrogenase
Glyma.03G112700	4.17771	0.000216149	Ethylene-responsive transcription factor	AT2G44840.1|Symbols:ATERF13, EREBP, ERF13|ethylene-responsive element binding factor 13
Glyma.20G025800	4.17241	0.000256796	Glucan endo-1,3-beta-glucosidase-like protein	AT1G18650.1|Symbols:PDCB3|plasmodesmata callose-binding protein 3
Glyma.11G198300	4.16529	8.21883e-12	2-succinylbenzoate-CoA ligase	AT3G48990.1|Symbols:|AMP-dependent synthetase and ligase family protein
Glyma.15G256000	4.16142	9.8437e-59	NA	AT2G32210.1|Symbols:|unknown protein
Glyma.07G265000	4.1489	1.06833e-60	F2401.16	AT1G12030.1|Symbols:|Protein of unknown function (DUF506) _x0001_
Glyma.04G123800	4.10601	1.73691e-81	Ubiquinol oxidase	AT3G22370.1|Symbols:AOX1A, ATAOX1A|alternative oxidase 1A
Glyma.08G140600	4.10246	0	Cytochrome P450	AT4G36220.1|Symbols:FAH1, CYP84A1|ferulic acid 5-hydroxylase 1
Glyma.03G238800	4.08276	8.67316e-11	Glucose and ribitol dehydrogenase-like protein	AT1G54870.1|Symbols:|NAD(P)-binding Rossmann-fold superfamily protein
Glyma.08G177300	4.07846	4.07038e-27	Riboflavin biosynthesis protein	AT5G64300.1|Symbols:ATGCH, GCH, ATRIBA1, RFD1|GTP cyclohydrolase II
Glyma.08G178100	4.0776	7.03457e-102	2-nitropropane dioxygenase-like protein	AT5G64250.2|Symbols:|Aldolase-type TIM barrel family protein
Glyma.13G345900	4.07205	3.42312e-12	NA	AT5G67550.1|Symbols:|unknown protein
Glyma.20G116700	4.07041	1.50961e-09	NA	AT1G25400.2|Symbols:|unknown protein
Glyma.14G004500	4.03538	2.14089e-97	ABC1 family protein	AT3G07700.2|Symbols:|Protein kinase superfamily protein
Glyma.18G265800	4.03043	3.33814e-20	UDP-glucosyltransferase HRA25	AT3G02100.1|Symbols:|UDP-Glycosyltransferase superfamily protein
Glyma.11G068900	4.02339	0.000111695	Late embryogenesis abundant (LEA) protein	AT4G36600.1|Symbols:|Late embryogenesis abundant (LEA) protein
Glyma.01G090400	4.01845	0.000414363	Protein IDA-LIKE 1	AT3G25655.1|Symbols:IDL1|inflorescence deficient in abscission (IDA)-like 1
Glyma.14G080200	3.98383	4.58799e-63	Pheromone receptor-like protein	AT2G26530.2|Symbols:AR781|Protein of unknown function (DUF1645)
Glyma.03G056900	3.97855	8.0912e-12	Zinc finger and SCAN domain-containing protein	AT2G38250.1|Symbols:|Homeodomain-like superfamily protein
Glyma.01G219400	3.97427	1.08916e-33	Glutathione peroxidase	AT4G11600.1|Symbols:ATGPX6, PHGPX, LSC803, GPX6|glutathione peroxidase 6
Glyma.13G324100	3.97354	1.43647e-31	Kiwellin	NA
Glyma.03G036800	3.96941	8.61728e-66	TATA-box-binding protein	AT1G55520.2|Symbols:TBP2, ATTBP2|TATA binding protein 2
Glyma.17G064300	3.938	0.000106705	NA	AT5G57510.1|Symbols:|unknown protein
Glyma.12G207400	3.91389	7.24411e-07	Glutaredoxin-C9	AT1G28480.1|Symbols:GRX480, roxy19|Thioredoxin superfamily protein
Glyma.08G156600	3.91243	1.35831e-11	ST63-2	AT4G33467.2|Symbols:|unknown protein
Glyma.09G138000	3.8894	0.00105305	PAR-1a protein	AT5G52390.1|Symbols:|PAR1 protein
Glyma.06G141600	3.88824	4.32573e-37	NA	AT5G05220.1|Symbols:|unknown protein
Glyma.19G076800	3.88373	1.36011e-63	Lysine histidine transporter 1	AT5G40780.1|Symbols:LHT1|lysine histidine transporter 1
Glyma.15G268200	3.88044	1.24657e-16	NA	AT2G31945.1|Symbols:|unknown protein
Glyma.19G047800	3.87102	3.38934e-28	Neoxanthin synthase	AT1G67080.1|Symbols:ABA4|abscisic acid (aba)-deficient 4
Glyma.11G171200	3.86969	0.000311042	Chromodomain helicase-DNA-binding protein	AT5G58610.1|Symbols:|PHD finger transcription factor, putative
Glyma.01G146500	3.85175	2.70946e-12	RING finger family protein	AT4G28890.1|Symbols:|RING/U-box superfamily protein
Glyma.06G270400	3.85018	0	Polyphenol oxidase	NA
Glyma.09G094000	3.84551	5.09444e-191	H0515C11.3 protein	AT1G19250.1|Symbols:FMO1|flavin-dependent monooxygenase 1
Glyma.10G054500	3.84302	0.000130165	S-adenosylmethionine synthase	AT2G36880.2|Symbols:MAT3|methionine adenosyltransferase 3
Glyma.03G066800	3.82636	2.43797e-297	Aldo-keto reductase family 4 member C9	AT5G01670.1|Symbols:|NAD(P)-linked oxidoreductase superfamily protein
Glyma.07G200300	3.82526	1.73626e-20	17.5 kDa class I heat shock protein	AT1G07400.1|Symbols:|HSP20-like chaperones superfamily protein
Glyma.06G072000	3.813	2.03719e-21	NA	AT2G25625.2|Symbols:|unknown protein
Glyma.06G239500	3.80881	6.69006e-37	Anthocyanidin 3-O-glucosyltransferase	AT3G50740.1|Symbols:UGT72E1|UDP-glucosyl transferase 72E1
Glyma.03G046500	3.79289	3.11209e-33	NB-LRR type disease resistance protein Rps1-k-2	AT3G14470.1|Symbols:|NB-ARC domain-containing disease resistance protein
Glyma.18G210500	3.77469	2.20017e-198	Alanine glyoxylate aminotransferase-like protein	AT3G08860.1|Symbols:PYD4|PYRIMIDINE 4
Glyma.14G211100	3.76011	5.66106e-07	Glutamate decarboxylase	AT5G17330.1|Symbols:GAD, GAD1|glutamate decarboxylase
Glyma.12G116900	3.7496	6.45755e-23	Zinc finger family protein	AT1G03790.1|Symbols:SOM|Zinc finger C-x8-C-x5-C-x3-H type family protein
Glyma.02G072200	3.73854	3.76766e-88	Glutamate dehydrogenase	AT5G18170.1|Symbols:GDH1|glutamate dehydrogenase 1
Glyma.18G268200	3.72044	0.00036774	Isoflavonoid malonyl transferase	AT5G39050.1|Symbols:|HXXXD-type acyl-transferase family protein
Glyma.03G234500	3.71862	8.05955e-12	Epoxide hydrolase	AT3G05600.1|Symbols:|alpha/beta-Hydrolases superfamily protein
Glyma.11G051800	3.71849	3.72475e-89	Cytochrome P450	AT4G37340.1|Symbols:CYP81D3|cytochrome P450, family 81, subfamily D, polypeptide 3
Glyma.19G018600	3.71702	0	Mitochondrial chaperone BCS1	AT5G40010.1|Symbols:AATP1|AAA-ATPase 1
Glyma.12G149100	3.71523	1.10264e-139	NAC domain protein NAC3	AT4G27410.2|Symbols:RD26, ANAC072|NAC (No Apical Meristem) domain transcriptional regulator superfamily protein
Glyma.04G082400	3.71386	0.00320391	NA	NA
Glyma.13G138300	3.70943	2.94423e-13	Peroxidase	AT2G37130.1|Symbols:|Peroxidase superfamily protein
Glyma.03G048000	3.70774	0.00122216	F14D16.10	AT1G18950.1|Symbols:|DDT domain superfamily
Glyma.16G132500	3.70374	0.000597076	Epoxide hydrolase 2-like protein	AT3G51000.1|Symbols:|alpha/beta-Hydrolases superfamily protein
Glyma.10G155300	3.69968	0.00157075	Seed maturation protein PM34	AT1G54870.1|Symbols:|NAD(P)-binding Rossmann-fold superfamily protein
Glyma.17G065400	3.69759	0.00444497	Xyloglucan endo-1 family protein	AT4G25810.1|Symbols:XTR6, XTH23|xyloglucan endotransglycosylase 6
Glyma.12G059200	3.69448	4.24987e-08	Tropinone reductase	AT2G29350.1|Symbols:SAG13|senescence-associated gene 13
Glyma.05G161600	3.68698	2.83817e-106	Tau class glutathione S-transferase	AT2G29420.1|Symbols:ATGSTU7, GST25, GSTU7|glutathione S-transferase tau 7
Glyma.08G171400	3.67655	0.00103308	NA	AT2G32210.1|Symbols:|unknown protein
Glyma.16G056300	3.67173	7.57584e-09	Ribonucleoside-diphosphate reductase small chain family protein	AT3G27060.1|Symbols:TSO2, ATTSO2|Ferritin/ribonucleotide reductase-like family protein
Glyma.15G138000	3.66478	2.01316e-10	NA	AT1G47980.1|Symbols:|unknown protein
Glyma.13G109800	3.66469	1.09856e-10	12-oxophytodienoate reductase family protein	AT2G06050.3|Symbols:OPR3|oxophytodienoate-reductase 3
Glyma.01G019200	3.66237	1.38333e-197	Phosphoenolpyruvate carboxykinase	AT4G37870.1|Symbols:PCK1, PEPCK|phosphoenolpyruvate carboxykinase 1
Glyma.05G022600	3.64828	0.00182705	UDP-glucose 6-dehydrogenase	AT3G29360.2|Symbols:|UDP-glucose 6-dehydrogenase family protein
Glyma.08G177200	3.64532	2.9271e-37	NA	NA
Glyma.13G270100	3.63515	3.29755e-135	Epidermis-specific secreted glycoprotein EP1-like protein	AT1G78850.1|Symbols:|D-mannose binding lectin protein with Apple-like carbohydrate-binding domain
Glyma.13G062500	3.61959	1.99859e-58	Dof27	AT5G39660.2|Symbols:CDF2|cycling DOF factor 2
Glyma.05G125200	3.61657	0.00461731	Reticuline oxidase	AT5G44400.1|Symbols:|FAD-binding Berberine family protein
Glyma.13G256000	3.61624	1.79149e-76	p8MTCP1	AT5G09570.1|Symbols:|Cox19-like CHCH family protein
Glyma.13G032000	3.60796	0.00497805	Kinase family protein	AT1G11050.1|Symbols:|Protein kinase superfamily protein
Glyma.13G206700	3.60597	3.38733e-31	Chloroplast glucose-6-phosphate/phosphate translocator	AT1G61800.1|Symbols:GPT2, ATGPT2|glucose-6-phosphate/phosphate translocator 2
Glyma.15G089600	3.5974	1.22749e-14	NA	AT2G34340.1|Symbols:|Protein of unknown function, DUF584
Glyma.02G034000	3.58919	0	Mitochondrial benzaldehyde dehydrogenase	AT1G23800.1|Symbols:ALDH2B7, ALDH2B|aldehyde dehydrogenase 2B7
Glyma.17G164200	3.58315	4.00255e-57	Seed maturation protein PM21	AT2G23110.2|Symbols:|Late embryogenesis abundant protein, group 6
Glyma.18G129800	3.57771	1.55031e-64	NA	NA
Glyma.03G069400	3.57674	8.07241e-260	VuP5CS protein	AT3G55610.1|Symbols:P5CS2|delta 1-pyrroline-5-carboxylate synthase 2
Glyma.19G019200	3.57432	1.2933e-57	AHA11-ATPASE 11	AT5G62670.1|Symbols:AHA11, HA11|H(+)-ATPase 11
Glyma.12G087200	3.56459	0.00904851	Cytochrome P450 94A1	AT2G27690.1|Symbols:CYP94C1|cytochrome P450, family 94, subfamily C, polypeptide 1
Glyma.12G024000	3.56363	6.10306e-27	Neutral invertase-like protein	AT4G34860.2|Symbols:|Plant neutral invertase family protein
Glyma.01G212800	3.55501	3.13002e-55	ACT domain-containing family protein	AT1G12420.1|Symbols:ACR8|ACT domain repeat 8
Glyma.12G046800	3.54238	1.35114e-17	NA	AT5G66580.1|Symbols:|unknown protein
Glyma.13G205200	3.53803	1.33385e-09	NA	AT4G21920.1|Symbols:|unknown protein
Glyma.15G270100	3.53523	7.66614e-25	Siroheme synthase	NA
Glyma.18G202400	3.52997	0.00134493	Zinc finger and SCAN domain-containing protein	AT5G01380.1|Symbols:|Homeodomain-like superfamily protein
Glyma.15G256300	3.52125	3.85352e-06	NA	AT3G22240.1|Symbols:|unknown protein
Glyma.03G044900	3.5175	0.00212352	Disease resistance response protein	AT5G49040.1|Symbols:|Disease resistance-responsive (dirigent-like protein) family protein
Glyma.19G145200	3.51442	0.000794664	Leucine-rich repeat, plant specific	AT5G06860.1|Symbols:PGIP1, ATPGIP1|polygalacturonase inhibiting protein 1
Glyma.18G137500	3.50819	2.37904e-13	Xyloglucan endotransglycosylase/hydrolase XTH-38	AT1G10550.1|Symbols:XTH33, XET|xyloglucan:xyloglucosyl transferase 33
Glyma.08G198900	3.5014	5.25226e-06	Kinase-like protein	AT1G51800.1|Symbols:|Leucine-rich repeat protein kinase family protein
Glyma.02G216200	3.49572	1.16901e-18	NA	AT2G38465.1|Symbols:|unknown protein
Glyma.13G095200	3.48614	0.00305985	Syringolide-induced protein 19-1-5	AT4G25810.1|Symbols:XTR6, XTH23|xyloglucan endotransglycosylase 6
Glyma.10G265100	3.48578	0.00722238	NA	AT2G01300.1|Symbols:|unknown protein
Glyma.10G192900	3.47126	2.95286e-40	Glutathione S-transferase 103-1A	AT3G09270.1|Symbols:ATGSTU8, GSTU8|glutathione S-transferase TAU 8
Glyma.10G246300	3.46078	0	Beta-conglycinin alpha prime subunit	AT3G22640.1|Symbols:PAP85|cupin family protein
Glyma.02G260400	3.4498	0.00667252	Alpha-soluble NSF attachment protein	AT3G56190.1|Symbols:ALPHA-SNAP2, ASNAP|alpha-soluble NSF attachment protein 2
Glyma.07G177600	3.44486	5.86787e-27	Calmodulin-binding family protein	AT2G15760.1|Symbols:|Protein of unknown function (DUF1645)
Glyma.11G235300	3.43455	0.00364974	CBL-interacting protein kinase 13	AT5G58380.1|Symbols:CIPK10, PKS2, SIP1, SNRK3.8|SOS3-interacting protein 1
Glyma.17G135100	3.43431	4.20152e-17	NA	AT3G60780.1|Symbols:|Protein of unknown function (DUF1442)
Glyma.10G045400	3.43063	0.000159858	Zinc finger protein	AT3G53600.1|Symbols:|C2H2-type zinc finger family protein
Glyma.18G223000	3.41701	8.17364e-06	Cytochrome P450	AT3G61040.1|Symbols:CYP76C7|cytochrome P450, family 76, subfamily C, polypeptide 7
Glyma.09G253200	3.40988	4.70158e-05	LysM type receptor kinase	AT1G16130.1|Symbols:WAKL2|wall associated kinase-like 2
Glyma.13G242300	3.40758	3.9969e-09	Polyphenol oxidase	NA
Glyma.U027300	3.40096	7.07867e-93	Laccase family protein	AT3G09220.1|Symbols:LAC7|laccase 7
Glyma.11G214500	3.39073	1.33016e-08	Syringolide-induced protein 13-1-1	AT1G66160.1|Symbols:ATCMPG1, CMPG1|CYS, MET, PRO, and GLY protein 1
Glyma.02G219100	3.38562	3.24154e-05	NA	AT5G05220.1|Symbols:|unknown protein
Glyma.17G103400	3.38436	6.98293e-24	Leucine-rich repeat transmembrane protein kinase	AT1G74360.1|Symbols:|Leucine-rich repeat protein kinase family protein
Glyma.16G039600	3.38171	0.00273702	Anthranilate N-benzoyltransferase protein	AT2G19070.1|Symbols:SHT|spermidine hydroxycinnamoyl transferase
Glyma.08G330700	3.37759	8.57038e-15	Cellulose synthase-like protein E1	AT1G55850.1|Symbols:ATCSLE1, CSLE1|cellulose synthase like E1
Glyma.07G188800	3.36052	0.00620068	Serine/threonine-protein kinase	AT4G21390.1|Symbols:B120|S-locus lectin protein kinase family protein
Glyma.09G115200	3.34596	4.17522e-05	Core-2/I-branching beta-1,6-N-acetylglucosaminyltransferase family protein	AT1G68390.1|Symbols:|Core-2/I-branching beta-1,6-N-acetylglucosaminyltransferase family protein
Glyma.06G319700	3.34431	1.38478e-82	Receptor-like protein kinase	AT1G33590.1|Symbols:|Leucine-rich repeat (LRR) family protein
Glyma.16G115600	3.33935	3.35884e-109	Pentatricopeptide repeat-containing protein	AT1G13410.1|Symbols:|Tetratricopeptide repeat (TPR)-like superfamily protein
Glyma.16G173000	3.33525	1.24842e-25	Acidic chitinase	AT5G24090.1|Symbols:ATCHIA, CHIA|chitinase A
Glyma.15G016800	3.31637	5.04126e-06	Cornifelin-like protein	AT1G52200.1|Symbols:|PLAC8 family protein
Glyma.18G231500	3.31587	2.6055e-71	Trypsin inhibitor	NA
Glyma.03G167600	3.30333	0.00420314	Subtilisin-like protease	AT1G04110.1|Symbols:SDD1|Subtilase family protein
Glyma.15G077700	3.30272	5.30111e-14	DnaJ homolog subfamily B member	AT2G20560.1|Symbols:|DNAJ heat shock family protein
Glyma.13G208000	3.29868	7.7484e-124	Basic 7S globulin	AT1G03220.1|Symbols:|Eukaryotic aspartyl protease family protein
Glyma.14G176400	3.29791	7.03457e-102	Phi-1 protein	AT4G08950.1|Symbols:EXO|Phosphate-responsive 1 family protein
Glyma.16G146700	3.29771	0.00682755	Mitochondrial phosphate transporter	AT5G14040.1|Symbols:PHT3;1|phosphate transporter 3;1
Glyma.13G305800	3.29199	1.02893e-06	Cysteine-rich repeat secretory protein	AT3G22060.1|Symbols:|Receptor-like protein kinase-related family protein
Glyma.19G038600	3.28307	1.17433e-18	ACA13	AT3G22910.1|Symbols:|ATPase E1-E2 type family protein / haloacid dehalogenase-like hydrolase family protein
Glyma.06G088400	3.28226	4.50856e-09	Receptor-like protein kinase	AT5G25930.1|Symbols:|Protein kinase family protein with leucine-rich repeat domain
Glyma.03G005800	3.27849	5.78081e-206	MATE efflux family protein	AT1G33110.1|Symbols:|MATE efflux family protein
Glyma.06G050100	3.27117	3.25918e-69	Branched-chain-amino-acid aminotransferase	AT1G10070.2|Symbols:ATBCAT-2, BCAT-2|branched-chain amino acid transaminase 2
Glyma.15G173000	3.26417	7.26736e-35	Integral membrane protein	AT5G35460.1|Symbols:|unknown protein
Glyma.09G227900	3.25853	0.00589219	2-oxoglutarate (2OG) and Fe(II)-dependent oxygenase superfamily protein	AT4G13400.1|Symbols:|2-oxoglutarate (2OG) and Fe(II)-dependent oxygenase superfamily protein
Glyma.02G052300	3.24474	2.08612e-05	Epoxide hydrolase 2-like protein	AT3G51000.1|Symbols:|alpha/beta-Hydrolases superfamily protein
Glyma.04G002200	3.24179	5.41114e-13	Cytoplasmic tRNA 2-thiolation protein 1	AT2G44270.1|Symbols:ROL5|repressor of lrx1
Glyma.11G081700	3.23256	9.44313e-05	GRAS family transcription factor	AT1G29050.1|Symbols:TBL38|TRICHOME BIREFRINGENCE-LIKE 38
Glyma.11G134300	3.22569	4.77511e-09	UDP-glucoronosyl/UDP-glucosyl transferase family protein	AT3G46670.1|Symbols:UGT76E11|UDP-glucosyl transferase 76E11
Glyma.12G221500	3.22292	1.43607e-119	NAC domain protein NAC4	AT3G15500.1|Symbols:ATNAC3, ANAC055, NAC055, NAC3|NAC domain containing protein 3
Glyma.07G235900	3.21993	5.14591e-07	GmMYB12 family protein	AT3G06490.1|Symbols:MYB108, AtMYB108, BOS1|myb domain protein 108
Glyma.05G217100	3.21423	1.34658e-28	UDP-glucose 4-epimerase GEPI48	AT4G10960.1|Symbols:UGE5|UDP-D-glucose/UDP-D-galactose 4-epimerase 5
Glyma.09G139600	3.20975	1.85742e-08	Seed maturation protein PM39 (Fragment)	AT5G52300.2|Symbols:RD29B, LTI65|CAP160 protein
Glyma.17G098100	3.20762	1.86928e-20	NA	AT5G62550.1|Symbols:|unknown protein
Glyma.19G094100	3.20671	2.63715e-11	WRKY53	AT5G13080.1|Symbols:WRKY75, ATWRKY75|WRKY DNA-binding protein 75
Glyma.13G085900	3.20157	2.77393e-08	NA	NA
Glyma.12G098900	3.19852	6.1876e-44	Aconitate hydratase	AT2G05710.1|Symbols:ACO3|aconitase 3
Glyma.15G270000	3.17561	1.74235e-06	NA	NA
Glyma.18G278800	3.17549	1.65385e-08	S-adenosylmethionine decarboxylase proenzyme	AT3G02470.4|Symbols:|S-adenosylmethionine decarboxylase
Glyma.07G007500	3.17193	8.13403e-07	NA	AT5G11970.1|Symbols:|Protein of unknown function (DUF3511)
Glyma.19G033500	3.1713	8.88053e-07	Phytochelatin synthetase-like protein	AT5G60920.1|Symbols:COB|COBRA-like extracellular glycosyl-phosphatidyl inositol-anchored protein family
Glyma.18G127200	3.16715	1.00147e-182	Peptide transporter PTR1	AT1G69870.1|Symbols:NRT1.7|nitrate transporter 1.7
Glyma.13G190800	3.16538	9.81624e-27	Disease resistance protein	AT3G14470.1|Symbols:|NB-ARC domain-containing disease resistance protein
Glyma.16G031900	3.14697	2.46172e-11	WRKY transcription factor	AT4G01250.1|Symbols:WRKY22, AtWRKY22|WRKY family transcription factor
Glyma.05G129700	3.1379	1.57501e-15	DNA replication licensing factor MCM3-like protein	AT5G46280.1|Symbols:MCM3|Minichromosome maintenance (MCM2/3/5) family protein
Glyma.07G090400	3.13769	4.03244e-243	Maturation protein	NA
Glyma.10G067100	3.11627	3.53561e-07	NA	AT5G03670.1|Symbols:|unknown protein
Glyma.10G267700	3.11494	7.57161e-08	MATE efflux family protein	AT1G15170.1|Symbols:|MATE efflux family protein
Glyma.11G178300	3.10677	1.36436e-23	Nodulation receptor kinase	AT5G58940.1|Symbols:CRCK1|calmodulin-binding receptor-like cytoplasmic kinase 1
Glyma.03G129300	3.09504	7.44943e-177	Embryo-abundant protein EMB	AT2G41380.1|Symbols:|S-adenosyl-L-methionine-dependent methyltransferases superfamily protein
Glyma.03G168500	3.09302	1.37338e-05	28 kDa ribonucleoprotein, chloroplastic	AT2G20310.1|Symbols:RIN13|RPM1 interacting protein 13
Glyma.03G116700	3.08078	2.83225e-05	Ethylene-responsive transcription factor ERF034	AT2G44940.1|Symbols:|Integrase-type DNA-binding superfamily protein
Glyma.06G303200	3.07453	8.70088e-37	Isocitrate lyase	AT3G21720.1|Symbols:ICL|isocitrate lyase
Glyma.02G136100	3.07139	3.29093e-06	Senescence-associated nodulin 1A	AT3G19000.1|Symbols:|2-oxoglutarate (2OG) and Fe(II)-dependent oxygenase superfamily protein
Glyma.06G047300	3.05835	9.37773e-07	NA	AT1G58460.1|Symbols:|unknown protein
Glyma.20G129900	3.05191	8.41963e-35	PRp27-like protein	AT2G15220.1|Symbols:|Plant basic secretory protein (BSP) family protein
Glyma.02G158700	3.05	3.26246e-08	Dihydroflavonol-4-reductase DFR1	AT5G42800.1|Symbols:DFR, TT3, M318|dihydroflavonol 4-reductase
Glyma.15G223900	3.04997	1.17891e-17	12-oxophytodienoic acid 10,10-reductase	AT1G76690.1|Symbols:OPR2, ATOPR2|12-oxophytodienoate reductase 2
Glyma.17G232900	3.0446	0.00091259	NA	NA
Glyma.01G210400	3.04019	1.463e-06	L-lactate dehydrogenase	AT4G17260.1|Symbols:|Lactate/malate dehydrogenase family protein
Glyma.15G023800	3.02527	8.50449e-177	Beta-galactosidase	AT3G13750.1|Symbols:BGAL1|beta galactosidase 1
Glyma.06G295400	3.01973	2.84881e-14	NA	NA
Glyma.12G082600	3.01379	1.15012e-16	NA	NA
Glyma.17G065200	3.0083	2.46415e-22	Syringolide-induced protein 19-1-5	AT4G25810.1|Symbols:XTR6, XTH23|xyloglucan endotransglycosylase 6
Glyma.03G201100	2.99959	1.38991e-11	Syringolide-induced protein B13-1-9	AT2G35980.1|Symbols:YLS9, NHL10, ATNHL10|Late embryogenesis abundant (LEA) hydroxyproline-rich glycoprotein family
Glyma.15G079100	2.99927	6.71666e-16	Ethylene-responsive transcription factor	AT5G47220.1|Symbols:ATERF2, ATERF-2, ERF2|ethylene responsive element binding factor 2
Glyma.04G187900	2.99592	4.02901e-12	GRAM domain-containing protein 1B	AT5G50170.1|Symbols:|C2 calcium/lipid-binding and GRAM domain containing protein
Glyma.01G031500	2.99247	1.83564e-283	Mitochondrial benzaldehyde dehydrogenase	AT1G23800.1|Symbols:ALDH2B7, ALDH2B|aldehyde dehydrogenase 2B7
Glyma.13G285300	2.99116	2.05665e-34	Cytochrome P450 82A2	AT4G31940.1|Symbols:CYP82C4|cytochrome P450, family 82, subfamily C, polypeptide 4
Glyma.07G168500	2.98746	2.69038e-230	Gibberellin 20 oxidase 1-B	AT1G03400.1|Symbols:|2-oxoglutarate (2OG) and Fe(II)-dependent oxygenase superfamily protein
Glyma.07G074300	2.97641	9.02098e-13	Transcription factor DIV1	AT5G58900.1|Symbols:|Homeodomain-like transcriptional regulator
Glyma.13G119400	2.97457	4.24961e-47	51 kDa seed maturation protein	AT3G53040.1|Symbols:|late embryogenesis abundant protein, putative / LEA protein, putative
Glyma.17G044300	2.97277	2.7237e-09	Lysine-ketoglutarate reductase/saccharopine dehydrogenase	AT4G33150.2|Symbols:|lysine-ketoglutarate reductase/saccharopine dehydrogenase bifunctional enzyme
Glyma.10G267600	2.97261	7.118e-18	MATE efflux family protein	AT1G15170.1|Symbols:|MATE efflux family protein
Glyma.08G062700	2.97063	5.03415e-05	Receptor-like-kinase	AT5G48380.1|Symbols:BIR1|BAK1-interacting receptor-like kinase 1
Glyma.12G100500	2.96719	4.75043e-193	Isocitrate lyase	AT3G21720.1|Symbols:ICL|isocitrate lyase
Glyma.06G273600	2.96467	8.7857e-05	Cysteine proteinase	AT5G45890.1|Symbols:SAG12|senescence-associated gene 12
Glyma.13G056100	2.96315	1.30691e-102	Malonyl-CoA:isoflavone 7-O-glucoside-6''-O-malonyltransferase	AT5G39090.1|Symbols:|HXXXD-type acyl-transferase family protein
Glyma.09G185500	2.95817	4.38781e-163	Maturation-associated protein	NA
Glyma.06G122300	2.95594	0.00498757	Pentatricopeptide repeat-containing protein	AT3G21470.1|Symbols:|Pentatricopeptide repeat (PPR-like) superfamily protein
Glyma.04G075800	2.95205	2.72889e-05	NA	AT5G10695.1|Symbols:|unknown protein
Glyma.03G041000	2.94637	4.03795e-06	Protein LURP1	AT5G01750.2|Symbols:|Protein of unknown function (DUF567)
Glyma.13G186600	2.94429	4.58742e-91	Protein ZINC INDUCED FACILITATOR-LIKE 1	AT5G13750.1|Symbols:ZIFL1|zinc induced facilitator-like 1
Glyma.13G188800	2.93646	0.00073816	Cysteine-rich receptor-like protein kinase	AT4G23180.1|Symbols:CRK10, RLK4|cysteine-rich RLK (RECEPTOR-like protein kinase) 10
Glyma.13G094900	2.92562	9.01568e-06	Xyloglucan endo-1 family protein	AT5G57560.1|Symbols:TCH4, XTH22|Xyloglucan endotransglucosylase/hydrolase family protein
Glyma.13G065400	2.92276	8.60934e-31	P-type H+-ATPase	AT5G62670.1|Symbols:AHA11, HA11|H(+)-ATPase 11
Glyma.11G024100	2.91775	0	Glutathione peroxidase	AT4G11600.1|Symbols:ATGPX6, PHGPX, LSC803, GPX6|glutathione peroxidase 6
Glyma.04G194800	2.91666	8.47459e-26	Calmodulin-like protein	AT1G76650.3|Symbols:CML38|calmodulin-like 38
Glyma.16G050700	2.90445	1.10388e-06	GEM-like protein	AT5G13200.1|Symbols:|GRAM domain family protein
Glyma.17G065000	2.90304	1.99894e-20	Syringolide-induced protein 19-1-5	AT3G23730.1|Symbols:XTH16|xyloglucan endotransglucosylase/hydrolase 16
Glyma.18G061100	2.90087	0	Asparagine synthetase	AT3G47340.1|Symbols:ASN1, DIN6, AT-ASN1|glutamine-dependent asparagine synthase 1
Glyma.07G110000	2.90011	3.61202e-05	Ethylene-responsive transcription factor ERF034	AT2G44940.1|Symbols:|Integrase-type DNA-binding superfamily protein
Glyma.06G248900	2.8937	3.02742e-158	NAC transcription factor	AT4G27410.2|Symbols:RD26, ANAC072|NAC (No Apical Meristem) domain transcriptional regulator superfamily protein
Glyma.03G100500	2.88964	0.00124545	Glycine and proline rich protein 4	NA
Glyma.08G070300	2.88865	1.88308e-125	NA	AT5G64310.1|Symbols:AGP1, ATAGP1|arabinogalactan protein 1
Glyma.17G104000	2.88776	2.51756e-07	Minichromosome maintenance 5 protein	AT2G07690.1|Symbols:MCM5|Minichromosome maintenance (MCM2/3/5) family protein
Glyma.07G076600	2.86693	0.000994352	BAP1	AT2G45760.1|Symbols:BAP2, BAL|BON association protein 2
Glyma.17G214200	2.86394	0.000295132	Kinase-like protein	AT1G34300.1|Symbols:|lectin protein kinase family protein
Glyma.03G082100	2.86304	2.26494e-132	Type 1 metallothionein	AT3G09390.1|Symbols:MT2A, ATMT-K, ATMT-1|metallothionein 2A
Glyma.06G014600	2.86291	1.06228e-92	AT-hook protein 1	AT2G33620.4|Symbols:|AT hook motif DNA-binding family protein
Glyma.03G022700	2.85809	2.58651e-06	DNA-binding family protein	AT2G45430.1|Symbols:AHL22|AT-hook motif nuclear-localized protein 22
Glyma.14G212200	2.84911	0.00680797	U-box domain-containing protein	AT1G66160.1|Symbols:ATCMPG1, CMPG1|CYS, MET, PRO, and GLY protein 1
Glyma.06G017400	2.84863	6.31785e-07	NA	AT4G37420.1|Symbols:|Domain of unknown function (DUF23)
Glyma.16G109300	2.84369	6.75197e-27	Abscisic acid 8'-hydroxylase	AT4G19230.1|Symbols:CYP707A1|cytochrome P450, family 707, subfamily A, polypeptide 1
Glyma.16G073400	2.84006	4.88187e-05	NA	AT3G27880.1|Symbols:|Protein of unknown function (DUF1645)
Glyma.02G239100	2.83639	5.46115e-05	NDR1/HIN1-LIKE 25 family protein	AT1G65690.1|Symbols:|Late embryogenesis abundant (LEA) hydroxyproline-rich glycoprotein family
Glyma.03G020800	2.83461	2.12248e-114	Extended synaptotagmin-2-A	AT3G61050.2|Symbols:NTMC2TYPE4, NTMC2T4|Calcium-dependent lipid-binding (CaLB domain) family protein
Glyma.17G040800	2.83358	2.51674e-51	Lea protein	AT2G18340.1|Symbols:|late embryogenesis abundant domain-containing protein / LEA domain-containing protein
Glyma.15G071300	2.8311	1.77831e-11	Asparagine synthetase	AT4G27450.1|Symbols:|Aluminium induced protein with YGL and LRDR motifs
Glyma.03G107900	2.8278	0.00235331	NA	NA
Glyma.13G363300	2.82616	2.77247e-150	Seed maturation protein PM30	AT1G52690.2|Symbols:|Late embryogenesis abundant protein (LEA) family protein
Glyma.08G338800	2.81838	3.36727e-11	Glycosyltransferase GT04F14	AT4G01070.1|Symbols:GT72B1, UGT72B1|UDP-Glycosyltransferase superfamily protein
Glyma.13G293200	2.81771	5.23523e-07	GTP-binding protein ras-like protein	AT5G60860.1|Symbols:AtRABA1f, RABA1f|RAB GTPase homolog A1F
Glyma.09G005700	2.8175	7.51602e-32	WRKY23 (Fragment)	AT1G62300.1|Symbols:WRKY6, ATWRKY6|WRKY family transcription factor
Glyma.03G037100	2.81058	1.12379e-14	NB-LRR type disease resistance protein Rps1-k-2	AT3G14460.1|Symbols:|LRR and NB-ARC domains-containing disease resistance protein
Glyma.07G179900	2.80374	3.14216e-14	Oxidoreductase family protein	AT3G19000.1|Symbols:|2-oxoglutarate (2OG) and Fe(II)-dependent oxygenase superfamily protein
Glyma.11G085900	2.79996	2.72067e-137	Syntaxin-binding protein	AT4G35560.1|Symbols:|Transducin/WD40 repeat-like superfamily protein
Glyma.13G218200	2.79895	5.87665e-18	Gibberellin 2-beta-dioxygenase	AT1G30040.1|Symbols:ATGA2OX2, GA2OX2|gibberellin 2-oxidase
Glyma.03G263000	2.79747	4.22082e-15	RING-H2 finger protein ATL3C	AT1G72310.1|Symbols:ATL3|RING/U-box superfamily protein
Glyma.13G210000	2.79654	6.44717e-26	Carboxymethylenebutenolidase-like protein	AT3G23600.1|Symbols:|alpha/beta-Hydrolases superfamily protein
Glyma.20G133200	2.79595	1.38983e-103	Zinc finger protein	AT1G27730.1|Symbols:STZ, ZAT10|salt tolerance zinc finger
Glyma.16G152600	2.79331	5.51595e-16	Glucan endo-1,3-beta-glucosidase	AT1G64760.2|Symbols:|O-Glycosyl hydrolases family 17 protein
Glyma.08G175200	2.78777	6.93817e-49	Glutathione S-transferase	AT1G78380.1|Symbols:ATGSTU19, GST8, GSTU19|glutathione S-transferase TAU 19
Glyma.13G194900	2.78751	1.34045e-29	Resistance protein	AT5G36930.2|Symbols:|Disease resistance protein (TIR-NBS-LRR class) family
Glyma.13G279900	2.78133	3.31389e-58	NAC transcription factor	AT3G15500.1|Symbols:ATNAC3, ANAC055, NAC055, NAC3|NAC domain containing protein 3
Glyma.15G131500	2.78044	9.02055e-07	Endoribonuclease Dicer	AT3G03300.3|Symbols:DCL2|dicer-like 2
Glyma.20G015900	2.77574	2.62239e-28	Cytosolic class II low molecular weight heat shock protein	AT5G12020.1|Symbols:HSP17.6II|17.6 kDa class II heat shock protein
Glyma.14G180300	2.77543	7.63345e-32	Cyclin d2	AT5G65420.1|Symbols:CYCD4;1|CYCLIN D4;1
Glyma.16G127700	2.7747	4.45885e-35	Chaperone protein dnaJ	AT4G36040.1|Symbols:|Chaperone DnaJ-domain superfamily protein
Glyma.01G178800	2.76719	2.31572e-76	PQ-loop repeat family protein	AT4G36850.1|Symbols:|PQ-loop repeat family protein / transmembrane family protein
Glyma.12G234800	2.75982	1.22337e-72	Alpha-amylase/subtilisin inhibitor	AT1G17860.1|Symbols:|Kunitz family trypsin and protease inhibitor protein
Glyma.11G025600	2.74956	2.91008e-41	PR-5 protein	AT4G11650.1|Symbols:ATOSM34, OSM34|osmotin 34
Glyma.19G015000	2.74788	6.59262e-11	Cytochrome P450 82A4	AT4G31940.1|Symbols:CYP82C4|cytochrome P450, family 82, subfamily C, polypeptide 4
Glyma.16G012000	2.74173	5.07054e-06	17.4 kDa class III heat shock protein	AT1G54050.1|Symbols:|HSP20-like chaperones superfamily protein
Glyma.09G161100	2.7408	8.12111e-09	Receptor-like protein kinase	AT5G25930.1|Symbols:|Protein kinase family protein with leucine-rich repeat domain
Glyma.13G189700	2.73909	1.55519e-09	Auxin-induced protein 5NG4	AT5G07050.1|Symbols:|nodulin MtN21 /EamA-like transporter family protein
Glyma.16G051300	2.73558	1.2407e-15	Acyltransferase-like protein	AT5G41130.1|Symbols:|Esterase/lipase/thioesterase family protein
Glyma.11G185700	2.73034	0.00112974	Cytochrome P450 94A1	AT2G27690.1|Symbols:CYP94C1|cytochrome P450, family 94, subfamily C, polypeptide 1
Glyma.06G100900	2.72846	0.00210773	Avr9/Cf-9 rapidly elicited protein 75	AT1G35210.1|Symbols:|unknown protein
Glyma.18G048400	2.7211	3.27547e-10	Deoxyuridine 5'-triphosphate nucleotidohydrolase	AT3G46940.1|Symbols:DUT1|DUTP-PYROPHOSPHATASE-LIKE 1
Glyma.13G200800	2.71965	1.6134e-42	Chaperone protein dnaJ	AT4G39150.2|Symbols:|DNAJ heat shock N-terminal domain-containing protein
Glyma.03G047000	2.712	2.75345e-08	NB-LRR type disease resistance protein Rps1-k-2	AT3G14470.1|Symbols:|NB-ARC domain-containing disease resistance protein
Glyma.13G200400	2.71107	5.73907e-23	Dehydrosqualene desaturase	AT1G62620.1|Symbols:|Flavin-binding monooxygenase family protein
Glyma.04G027200	2.70707	2.29985e-13	MADS-box protein GmNMH7	AT3G54340.1|Symbols:AP3, ATAP3|K-box region and MADS-box transcription factor family protein
Glyma.07G139600	2.706	5.59842e-19	Glutathione S-transferase GST 8	AT2G29420.1|Symbols:ATGSTU7, GST25, GSTU7|glutathione S-transferase tau 7
Glyma.05G034500	2.706	3.8031e-49	Gonadotropin beta chain	AT5G14920.1|Symbols:|Gibberellin-regulated family protein
Glyma.14G176300	2.69828	3.22813e-19	Phosphate-responsive family protein	AT4G08950.1|Symbols:EXO|Phosphate-responsive 1 family protein
Glyma.10G245300	2.69762	4.64468e-15	Acyl-CoA N-acyltransferases (NAT) superfamily protein	AT2G32020.1|Symbols:|Acyl-CoA N-acyltransferases (NAT) superfamily protein
Glyma.17G026200	2.69673	0.00838922	Alanyl-tRNA synthetase	AT3G16565.2|Symbols:|alanine-tRNA ligases;nucleic acid binding;ligases, forming aminoacyl-tRNA and related compounds;nucleotide binding;ATP binding
Glyma.02G126600	2.69432	0.000124619	NA	AT5G38790.1|Symbols:|unknown protein
Glyma.03G074600	2.67751	2.3367e-27	Heme-binding-like protein	AT2G37970.1|Symbols:SOUL-1|SOUL heme-binding family protein
Glyma.18G267900	2.67609	2.45596e-05	Isoflavone 7-O-methyltransferase	AT4G35150.1|Symbols:|O-methyltransferase family protein
Glyma.08G342000	2.67332	5.91271e-95	Trypsin inhibitor A	AT1G73260.1|Symbols:ATKTI1, KTI1|kunitz trypsin inhibitor 1
Glyma.13G332500	2.67222	0.00109081	Adenosine 3'-phospho 5'-phosphosulfate transporter	AT5G59740.1|Symbols:|UDP-N-acetylglucosamine (UAA) transporter family
Glyma.03G202600	2.67119	2.87783e-05	U-box domain-containing family protein	AT3G52450.1|Symbols:PUB22|plant U-box 22
Glyma.16G145200	2.67119	1.18198e-07	Polyneuridine-aldehyde esterase-like protein	AT2G23620.1|Symbols:ATMES1, MES1|methyl esterase 1
Glyma.04G246900	2.67012	3.71801e-15	NA	AT1G77400.1|Symbols:|hydroxyproline-rich glycoprotein family protein
Glyma.10G239700	2.66582	0.000207245	Peptidoglycan-binding LysM domain-containing family protein	AT4G25433.1|Symbols:|peptidoglycan-binding LysM domain-containing protein
Glyma.09G073600	2.66402	2.57736e-143	Sucrose synthase	AT3G43190.1|Symbols:SUS4, ATSUS4|sucrose synthase 4
Glyma.15G078300	2.65524	1.26067e-32	NAC domain-containing protein	AT4G28500.1|Symbols:ANAC073, SND2, NAC073|NAC domain containing protein 73
Glyma.06G157400	2.65386	7.00989e-52	NAC transcription factor	AT1G01720.1|Symbols:ATAF1, ANAC002|NAC (No Apical Meristem) domain transcriptional regulator superfamily protein
Glyma.13G097100	2.65375	3.97285e-07	Ribulose bisphosphate carboxylase small chain	AT5G38420.1|Symbols:|Ribulose bisphosphate carboxylase (small chain) family protein
Glyma.13G193800	2.65323	0.00856665	VQ motif family protein	AT3G56710.1|Symbols:SIB1|sigma factor binding protein 1
Glyma.17G137800	2.6471	1.42985e-05	Vacuolar-processing enzyme	AT1G62710.1|Symbols:BETA-VPE, BETAVPE|beta vacuolar processing enzyme
Glyma.13G140200	2.63846	8.92885e-23	Arabidopsis thaliana genomic DNA, chromosome 5, P1 clone:MOK16	AT5G03230.1|Symbols:|Protein of unknown function, DUF584
Glyma.02G205600	2.63788	2.1825e-09	Heat shock 70 kDa protein	AT1G16030.1|Symbols:Hsp70b|heat shock protein 70B
Glyma.07G031700	2.63382	8.58437e-60	Lactoylglutathione lyase	AT1G80160.1|Symbols:|Lactoylglutathione lyase / glyoxalase I family protein
Glyma.09G210400	2.63139	0.00011854	Nbs-lrr resistance protein	AT3G07040.1|Symbols:RPM1, RPS3|NB-ARC domain-containing disease resistance protein
Glyma.11G018000	2.62744	3.98598e-21	Protein phosphatase 2C	AT2G29380.1|Symbols:HAI3|highly ABA-induced PP2C gene 3
Glyma.13G242100	2.62652	0.000585099	Asparagine synthetase	AT4G27450.1|Symbols:|Aluminium induced protein with YGL and LRDR motifs
Glyma.18G071700	2.62504	1.61711e-87	Amino acid permease	AT5G23810.1|Symbols:AAP7|amino acid permease 7
Glyma.02G021600	2.62285	4.69264e-193	mRNA, clone: RTFL01-15-D07	AT1G07040.1|Symbols:|unknown protein
Glyma.17G118300	2.61435	0.00023738	Potassium channel	AT2G26650.1|Symbols:AKT1, ATAKT1, KT1|K+ transporter 1
Glyma.13G349300	2.61228	4.91604e-14	Beta-fructofuranosidase, cell wall isozyme	AT3G13790.1|Symbols:ATCWINV1, ATBFRUCT1|Glycosyl hydrolases family 32 protein
Glyma.13G246600	2.61091	1.28812e-14	External NADH-ubiquinone oxidoreductase	AT4G05020.1|Symbols:NDB2|NAD(P)H dehydrogenase B2
Glyma.06G290200	2.61045	8.90069e-07	Phosphatase 2C family protein	AT4G28400.1|Symbols:|Protein phosphatase 2C family protein
Glyma.20G128100	2.60927	5.71582e-07	Limonoid UDP-glucosyltransferase	AT4G15480.1|Symbols:UGT84A1|UDP-Glycosyltransferase superfamily protein
Glyma.07G132600	2.60706	9.79397e-158	Expansin	AT2G39700.1|Symbols:ATEXPA4, ATEXP4, ATHEXP ALPHA 1.6, EXPA4|expansin A4
Glyma.17G092800	2.60618	1.04213e-88	Gonadotropin beta chain	AT5G14920.1|Symbols:|Gibberellin-regulated family protein
Glyma.03G196300	2.60252	0.0093509	Emb|CAB85509.1	AT3G10120.1|Symbols:|unknown protein
Glyma.12G207900	2.60064	5.71289e-22	GTP-binding protein ras-like protein	AT5G60860.1|Symbols:AtRABA1f, RABA1f|RAB GTPase homolog A1F
Glyma.02G293000	2.59798	0.00299831	NA	NA
Glyma.17G258200	2.59215	1.04515e-134	Gibberellin-regulated protein	AT1G75750.2|Symbols:GASA1|GAST1 protein homolog 1
Glyma.02G128700	2.58898	5.62873e-17	Acylamino-acid-releasing enzyme	AT3G25590.1|Symbols:|unknown protein
Glyma.15G065100	2.58351	7.10489e-07	Serine/threonine-protein kinase	AT4G21380.1|Symbols:ARK3, RK3|receptor kinase 3
Glyma.06G171100	2.58344	0.00188463	NA	NA
Glyma.02G228300	2.58125	6.28495e-08	Serine/threonine protein kinase	AT2G30040.1|Symbols:MAPKKK14|mitogen-activated protein kinase kinase kinase 14
Glyma.12G013100	2.5784	3.49775e-38	Mitochondrion heat shock 22 kDa protein	AT4G25200.1|Symbols:ATHSP23.6-MITO, HSP23.6-MITO|mitochondrion-localized small heat shock protein 23.6
Glyma.19G109100	2.57479	1.71029e-10	NAC domain protein	AT5G18270.1|Symbols:ANAC087|Arabidopsis NAC domain containing protein 87
Glyma.17G064900	2.56201	1.11113e-07	Xyloglucan endotransglucosylase/hydrolase	AT4G25810.1|Symbols:XTR6, XTH23|xyloglucan endotransglycosylase 6
Glyma.15G203500	2.55674	1.74854e-31	Cytochrome P450 82A2	AT4G31940.1|Symbols:CYP82C4|cytochrome P450, family 82, subfamily C, polypeptide 4
Glyma.19G222000	2.55558	3.06222e-17	Transcription factor SPATULA	AT1G09530.2|Symbols:PIF3, POC1, PAP3|phytochrome interacting factor 3
Glyma.02G002100	2.55008	0.000236757	Calmodulin	AT4G14640.1|Symbols:CAM8, AtCML8|calmodulin 8
Glyma.10G016500	2.54935	0.00785594	ERF protein	AT3G16770.1|Symbols:RAP2.3, ATEBP, ERF72, EBP|ethylene-responsive element binding protein
Glyma.04G123700	2.54821	7.10328e-85	Urea active transporter-like protein	AT5G45380.1|Symbols:ATDUR3, DUR3|solute:sodium symporters;urea transmembrane transporters
Glyma.16G016700	2.54774	3.94088e-16	NAC domain protein	AT4G35580.2|Symbols:NTL9|NAC transcription factor-like 9
Glyma.18G195200	2.5434	7.66665e-14	NA	AT1G74170.1|Symbols:AtRLP13, RLP13|receptor like protein 13
Glyma.02G128000	2.54009	4.82077e-242	S-adenosylmethionine decarboxylase proenzyme	AT3G25570.2|Symbols:|Adenosylmethionine decarboxylase family protein
Glyma.18G205800	2.53795	4.39746e-178	Ferritin	AT5G01600.1|Symbols:ATFER1, FER1|ferretin 1
Glyma.09G233800	2.53371	0.0030293	Ethylene-responsive transcription factor	AT5G11590.1|Symbols:TINY2|Integrase-type DNA-binding superfamily protein
Glyma.07G018800	2.52989	6.90988e-05	TGF-beta receptor, type I/II extracellular region	AT1G52190.1|Symbols:|Major facilitator superfamily protein
Glyma.01G207100	2.52947	1.39251e-05	RING-H2 finger protein ATL1E	AT5G53110.1|Symbols:|RING/U-box superfamily protein
Glyma.12G197300	2.5287	0.00883592	GRAS family transcription factor	AT3G49950.1|Symbols:|GRAS family transcription factor
Glyma.01G045800	2.52057	2.63553e-104	Peroxisomal adenine nucleotide carrier 1	AT3G05290.1|Symbols:PNC1|peroxisomal adenine nucleotide carrier 1
Glyma.10G257200	2.51435	4.86747e-10	Beta-1,4-xylosidase	AT3G19615.1|Symbols:|unknown protein
Glyma.14G030800	2.51259	4.96624e-15	F12K11.5	AT1G06660.1|Symbols:|unknown protein
Glyma.U008200	2.50399	1.47442e-05	NA	AT5G39530.1|Symbols:|Protein of unknown function (DUF1997)
Glyma.03G138100	2.50386	0.00190382	JMS10C05.9 protein	AT2G41870.1|Symbols:|Remorin family protein
Glyma.14G035600	2.49996	1.10264e-32	Crt-like protein	AT5G12170.2|Symbols:CLT3|CRT (chloroquine-resistance transporter)-like transporter 3
Glyma.14G199900	2.49888	2.18644e-07	NA	AT1G06980.1|Symbols:|unknown protein
Glyma.14G188100	2.49469	2.09892e-07	Serine/threonine-protein kinase AtPK19	AT3G08720.2|Symbols:ATPK19, ATPK2|serine/threonine protein kinase 2
Glyma.07G243500	2.48955	1.63351e-16	Stress-induced protein SAM22	NA
Glyma.15G134300	2.47862	0.000336808	FAD-binding domain-containing family protein	AT1G30700.1|Symbols:|FAD-binding Berberine family protein
Glyma.07G215400	2.47722	5.30909e-151	CBS domain-containing family protein	AT4G36910.1|Symbols:LEJ2, CDCP2|Cystathionine beta-synthase (CBS) family protein
Glyma.03G187000	2.47677	1.43657e-21	Glucosyltransferase-9	AT2G36750.1|Symbols:UGT73C1|UDP-glucosyl transferase 73C1
Glyma.18G287800	2.47647	2.07357e-06	Heat shock protein 70	AT3G12580.1|Symbols:HSP70, ATHSP70|heat shock protein 70
Glyma.06G115900	2.47396	1.50384e-05	NA	AT1G77400.1|Symbols:|hydroxyproline-rich glycoprotein family protein (
Glyma.03G143700	2.47005	5.26849e-14	Cytochrome P450 93A1	AT5G06900.1|Symbols:CYP93D1|cytochrome P450, family 93, subfamily D, polypeptide 1
Glyma.04G230400	2.46539	1.57953e-18	NA	NA
Glyma.19G011400	2.46475	1.11771e-59	Hsp22.3	AT4G10250.1|Symbols:ATHSP22.0|HSP20-like chaperones superfamily protein
Glyma.11G063400	2.46049	7.65248e-10	PQ-loop repeat family protein	AT4G36850.1|Symbols:|PQ-loop repeat family protein / transmembrane family protein
Glyma.10G007000	2.45993	0.000263537	Transcription factor (Fragment)	AT5G51190.1|Symbols:|Integrase-type DNA-binding superfamily protein
Glyma.09G025400	2.45869	5.68994e-08	Endoribonuclease Dicer	AT3G03300.3|Symbols:DCL2|dicer-like 2
Glyma.15G085400	2.45795	1.15956e-21	Ethylene-responsive transcription factor	AT5G19790.1|Symbols:RAP2.11|related to AP2 11
Glyma.03G232400	2.45607	5.33216e-18	Calmodulin-binding protein 60-C	AT5G57580.1|Symbols:|Calmodulin-binding protein
Glyma.10G205900	2.45541	6.51567e-11	PGmPM3	AT1G04560.1|Symbols:|AWPM-19-like family protein
Glyma.03G201000	2.45359	2.45314e-08	Hairpin-inducing protein	AT2G35980.1|Symbols:YLS9, NHL10, ATNHL10|Late embryogenesis abundant (LEA) hydroxyproline-rich glycoprotein family
Glyma.12G116800	2.4462	1.57222e-21	mRNA, clone: RTFL01-05-O05	AT4G28400.1|Symbols:|Protein phosphatase 2C family protein
Glyma.13G152100	2.44567	7.63795e-88	NA	AT5G03670.1|Symbols:|unknown protein
Glyma.07G178100	2.44298	0.0033112	Glycine-rich family protein	AT2G15780.1|Symbols:|Cupredoxin superfamily protein
Glyma.02G104200	2.44153	1.82299e-102	CBS domain-containing family protein	AT4G36910.1|Symbols:LEJ2, CDCP2|Cystathionine beta-synthase (CBS) family protein
Glyma.16G014700	2.4414	7.66678e-05	Ring-H2 zinc finger protein-like protein	AT1G72310.1|Symbols:ATL3|RING/U-box superfamily protein
Glyma.11G095600	2.44034	1.79249e-31	Hexokinase	AT1G50460.1|Symbols:HKL1, ATHKL1|hexokinase-like 1
Glyma.04G052600	2.44009	1.60041e-62	Lysine decarboxylase-like protein	AT5G11950.2|Symbols:|Putative lysine decarboxylase family protein
Glyma.10G197400	2.43721	1.01181e-09	GTP-binding family protein	AT5G03530.1|Symbols:ATRAB ALPHA, ATRAB, ATRAB18B, ATRABC2A, RABC2A|RAB GTPase homolog C2A
Glyma.20G151500	2.43639	0	ATP sulfurylase	AT3G22890.1|Symbols:APS1|ATP sulfurylase 1
Glyma.19G198600	2.43576	0.00927806	Hin1 like protein	AT2G35980.1|Symbols:YLS9, NHL10, ATNHL10|Late embryogenesis abundant (LEA) hydroxyproline-rich glycoprotein family
Glyma.03G083200	2.43509	4.35679e-116	NA	AT5G02230.2|Symbols:|Haloacid dehalogenase-like hydrolase (HAD) superfamily protein
Glyma.18G003600	2.43357	0.00342856	C2H2 type zinc finger protein	AT4G12240.1|Symbols:|zinc finger (C2H2 type) family protein
Glyma.07G260100	2.42949	2.85858e-17	mRNA, clone: RTFL01-44-P14	AT1G11700.1|Symbols:|Protein of unknown function, DUF584
Glyma.18G199200	2.41963	9.18957e-08	Receptor kinase-like protein	AT3G47570.1|Symbols:|Leucine-rich repeat protein kinase family protein
Glyma.20G090500	2.41665	2.26255e-07	Pectin acetylesterase	AT5G26670.1|Symbols:|Pectinacetylesterase family protein
Glyma.01G176200	2.41529	5.78985e-13	NA	AT2G21640.1|Symbols:|Encodes a protein of unknown function that is a marker for oxidative stress response.
Glyma.03G030400	2.41488	8.99948e-59	Cytochrome P450 monooxygenase CYP83E8	AT4G31500.1|Symbols:CYP83B1, SUR2, RNT1, RED1, ATR4|cytochrome P450, family 83, subfamily B, polypeptide 1
Glyma.18G205400	2.40825	0.000144627	NA	NA
Glyma.16G141000	2.40696	0.00276287	Mannitol transporter family protein	AT2G18480.1|Symbols:|Major facilitator superfamily protein
Glyma.03G245600	2.40648	0.000310539	NA	AT3G04860.1|Symbols:|Plant protein of unknown function (DUF868)
Glyma.13G193400	2.40513	0.000895868	NA	NA
Glyma.17G214500	2.40455	0.00378219	Kinase-like protein	AT5G38260.1|Symbols:|Protein kinase superfamily protein
Glyma.04G121700	2.40443	4.18556e-14	Polyphenol oxidase	NA
Glyma.13G291800	2.39851	8.05191e-44	Seed biotinylated protein 68 kDa isoform	AT2G42560.1|Symbols:|late embryogenesis abundant domain-containing protein / LEA domain-containing protein
Glyma.15G110300	2.39651	5.32249e-18	WRKY23 (Fragment)	AT1G62300.1|Symbols:WRKY6, ATWRKY6|WRKY family transcription factor
Glyma.03G186300	2.39634	2.72747e-10	Phosphatidylinositol-4-phosphate 5-kinase family protein	AT3G09920.3|Symbols:PIP5K9|phosphatidyl inositol monophosphate 5 kinase
Glyma.03G051500	2.39356	5.01519e-09	NA	NA
Glyma.16G142200	2.39266	8.74742e-07	GNS1/SUR4 membrane family protein	AT4G36830.1|Symbols:HOS3-1|GNS1/SUR4 membrane protein family
Glyma.09G038600	2.39039	2.54404e-31	Beta xylosidase	AT5G49360.1|Symbols:BXL1, ATBXL1|beta-xylosidase 1
Glyma.07G140100	2.3886	3.12967e-21	Glutathione S-transferase GST 6	AT2G29490.1|Symbols:ATGSTU1, GST19, GSTU1|glutathione S-transferase TAU 1
Glyma.08G342100	2.38778	4.87828e-141	Trypsin inhibitor p20	AT1G73260.1|Symbols:ATKTI1, KTI1|kunitz trypsin inhibitor 1
Glyma.15G007300	2.38447	5.10512e-21	Pv42p	AT1G15330.1|Symbols:|Cystathionine beta-synthase (CBS) protein
Glyma.09G062600	2.37822	2.64285e-36	Xyloglucan endotransglucosylase/hydrolase	AT4G25810.1|Symbols:XTR6, XTH23|xyloglucan endotransglycosylase 6
Glyma.11G121900	2.37734	1.43459e-07	NA	AT1G28190.1|Symbols:|unknown protein
Glyma.02G061600	2.37733	1.98424e-05	Protein disulfide-isomerase	AT4G37200.1|Symbols:HCF164|Thioredoxin superfamily protein
Glyma.01G203400	2.37724	5.98095e-74	Beta-amylase	AT4G17090.1|Symbols:CT-BMY, BAM3, BMY8|chloroplast beta-amylase
Glyma.02G057400	2.37411	9.86378e-135	Succinate dehydrogenase	AT5G66760.1|Symbols:SDH1-1|succinate dehydrogenase 1-1
Glyma.17G113000	2.37283	6.71874e-06	Cucumber peeling cupredoxin	AT2G32300.1|Symbols:UCC1|uclacyanin 1
Glyma.07G219900	2.36932	1.19699e-12	ADP-ribosylation factor GTPase-activating protein AGD12	AT1G48590.1|Symbols:|Calcium-dependent lipid-binding (CaLB domain) family protein
Glyma.03G226000	2.36668	4.82487e-05	Endo-1,4-beta-mannanase	AT5G66460.1|Symbols:MAN7, AtMAN7|Glycosyl hydrolase superfamily protein
Glyma.04G208300	2.36622	1.39706e-85	NAC transcription factor	AT1G01720.1|Symbols:ATAF1, ANAC002|NAC (No Apical Meristem) domain transcriptional regulator superfamily protein
Glyma.17G037500	2.36594	5.92282e-08	MYB transcription factor MYB102 (Fragment)	AT5G49620.1|Symbols:AtMYB78, MYB78|myb domain protein 78
Glyma.12G197600	2.36366	3.85277e-09	Xyloglucan endotransglucosylase/ hydrolase protein 9-like protein	AT4G03210.1|Symbols:XTH9|xyloglucan endotransglucosylase/hydrolase 9
Glyma.16G019900	2.36297	1.94615e-11	FAD-binding domain-containing family protein	AT2G46760.1|Symbols:|D-arabinono-1,4-lactone oxidase family protein
Glyma.16G069300	2.36108	0.00653159	NAC transcription factor 093	AT5G14490.1|Symbols:anac085, NAC085|NAC domain containing protein 85
Glyma.19G025200	2.35554	2.13137e-136	UDP-glucose glucosyltransferase	AT2G43840.2|Symbols:UGT74F1|UDP-glycosyltransferase 74 F1
Glyma.07G238400	2.35541	2.45196e-16	Minichromosome maintenance 2 protein	AT1G44900.1|Symbols:MCM2, ATMCM2|minichromosome maintenance (MCM2/3/5) family protein
Glyma.04G046600	2.35522	4.59205e-06	NA	AT4G33800.1|Symbols:|unknown protein
Glyma.13G326100	2.35436	0.00137933	Receptor-like protein kinase ANXUR2	AT3G26700.1|Symbols:|Protein kinase superfamily protein
Glyma.17G104600	2.34989	6.73902e-07	Gb|AAD20160.1	AT2G46490.1|Symbols:|unknown protein
Glyma.17G048300	2.34942	0.000818861	NA	AT5G20670.1|Symbols:|Protein of unknown function (DUF1677)
Glyma.08G037900	2.34904	6.28473e-13	Dynein light chain family protein	AT1G52240.2|Symbols:ATROPGEF11, ROPGEF11, PIRF1|RHO guanyl-nucleotide exchange factor 11
Glyma.20G111800	2.34817	6.23979e-09	Syringolide-induced protein 1-3-1B	AT5G04760.1|Symbols:|Duplicated homeodomain-like superfamily protein
Glyma.08G235400	2.34774	2.0433e-39	Serine protease inhibitor	AT1G73260.1|Symbols:ATKTI1, KTI1|kunitz trypsin inhibitor 1
Glyma.14G015300	2.34771	4.61998e-07	Multidrug resistance protein ABC transporter family	AT3G13080.1|Symbols:ATMRP3, MRP3, ABCC3|multidrug resistance-associated protein 3
Glyma.17G076200	2.34286	4.58891e-10	Calmodulin-binding protein-like protein	AT5G61260.1|Symbols:|Plant calmodulin-binding protein-related
Glyma.15G211500	2.34132	7.79955e-51	Serine protease inhibitor	AT1G17860.1|Symbols:|Kunitz family trypsin and protease inhibitor protein
Glyma.20G156800	2.33972	4.81444e-09	Heat shock transcription factor HSFB2a	AT5G62020.1|Symbols:AT-HSFB2A, HSFB2A|heat shock transcription factor B2A
Glyma.17G101500	2.33768	0.000538072	NAC domain protein (Fragment)	AT5G61430.1|Symbols:ANAC100, ATNAC5, NAC100|NAC domain containing protein 100
Glyma.01G158700	2.32939	0.00295276	Syntaxin-binding protein	AT4G35560.2|Symbols:|Transducin/WD40 repeat-like superfamily protein
Glyma.16G106900	2.32706	2.52826e-06	Phosphatidylinositol alpha-mannosyltransferase	AT4G19460.1|Symbols:|UDP-Glycosyltransferase superfamily protein
Glyma.05G052800	2.32604	0.00635873	NA	AT2G45360.1|Symbols:|Protein of unknown function (DUF1442)
Glyma.11G253900	2.32401	1.58199e-21	Xyloglucan endotransglycosylase/hydrolase XTH-21	AT3G23730.1|Symbols:XTH16|xyloglucan endotransglucosylase/hydrolase 16
Glyma.17G035000	2.32225	2.37433e-06	Minichromosome maintenance 2 protein	AT1G44900.1|Symbols:MCM2, ATMCM2|minichromosome maintenance (MCM2/3/5) family protein
Glyma.07G202300	2.32107	8.33768e-94	Isoflavone synthase	AT5G06900.1|Symbols:CYP93D1|cytochrome P450, family 93, subfamily D, polypeptide 1
Glyma.10G015000	2.32075	0.000254747	Long cell-linked locus protein	AT5G38700.1|Symbols:|unknown protein
Glyma.18G042100	2.31766	0.000109016	Syringolide-induced protein 13-1-1	AT5G37490.1|Symbols:|ARM repeat superfamily protein
Glyma.06G036600	2.31682	0.00929879	NA	AT2G26520.1|Symbols:|unknown protein
Glyma.03G232500	2.31673	8.26137e-14	Calmodulin-binding protein 60-C	AT5G57580.1|Symbols:|Calmodulin-binding protein
Glyma.19G197100	2.30665	9.5812e-06	Alcohol dehydroge family protein	AT2G47140.1|Symbols:|NAD(P)-binding Rossmann-fold superfamily protein
Glyma.06G151200	2.30259	8.00992e-10	U-box domain-containing protein	AT5G64660.1|Symbols:ATCMPG2, CMPG2|CYS, MET, PRO, and GLY protein 2
Glyma.14G087200	2.29646	1.0596e-191	Gibberellin-regulated protein	AT5G59845.1|Symbols:|Gibberellin-regulated family protein
Glyma.09G131500	2.29589	4.36573e-50	Heat shock protein	AT5G52640.1|Symbols:HSP81-1, ATHS83, HSP81.1, HSP83, ATHSP90.1, AtHsp90-1, HSP90.1|heat shock protein 90.1
Glyma.14G031000	2.29509	5.07927e-168	Glutathione S-transferase GST 24	AT2G30860.1|Symbols:ATGSTF9, GLUTTR, ATGSTF7, GSTF9|glutathione S-transferase PHI 9
Glyma.19G214300	2.29303	9.07602e-05	Mitochondrial carrier family protein	AT2G47485.1|Symbols:|unknown protein
Glyma.03G031000	2.29175	1.06833e-60	Cytochrome P450 71B10	AT4G31500.1|Symbols:CYP83B1, SUR2, RNT1, RED1, ATR4|cytochrome P450, family 83, subfamily B, polypeptide 1
Glyma.08G160800	2.2916	0.00081921	Seed maturation protein PM41	AT2G21820.1|Symbols:|unknown protein
Glyma.02G221200	2.29153	2.24576e-11	NA	AT5G24600.1|Symbols:|Protein of unknown function, DUF599
Glyma.20G153700	2.28827	4.25196e-10	MADS box protein M3	AT1G24260.1|Symbols:SEP3, AGL9|K-box region and MADS-box transcription factor family protein
Glyma.16G011900	2.28801	9.35139e-11	Auxin-responsive family protein	AT1G72430.1|Symbols:|SAUR-like auxin-responsive protein family
Glyma.03G057500	2.27556	2.47194e-17	Chaperone protein dnaJ	AT3G08910.1|Symbols:|DNAJ heat shock family protein
Glyma.02G308600	2.27224	5.27856e-10	ABC1 family protein	AT3G07700.2|Symbols:|Protein kinase superfamily protein
Glyma.01G098700	2.27062	6.45567e-126	Catalytic/ hydrolase	AT5G02230.2|Symbols:|Haloacid dehalogenase-like hydrolase (HAD) superfamily protein
Glyma.08G273600	2.27024	1.21904e-35	Hydroxyproline-rich glycoprotein	AT5G65660.1|Symbols:|hydroxyproline-rich glycoprotein family protein
Glyma.05G042000	2.26937	0.000463288	NA	AT4G12690.2|Symbols:|Plant protein of unknown function (DUF868)
Glyma.18G004200	2.26599	1.79785e-05	MAC/Perforin domain containing protein	AT1G14780.1|Symbols:|MAC/Perforin domain-containing protein
Glyma.08G151100	2.26464	1.73961e-10	NA	AT4G12735.1|Symbols:|unknown protein
Glyma.07G200500	2.2643	0.00304008	17.5 kDa class I heat shock protein	AT1G07400.1|Symbols:|HSP20-like chaperones superfamily protein
Glyma.19G178100	2.26235	4.69685e-18	60S ribosomal protein L4	AT3G09630.1|Symbols:|Ribosomal protein L4/L1 family
Glyma.06G136000	2.26218	0.00554325	NA	AT1G32920.1|Symbols:|unknown protein
Glyma.08G173400	2.26195	7.53995e-15	NAC domain protein	AT1G56010.2|Symbols:NAC1, ANAC022|NAC domain containing protein 1
Glyma.09G155700	2.25896	3.95642e-11	Plastid movement impaired1	AT1G42550.1|Symbols:PMI1|plastid movement impaired1
Glyma.03G157700	2.25768	3.32208e-25	Type IIB calcium ATPase	AT3G63380.1|Symbols:|ATPase E1-E2 type family protein / haloacid dehalogenase-like hydrolase family protein
Glyma.18G289600	2.25337	1.35791e-17	Heat shock protein 70	AT5G02500.1|Symbols:HSC70-1, HSP70-1, AT-HSC70-1, HSC70|heat shock cognate protein 70-1
Glyma.17G065100	2.25102	1.3528e-05	Xyloglucan endotransglucosylase/hydrolase	AT4G25810.1|Symbols:XTR6, XTH23|xyloglucan endotransglycosylase 6
Glyma.15G084100	2.25079	0.000781026	CBL-interacting protein kinase 01	AT4G18700.1|Symbols:CIPK12, SnRK3.9, ATWL4, WL4|CBL-interacting protein kinase 12
Glyma.14G066000	2.24648	7.43479e-08	RCC1 and BTB domain-containing protein	AT3G55580.1|Symbols:|Regulator of chromosome condensation (RCC1) family protein
Glyma.05G190100	2.24584	2.26282e-22	T14N5.4 protein	AT1G77160.1|Symbols:|Protein of unknown function (DUF506) _x0001_
Glyma.07G061500	2.24572	0.00591488	BCL-2 associated athanogene 6A	AT2G46240.1|Symbols:BAG6, ATBAG6|BCL-2-associated athanogene 6
Glyma.13G030900	2.24537	2.13826e-118	NAC transcription factor	AT1G01720.1|Symbols:ATAF1, ANAC002|NAC (No Apical Meristem) domain transcriptional regulator superfamily protein
Glyma.13G062000	2.2449	1.06102e-05	NAC domain protein	AT5G61430.1|Symbols:ANAC100, ATNAC5, NAC100|NAC domain containing protein 100
Glyma.09G067100	2.24293	8.91793e-11	Integral membrane protein	AT5G35460.1|Symbols:|unknown protein
Glyma.06G148400	2.24075	0.00183936	Ethylene-responsive transcription factor ERF110	AT5G61890.1|Symbols:|Integrase-type DNA-binding superfamily protein
Glyma.09G116300	2.23985	3.05302e-09	F15H18.11	AT1G18390.2|Symbols:|Protein kinase superfamily protein
Glyma.13G091100	2.23916	7.88977e-181	Nodulin-like protein (Fragment)	AT4G28040.5|Symbols:|nodulin MtN21 /EamA-like transporter family protein
Glyma.19G187400	2.23843	6.71896e-58	UDP-glucosyltransferase family 1 protein	AT2G36760.1|Symbols:UGT73C2|UDP-glucosyl transferase 73C2
Glyma.03G029600	2.23819	0.00102851	Auxin-responsive family protein	AT3G60690.1|Symbols:|SAUR-like auxin-responsive protein family
Glyma.19G210900	2.23531	8.68993e-12	SPX domain-containing family protein	AT1G02860.1|Symbols:NLA, BAH1|SPX (SYG1/Pho81/XPR1) domain-containing protein
Glyma.15G250100	2.23497	1.94716e-69	9-cis-epoxycarotenoid dioxygenase NCED1, chloroplastic	AT3G14440.1|Symbols:NCED3, ATNCED3, STO1, SIS7|nine-cis-epoxycarotenoid dioxygenase 3
Glyma.08G281600	2.23409	3.27426e-31	NA	NA
Glyma.13G157400	2.23319	0.00731221	Stress induced protein	AT5G25240.1|Symbols:|unknown protein
Glyma.08G172300	2.22539	0.00045313	NA	AT2G32190.1|Symbols:|unknown protein
Glyma.08G107300	2.21972	2.05544e-15	Brassinosteroid-regulated protein BRU1	AT3G23730.1|Symbols:XTH16|xyloglucan endotransglucosylase/hydrolase 16
Glyma.17G096500	2.21689	6.12415e-05	LRR receptor-like serine/threonine-protein kinase FEI	AT5G62710.1|Symbols:|Leucine-rich repeat protein kinase family protein
Glyma.13G362200	2.21645	2.74466e-10	BTB/POZ domain-containing protein	AT3G15570.1|Symbols:|Phototropic-responsive NPH3 family protein
Glyma.11G172500	2.21609	4.35656e-10	Oxidoreductase family protein	AT5G58660.1|Symbols:|2-oxoglutarate (2OG) and Fe(II)-dependent oxygenase superfamily protein
Glyma.11G247500	2.21534	0.000102677	Senescence-associated family protein	AT3G48140.1|Symbols:|B12D protein
Glyma.20G210100	2.21228	3.50782e-33	Xyloglucan-specific endoglucanase inhibitor protein	AT1G03220.1|Symbols:|Eukaryotic aspartyl protease family protein
Glyma.14G195300	2.20445	1.30459e-10	Serine/threonine protein kinase	AT2G30040.1|Symbols:MAPKKK14|mitogen-activated protein kinase kinase kinase 14
Glyma.11G052200	2.20428	8.85821e-07	Microtubule-associated protein RP/EB family member	AT5G67270.1|Symbols:ATEB1C, EB1C, ATEB1H1|end binding protein 1C
Glyma.08G150800	2.20251	2.73447e-235	Uroporphiryn-III C-methyltransferase	AT5G40850.1|Symbols:UPM1|urophorphyrin methylase 1
Glyma.06G119300	2.20233	0.00643322	Protein kinase; Type I EGF	AT1G21240.1|Symbols:WAK3|wall associated kinase 3
Glyma.07G004400	2.20146	8.23412e-06	F-box family protein	AT1G66320.1|Symbols:|F-box/RNI-like superfamily protein
Glyma.03G148300	2.19825	6.50685e-111	Gibberellic acid receptor-b	AT3G63010.1|Symbols:ATGID1B, GID1B|alpha/beta-Hydrolases superfamily protein
Glyma.20G213700	2.19581	3.9133e-07	Isoflavone-7-O-methyltransferase	AT4G35160.1|Symbols:|O-methyltransferase family protein
Glyma.05G195000	2.19198	2.04262e-14	NAC domain protein (Fragment)	AT1G01720.1|Symbols:ATAF1, ANAC002|NAC (No Apical Meristem) domain transcriptional regulator superfamily protein
Glyma.15G170900	2.1891	4.84501e-08	NA	AT5G57000.1|Symbols:|unknown protein
Glyma.13G190400	2.1885	1.264e-13	NBS-LRR type disease resistance protein RPG1-B	AT3G14470.1|Symbols:|NB-ARC domain-containing disease resistance protein
Glyma.03G219200	2.18568	0.000206372	Mini-chromosome maintenance	AT4G02060.2|Symbols:PRL|Minichromosome maintenance (MCM2/3/5) family protein
Glyma.15G107100	2.18537	7.03745e-117	MATE efflux family protein	AT3G21690.1|Symbols:|MATE efflux family protein
Glyma.01G202700	2.17961	1.14098e-17	Histone-lysine N-methyltransferase, H3 lysine-9 specific SUVH6	AT2G22740.1|Symbols:SUVH6, SDG23|SU(VAR)3-9 homolog 6
Glyma.06G319600	2.17817	3.48294e-11	Receptor-like protein kinase	AT1G33590.1|Symbols:|Leucine-rich repeat (LRR) family protein
Glyma.16G178800	2.178	1.72543e-21	Heat shock protein	AT5G52640.1|Symbols:HSP81-1, ATHS83, HSP81.1, HSP83, ATHSP90.1, AtHsp90-1, HSP90.1|heat shock protein 90.1
Glyma.19G071600	2.17492	0.00834233	Genomic DNA, chromosome 3, P1 clone: MOJ10	AT3G27120.1|Symbols:|P-loop containing nucleoside triphosphate hydrolases superfamily protein
Glyma.06G191400	2.17316	0.00232223	ATP-binding cassette transporter subfamily A member	AT3G47780.1|Symbols:ATATH6, ATH6|ABC2 homolog 6
Glyma.13G193500	2.16928	3.34535e-15	Peptidyl-prolyl cis-trans isomerase	AT2G38730.1|Symbols:|Cyclophilin-like peptidyl-prolyl cis-trans isomerase family protein
Glyma.01G099800	2.16888	4.86286e-69	VuP5CS protein	AT3G55610.1|Symbols:P5CS2|delta 1-pyrroline-5-carboxylate synthase 2
Glyma.05G149800	2.16485	7.53361e-05	Cystatin	AT2G31980.1|Symbols:AtCYS2, CYS2|PHYTOCYSTATIN 2
Glyma.02G217600	2.16158	6.54506e-08	Phosphoglycerate mutase-like protein	AT5G64460.8|Symbols:|Phosphoglycerate mutase family protein
Glyma.03G040100	2.16133	6.7116e-80	Non-specific lipid-transfer protein	AT2G38540.1|Symbols:LP1, LTP1, ATLTP1|lipid transfer protein 1
Glyma.02G190900	2.15869	0.009194	Hop-interacting protein THI031	AT5G40690.1|Symbols:|EF-Hand 1, calcium-binding site
Glyma.08G093900	2.15612	4.78162e-94	Xyloglucan endotransglucosylase/hydrolase protein 28-like protein	AT1G14720.1|Symbols:XTR2, EXGT-A2, ATXTH28, XTH28|xyloglucan endotransglucosylase/hydrolase 28
Glyma.10G193200	2.15376	4.20876e-46	Chaperonin CPN60-like protein	AT3G23990.1|Symbols:HSP60, HSP60-3B|heat shock protein 60
Glyma.05G191000	2.15294	1.98653e-06	Cysteine desulfurase	NA
Glyma.18G190200	2.1494	6.47344e-16	Probable glutathione S-transferase	AT3G09270.1|Symbols:ATGSTU8, GSTU8|glutathione S-transferase TAU 8
Glyma.10G244800	2.14904	0.000424611	Neurogenic locus notch protein-like	AT4G14746.1|Symbols:|CONTAINS InterPro DOMAIN/s: EGF-like (InterPro:IPR006210)
Glyma.08G255800	2.1488	1.13663e-38	S-adenosylmethionine decarboxylase proenzyme	AT3G02470.4|Symbols:|S-adenosylmethionine decarboxylase
Glyma.U032500	2.14834	9.71344e-27	Uricase	AT2G26230.1|Symbols:|uricase / urate oxidase / nodulin 35, putative
Glyma.02G137400	2.14391	4.43561e-28	Transcription factor bHLH	AT1G05710.5|Symbols:|basic helix-loop-helix (bHLH) DNA-binding superfamily protein
Glyma.05G059300	2.14115	1.10851e-32	Glycogenin-2	AT4G16600.1|Symbols:|Nucleotide-diphospho-sugar transferases superfamily protein
Glyma.02G286600	2.14078	0.00231367	DNA primase	AT5G41880.1|Symbols:POLA3, POLA4|DNA primases;DNA primases
Glyma.11G004800	2.1393	1.12364e-31	Hexose transporter	AT5G26340.1|Symbols:MSS1, STP13, ATSTP13|Major facilitator superfamily protein
Glyma.20G125500	2.13887	0.000134577	NA	AT2G01300.1|Symbols:|unknown protein
Glyma.10G184700	2.13752	0.000273676	Inhibitor of trypsin and hageman factor	AT2G38870.1|Symbols:|Serine protease inhibitor, potato inhibitor I-type family protein
Glyma.08G307600	2.13721	1.798e-06	60S ribosomal protein L18a	AT3G59080.1|Symbols:|Eukaryotic aspartyl protease family protein
Glyma.13G036600	2.13617	1.36443e-08	F-box family protein	AT1G77000.2|Symbols:SKP2B|RNI-like superfamily protein
Glyma.03G066600	2.13375	3.42938e-51	Aldose reductase	AT2G37770.2|Symbols:|NAD(P)-linked oxidoreductase superfamily protein
Glyma.05G199300	2.13089	8.46077e-17	NA	AT5G07330.1|Symbols:|unknown protein
Glyma.13G213100	2.12409	0.000166868	LEC14B-like protein	AT4G03020.2|Symbols:|transducin family protein / WD-40 repeat family protein
Glyma.06G317100	2.12375	2.3495e-06	Hexose carrier	AT5G61520.1|Symbols:|Major facilitator superfamily protein
Glyma.02G024200	2.12345	1.4226e-18	Actin cross-linking protein	AT1G27100.1|Symbols:|Actin cross-linking protein
Glyma.13G215000	2.12039	1.68392e-56	Beta-amylase	AT5G18670.1|Symbols:BMY3, BAM9|beta-amylase 3
Glyma.18G035100	2.10837	6.0295e-11	Tropinone reductase family protein	AT5G06060.1|Symbols:|NAD(P)-binding Rossmann-fold superfamily protein
Glyma.10G178400	2.10661	0.000868097	Calmodulin	AT3G22930.1|Symbols:CML11|calmodulin-like 11
Glyma.06G102000	2.10594	8.96613e-26	Phosphate-responsive family protein	AT4G08950.1|Symbols:EXO|Phosphate-responsive 1 family protein
Glyma.08G254200	2.10529	6.63669e-100	Amino acid transporter	AT3G30390.2|Symbols:|Transmembrane amino acid transporter family protein
Glyma.12G134300	2.10502	3.11764e-60	Membrane lipoprotein lipid attachment site-containing protein-like	AT5G54240.1|Symbols:|Protein of unknown function (DUF1223)
Glyma.06G050500	2.10443	2.7877e-22	NA	AT5G11740.1|Symbols:AGP15, ATAGP15|arabinogalactan protein 15
Glyma.16G021000	2.10197	1.6604e-42	Homeobox protein	AT2G46680.1|Symbols:ATHB-7, ATHB7, HB-7|homeobox 7
Glyma.17G029700	2.09887	0.00727858	Glycoside hydrolase family 28 family protein	AT3G06770.2|Symbols:|Pectin lyase-like superfamily protein
Glyma.04G142400	2.09769	1.13469e-09	NA	NA
Glyma.19G100000	2.0932	6.44202e-22	GEM-like protein	AT5G13200.1|Symbols:|GRAM domain family protein
Glyma.04G179500	2.09174	6.31325e-41	Gonadotropin beta chain	AT5G14920.1|Symbols:|Gibberellin-regulated family protein
Glyma.10G046000	2.08923	0.000374401	Exocyst subunit EXO70 family protein	AT3G09520.1|Symbols:ATEXO70H4, EXO70H4|exocyst subunit exo70 family protein H4
Glyma.20G236200	2.08783	1.74763e-05	Respiratory burst oxidase-like protein	AT1G09090.2|Symbols:ATRBOHB, RBOHB|respiratory burst oxidase homolog B
Glyma.06G265500	2.08385	2.58142e-05	GRAS family transcription factor	AT5G48150.2|Symbols:PAT1|GRAS family transcription factor
Glyma.02G104300	2.08165	2.26781e-48	Abscisate beta-glucosyltransferase	AT2G15490.3|Symbols:UGT73B4|UDP-glycosyltransferase 73B4
Glyma.03G076100	2.07842	1.6977e-77	Mitochondrial uncoupling protein	AT3G54110.1|Symbols:ATPUMP1, UCP, PUMP1, ATUCP1, UCP1|plant uncoupling mitochondrial protein 1
Glyma.03G050100	2.07414	3.92284e-36	Ferritin	AT5G01600.1|Symbols:ATFER1, FER1|ferretin 1
Glyma.01G014000	2.07162	0.000319437	Cellulose synthase-like protein	AT3G03050.1|Symbols:CSLD3, KJK, ATCSLD3|cellulose synthase-like D3
Glyma.17G036300	2.07064	6.14003e-36	Pectinesterase inhibitor	AT1G47960.1|Symbols:C/VIF1, ATC/VIF1|cell wall / vacuolar inhibitor of fructosidase 1
Glyma.15G019400	2.06621	4.30826e-18	MYB transcription factor MYB52	AT3G16350.1|Symbols:|Homeodomain-like superfamily protein
Glyma.17G013900	2.06464	8.31073e-59	mRNA, clone: RTFL01-44-P14	AT1G61930.1|Symbols:|Protein of unknown function, DUF584
Glyma.18G044200	2.06136	2.21592e-48	MYB transcription factor MYB174 (Fragment)	AT5G17300.1|Symbols:RVE1|Homeodomain-like superfamily protein
Glyma.07G251300	2.06067	1.43577e-16	CASP-like protein 7	AT3G06390.1|Symbols:|Uncharacterised protein family (UPF0497)
Glyma.17G056900	2.05927	2.75682e-34	Protein kinase 2B	AT2G17220.2|Symbols:|Protein kinase superfamily protein
Glyma.13G194500	2.05599	8.23805e-05	NBS-LRR type disease resistance protein RPG1-B	AT3G14470.1|Symbols:|NB-ARC domain-containing disease resistance protein
Glyma.13G196500	2.05495	3.79947e-20	NADPH:quinone oxidoreductase	AT3G27890.1|Symbols:NQR|NADPH:quinone oxidoreductase
Glyma.09G047300	2.05264	1.24368e-06	Mini-chromosome maintenance protein MCM6	AT5G44635.1|Symbols:MCM6|minichromosome maintenance (MCM2/3/5) family protein
Glyma.02G013500	2.05101	0.000493453	BRCT domain-containing protein	AT4G02110.1|Symbols:|transcription coactivators
Glyma.01G080500	2.05053	4.87899e-103	NA	AT1G68440.1|Symbols:|unknown protein
Glyma.20G091300	2.05052	8.7949e-05	Cold-induced plasma membrane protein	AT3G05890.1|Symbols:RCI2B|Low temperature and salt responsive protein family
Glyma.19G247100	2.04935	0.00720027	Pectinacetylesterase family protein	AT4G19400.1|Symbols:|Profilin family protein
Glyma.01G141900	2.04081	3.07761e-12	Glycine-rich protein-like	AT2G45380.1|Symbols:|Calcium-binding EF-hand family protein
Glyma.10G228900	2.03961	8.64658e-25	Serine/threonine-protein kinase	AT5G24080.1|Symbols:|Protein kinase superfamily protein
Glyma.11G113300	2.03522	8.8862e-06	Minichromosome maintenance 4 protein	AT2G16440.1|Symbols:MCM4|Minichromosome maintenance (MCM2/3/5) family protein
Glyma.19G023200	2.0301	4.96897e-46	Dof27	AT5G39660.2|Symbols:CDF2|cycling DOF factor 2
Glyma.09G237600	2.02763	2.0862e-47	TGF-beta receptor, type I/II extracellular region	AT1G32450.1|Symbols:NRT1.5|nitrate transporter 1.5
Glyma.03G040600	2.02411	1.85922e-59	Alanine glyoxylate aminotransferase-like protein	AT3G08860.1|Symbols:PYD4|PYRIMIDINE 4
Glyma.06G167000	2.02203	3.09235e-05	N3 protein	AT5G50790.1|Symbols:SWEET10, AtSWEET10|Nodulin MtN3 family protein
Glyma.03G190100	2.02121	0.00272732	Hypothetical_protein	AT3G10020.1|Symbols:|unknown protein
Glyma.02G100300	2.01567	1.25558e-19	Stress-induced receptor-like kinase	AT5G38280.1|Symbols:PR5K|PR5-like receptor kinase
Glyma.03G021200	2.01112	8.88764e-07	Cytochrome P450	AT2G45550.1|Symbols:CYP76C4|cytochrome P450, family 76, subfamily C, polypeptide 4
Glyma.09G203500	2.01083	6.48606e-11	Phosphoenolpyruvate carboxykinase	AT4G37870.1|Symbols:PCK1, PEPCK|phosphoenolpyruvate carboxykinase 1
Glyma.09G070300	2.00924	2.4427e-171	Aldehyde dehydrogenase family 7 member A1	AT1G54100.2|Symbols:ALDH7B4|aldehyde dehydrogenase 7B4
Glyma.04G076300	2.00825	1.5903e-13	Sarcosine oxidase	AT2G24580.1|Symbols:|FAD-dependent oxidoreductase family protein
Glyma.06G143400	2.0047	3.33066e-07	E2F target protein 1	AT2G40550.1|Symbols:ETG1|E2F target gene 1
Glyma.06G270300	2.00014	1.32421e-58	Electron transfer flavoprotein subunit alpha	AT1G50940.1|Symbols:ETFALPHA|electron transfer flavoprotein alpha
Glyma.04G179400	1.99779	3.4741e-22	PBng143	AT5G50100.1|Symbols:|Putative thiol-disulphide oxidoreductase DCC
Glyma.18G080900	1.99727	1.05099e-20	Multidrug resistance protein ABC transporter family	AT3G13080.1|Symbols:ATMRP3, MRP3, ABCC3|multidrug resistance-associated protein 3
Glyma.01G106800	1.99647	1.58302e-18	HSP18.1B	AT1G53540.1|Symbols:|HSP20-like chaperones superfamily protein
Glyma.18G287900	1.99465	2.24861e-87	Heat shock protein 70	AT3G12580.1|Symbols:HSP70, ATHSP70|heat shock protein 70
Glyma.18G212500	1.98754	1.43912e-05	Adenine/guanine permease AZG1	AT3G10960.1|Symbols:ATAZG1, AZG1|AZA-guanine resistant1
Glyma.11G000500	1.98707	3.23281e-41	Glycosyltransferase GT02J01	AT4G34131.1|Symbols:UGT73B3|UDP-glucosyl transferase 73B3
Glyma.20G164200	1.987	8.46427e-07	Serine/threonine-protein kinase	AT5G24080.1|Symbols:|Protein kinase superfamily protein
Glyma.09G025100	1.98641	7.37556e-11	3-hydroxyisobutyrate dehydrogenase family protein	AT4G20930.1|Symbols:|6-phosphogluconate dehydrogenase family protein
Glyma.04G100300	1.98522	4.31614e-09	Phosphate-responsive family protein	AT4G08950.1|Symbols:EXO|Phosphate-responsive 1 family protein
Glyma.06G054700	1.98223	6.55517e-13	Cytosolic class II low molecular weight heat shock protein	AT5G12020.1|Symbols:HSP17.6II|17.6 kDa class II heat shock protein
Glyma.02G196500	1.98142	4.22037e-12	BEL1-like homeodomain transcription factor	AT2G35940.3|Symbols:BLH1|BEL1-like homeodomain 1
Glyma.19G081500	1.97946	0.00012449	F-box/kelch-repeat protein	AT4G12560.2|Symbols:CPR30|F-box and associated interaction domains-containing protein
Glyma.06G166800	1.97561	3.50342e-79	Protein RUPTURED POLLEN GRAIN	AT5G23660.1|Symbols:MTN3, SWEET12, AtSWEET12|homolog of Medicago truncatula MTN3
Glyma.17G236200	1.97356	8.2485e-05	SCOF-1	AT1G27730.1|Symbols:STZ, ZAT10|salt tolerance zinc finger
Glyma.17G218500	1.97012	4.86336e-06	Lectin-like receptor kinase	AT5G10530.1|Symbols:|Concanavalin A-like lectin protein kinase family protein
Glyma.06G022900	1.96993	2.71005e-05	GDSL esterase/lipase	AT1G75890.2|Symbols:|GDSL-like Lipase/Acylhydrolase superfamily protein
Glyma.16G173600	1.96374	5.94609e-08	C4-dicarboxylate transporter/malic acid transport protein	AT5G24030.1|Symbols:SLAH3|SLAC1 homologue 3
Glyma.07G131900	1.96271	1.26872e-19	NA	AT2G20480.1|Symbols:|unknown protein
Glyma.08G244800	1.95831	0.0025915	UDP-glucosyltransferase HRA25	AT3G02100.1|Symbols:|UDP-Glycosyltransferase superfamily protein
Glyma.02G145600	1.95736	0.000141139	Type I inositol-1,4,5-trisphosphate 5-phosphatase	AT3G63240.1|Symbols:|DNAse I-like superfamily protein
Glyma.17G155000	1.95601	1.05835e-63	Late-embryogenesis abundant protein	AT1G32560.1|Symbols:|Late embryogenesis abundant protein, group 1 protein
Glyma.13G225700	1.95412	3.49437e-20	Heat stress transcription factor A-4a-like protein	AT4G18880.1|Symbols:AT-HSFA4A, HSF A4A|heat shock transcription factor A4A
Glyma.03G235200	1.95239	0.000343326	26S protease regulatory subunit 6A-like protein	AT3G05530.1|Symbols:RPT5A, ATS6A.2|regulatory particle triple-A ATPase 5A
Glyma.03G137900	1.95062	3.58253e-100	Alkaline alpha-galactosidase	AT3G57520.1|Symbols:AtSIP2, SIP2|seed imbibition 2
Glyma.19G217800	1.94577	9.77868e-17	WRKY51	AT2G47260.1|Symbols:WRKY23, ATWRKY23|WRKY DNA-binding protein 23
Glyma.01G105600	1.94193	3.373e-21	NA	AT5G02020.2|Symbols:SIS|Encodes a protein involved in salt tolerance, names SIS (Salt Induced Serine rich).
Glyma.18G296600	1.94103	1.77245e-25	Neoxanthin synthase	AT1G67080.1|Symbols:ABA4|abscisic acid (aba)-deficient 4
Glyma.18G281400	1.93786	1.03686e-11	Ethylene-responsive transcription factor	AT5G13330.1|Symbols:Rap2.6L|related to AP2 6l
Glyma.11G179300	1.93735	1.49997e-11	Pyridine nucleotide-disulfide oxidoreductase family protein	AT5G22140.1|Symbols:|FAD/NAD(P)-binding oxidoreductase family protein
Glyma.10G207100	1.93558	1.41446e-13	Cysteine proteinase	AT3G54940.2|Symbols:|Papain family cysteine protease
Glyma.16G042900	1.93372	7.52445e-09	NAC domain protein	AT5G18270.1|Symbols:ANAC087|Arabidopsis NAC domain containing protein 87
Glyma.10G071700	1.92889	0.000283017	Abscisic acid insensitive	AT2G36270.1|Symbols:ABI5, GIA1|Basic-leucine zipper (bZIP) transcription factor family protein
Glyma.01G120800	1.92862	3.1102e-05	ALC-interacting protein 1	AT5G01370.1|Symbols:ACI1|ALC-interacting protein 1
Glyma.11G091400	1.92814	1.8921e-19	Farnesylated protein (ATFP6)	AT4G38580.1|Symbols:ATFP6, HIPP26, FP6|farnesylated protein 6
Glyma.15G177900	1.92673	3.22233e-10	Kinase-like protein	AT2G05940.1|Symbols:|Protein kinase superfamily protein
Glyma.08G045300	1.92542	0.00934675	mRNA, clone: RTFL01-09-C22	AT1G24600.1|Symbols:|unknown protein
Glyma.13G356000	1.9251	8.71089e-39	Aquaporin	AT3G16240.1|Symbols:DELTA-TIP, TIP2;1, DELTA-TIP1, AQP1, ATTIP2;1|delta tonoplast integral protein
Glyma.15G143700	1.92316	2.15509e-28	Beta xylosidase	AT5G49360.1|Symbols:BXL1, ATBXL1|beta-xylosidase 1
Glyma.16G209700	1.92313	1.34477e-08	Pentatricopeptide repeat protein 65	AT4G19191.1|Symbols:|Tetratricopeptide repeat (TPR)-like superfamily protein
Glyma.11G059100	1.92302	8.27735e-06	Reticulon-like protein	AT2G23640.1|Symbols:RTNLB13|Reticulan like protein B13
Glyma.05G070600	1.92083	5.10315e-74	Peptide transporter PTR1	AT1G32450.1|Symbols:NRT1.5|nitrate transporter 1.5
Glyma.17G069200	1.91712	1.55764e-199	Auxin-induced protein 5NG4	AT4G28040.5|Symbols:|nodulin MtN21 /EamA-like transporter family protein
Glyma.18G002800	1.9146	5.11131e-229	Selenium binding protein	AT4G14030.2|Symbols:SBP1|selenium-binding protein 1
Glyma.02G228200	1.91303	9.42919e-23	Protein phosphatase 2C	AT2G30020.1|Symbols:|Protein phosphatase 2C family protein
Glyma.08G352200	1.91186	0.00261236	Serine/threonine-protein kinase	AT1G11330.1|Symbols:|S-locus lectin protein kinase family protein
Glyma.20G195900	1.91143	0.00196036	Ethylene-responsive transcription factor	AT5G07580.1|Symbols:|Integrase-type DNA-binding superfamily protein
Glyma.18G289100	1.91071	4.86495e-29	Heat shock protein 70	AT5G02500.1|Symbols:HSC70-1, HSP70-1, AT-HSC70-1, HSC70|heat shock cognate protein 70-1
Glyma.19G231900	1.90991	2.39391e-68	Epoxide hydrolase	AT3G05600.1|Symbols:|alpha/beta-Hydrolases superfamily protein
Glyma.01G004200	1.90929	1.12259e-08	Caffeoyl-CoA O-methyltransferase	AT4G26220.1|Symbols:|S-adenosyl-L-methionine-dependent methyltransferases superfamily protein
Glyma.09G138100	1.90796	4.81683e-31	2-succinylbenzoate-CoA ligase	AT3G48990.1|Symbols:|AMP-dependent synthetase and ligase family protein
Glyma.11G097500	1.90673	3.9898e-153	Calcium-binding EF hand family protein	AT4G38810.2|Symbols:|Calcium-binding EF-hand family protein
Glyma.12G015800	1.90388	6.5755e-08	Methyltransferase FkbM family	AT5G27220.1|Symbols:|Frigida-like protein
Glyma.13G127500	1.9032	1.66623e-24	Multidrug resistance-associated protein 2 (Fragment)	AT1G04120.1|Symbols:ATMRP5, MRP5, ATABCC5, ABCC5|multidrug resistance-associated protein 5
Glyma.17G153300	1.90041	1.62266e-72	Peptide transporter PTR1	AT1G32450.1|Symbols:NRT1.5|nitrate transporter 1.5
Glyma.04G054400	1.89128	4.42703e-05	Cytosolic class II low molecular weight heat shock protein	AT5G12020.1|Symbols:HSP17.6II|17.6 kDa class II heat shock protein
Glyma.13G145200	1.89069	0.00277025	30 kDa ribonucleoprotein	AT2G37220.1|Symbols:|RNA-binding (RRM/RBD/RNP motifs) family protein
Glyma.01G051300	1.89068	8.59748e-05	NAC domain protein NAC1	AT1G69490.1|Symbols:NAP, ANAC029, ATNAP|NAC-like, activated by AP3/PI
Glyma.08G129600	1.88444	4.46671e-15	High affinity cationic amino acid transporter	AT4G21120.1|Symbols:AAT1, CAT1|amino acid transporter 1
Glyma.14G074100	1.882	0.0089146	Integral membrane protein	AT1G75220.1|Symbols:|Major facilitator superfamily protein
Glyma.03G122500	1.87998	1.44553e-262	Peptide transporter PTR5	AT1G68570.1|Symbols:|Major facilitator superfamily protein
Glyma.04G041200	1.87964	2.46188e-06	Drought responsive element binding protein 2	AT1G46768.1|Symbols:RAP2.1|related to AP2 1
Glyma.07G019300	1.87827	1.54467e-07	Hexose transporter family protein	AT1G79820.2|Symbols:SGB1|Major facilitator superfamily protein
Glyma.04G222000	1.87687	1.63219e-06	E2F target protein 1	AT2G40550.1|Symbols:ETG1|E2F target gene 1
Glyma.01G214600	1.87437	6.50775e-85	Senescence-inducible chloroplast stay-green protein 2	AT4G22920.1|Symbols:ATNYE1, NYE1|non-yellowing 1
Glyma.14G222400	1.87358	4.76666e-06	Syringolide-induced protein 14-1-1	AT1G76070.1|Symbols:|unknown protein
Glyma.08G314700	1.86679	6.02367e-19	Transmembrane protein	AT4G27030.1|Symbols:FAD4, FADA|fatty acid desaturase A
Glyma.14G053500	1.86638	0.00924981	NA	AT5G01790.1|Symbols:|unknown protein
Glyma.13G221800	1.86577	0.00534813	Hydrolase-like protein	AT1G30300.1|Symbols:|Metallo-hydrolase/oxidoreductase superfamily protein
Glyma.18G273200	1.86352	7.74654e-06	Downy Mildew Resistant 6-like protein	AT5G24530.1|Symbols:DMR6|2-oxoglutarate (2OG) and Fe(II)-dependent oxygenase superfamily protein
Glyma.20G009300	1.86301	1.48401e-52	Oxidoreductase family protein	AT3G19000.1|Symbols:|2-oxoglutarate (2OG) and Fe(II)-dependent oxygenase superfamily protein
Glyma.04G243500	1.86174	1.99381e-14	NA	AT1G76980.2|Symbols:|embryo defective 2170
Glyma.12G200400	1.86132	0.00118805	NA	AT4G10265.1|Symbols:|Wound-responsive family protein
Glyma.16G039500	1.85991	2.12311e-29	Anthranilate N-benzoyltransferase protein	AT2G19070.1|Symbols:SHT|spermidine hydroxycinnamoyl transferase
Glyma.05G230400	1.85975	5.18966e-13	Dynein light chain family protein	AT1G52240.2|Symbols:ATROPGEF11, ROPGEF11, PIRF1|RHO guanyl-nucleotide exchange factor 11
Glyma.01G171300	1.8548	0.000625609	Cell division protease ftsH-like protein	AT2G18193.1|Symbols:|P-loop containing nucleoside triphosphate hydrolases superfamily protein
Glyma.16G155100	1.8539	1.85727e-69	Pip1 protein	AT2G37170.1|Symbols:PIP2B, PIP2;2|plasma membrane intrinsic protein 2
Glyma.20G203700	1.85175	1.29946e-13	Transcription factor AP2-EREBP	AT3G23240.1|Symbols:ERF1, ATERF1|ethylene response factor 1
Glyma.10G002200	1.85148	1.30068e-10	Calmodulin	AT3G22930.1|Symbols:CML11|calmodulin-like 11
Glyma.11G124500	1.85011	9.85004e-11	Class IV chitinase	AT3G54420.1|Symbols:ATEP3, ATCHITIV, CHIV, EP3|homolog of carrot EP3-3 chitinase
Glyma.11G247600	1.84965	1.64704e-15	Glyceraldehyde 3-phosphate dehydrogenase	AT3G04120.1|Symbols:GAPC, GAPC-1, GAPC1|glyceraldehyde-3-phosphate dehydrogenase C subunit 1
Glyma.20G144800	1.84948	2.49776e-14	Phosphatase	AT2G32150.1|Symbols:|Haloacid dehalogenase-like hydrolase (HAD) superfamily protein
Glyma.02G116300	1.84915	0.000779905	Ureide permease	AT2G03530.2|Symbols:UPS2, ATUPS2|ureide permease 2
Glyma.03G030600	1.84869	0.00171977	Cytochrome P450 monooxygenase CYP83E8	AT4G31500.1|Symbols:CYP83B1, SUR2, RNT1, RED1, ATR4|cytochrome P450, family 83, subfamily B, polypeptide 1
Glyma.03G156800	1.84806	3.30881e-08	Serine/threonine protein kinase Nek2	AT3G63280.2|Symbols:ATNEK4, NEK4|NIMA-related kinase 4
Glyma.11G132200	1.84442	0.000229363	Cytochrome c-type biogenesis protein ccmE	AT3G51790.1|Symbols:ATG1, TG1|transmembrane protein G1P-related 1
Glyma.02G233300	1.8441	0.004284	Transcription factor bHLH93	AT2G40435.1|Symbols:| transcription regulators
Glyma.17G234000	1.83914	9.66443e-07	NA	AT4G33800.1|Symbols:|unknown protein
Glyma.07G074400	1.83614	2.25864e-07	(+)-neomenthol dehydrogenase	AT3G61220.1|Symbols:|NAD(P)-binding Rossmann-fold superfamily protein
Glyma.17G233700	1.83562	0.00559224	NA	AT1G10140.1|Symbols:|Uncharacterised conserved protein UCP031279
Glyma.03G237600	1.83388	0.00511553	Mitogen-activated protein kinase kinase kinase	AT1G09000.1|Symbols:ANP1, MAPKKK1, NP1|NPK1-related protein kinase 1
Glyma.15G006200	1.83226	1.22374e-14	F-box/LRR-repeat protein	AT1G15740.1|Symbols:|Leucine-rich repeat family protein
Glyma.04G163600	1.83178	0.00097959	Dentin sialophosphoprotein	AT5G07980.1|Symbols:|dentin sialophosphoprotein-related
Glyma.U019900	1.83134	2.19846e-15	Isovaleryl-CoA dehydrogenase	AT3G45300.1|Symbols:IVD, ATIVD, IVDH|isovaleryl-CoA-dehydrogenase
Glyma.01G022800	1.8296	8.91723e-14	SGT1-like protein	AT5G65490.1|Symbols:|SGT1
Glyma.10G215500	1.82851	0.00823682	NA	NA
Glyma.06G239900	1.82286	5.60508e-49	Early nodulin-like protein 2	AT5G53870.1|Symbols:ENODL1, AtENODL1|early nodulin-like protein 1
Glyma.05G120500	1.82239	0.00336137	NAC transcription factor 020	AT5G64530.1|Symbols:ANAC104, XND1|xylem NAC domain 1
Glyma.05G197400	1.81873	2.25227e-20	Alcohol dehydrogenase-like protein	AT5G63620.1|Symbols:|GroES-like zinc-binding alcohol dehydrogenase family protein
Glyma.10G257900	1.81828	4.32805e-35	Zinc finger protein	AT5G67450.1|Symbols:AZF1, ZF1|zinc-finger protein 1
Glyma.08G059700	1.81358	1.31301e-48	Monosaccharide transporter	AT1G11260.1|Symbols:STP1, ATSTP1|sugar transporter 1
Glyma.04G004500	1.81049	4.64847e-12	Nodulin family protein	AT4G34950.1|Symbols:|Major facilitator superfamily protein
Glyma.09G015500	1.80824	9.76513e-05	Phosphoglycolate phosphatase	AT5G47760.1|Symbols:PGLP2, ATPGLP2, ATPK5|2-phosphoglycolate phosphatase 2
Glyma.07G073200	1.80822	0.00504502	RopGEF2	AT1G01700.1|Symbols:ATROPGEF2, ROPGEF2|RHO guanyl-nucleotide exchange factor 2
Glyma.02G267500	1.80654	1.12637e-32	Zinc finger CCCH domain-containing protein	AT1G04990.1|Symbols:|Zinc finger C-x8-C-x5-C-x3-H type family protein
Glyma.17G030700	1.8033	5.87804e-18	COBRA-like protein 7	AT4G16120.1|Symbols:ATSEB1, COBL7, SEB1|COBRA-like protein-7 precursor
Glyma.03G037000	1.79649	1.14953e-20	NB-LRR type disease resistance protein Rps1-k-2	AT3G14470.1|Symbols:|NB-ARC domain-containing disease resistance protein
Glyma.17G230500	1.79607	7.17115e-58	Type 1 metallothionein	AT3G09390.1|Symbols:MT2A, ATMT-K, ATMT-1|metallothionein 2A
Glyma.16G077900	1.79459	1.59038e-28	1-aminocyclopropane-1-carboxylate oxidase	AT1G35190.1|Symbols:|2-oxoglutarate (2OG) and Fe(II)-dependent oxygenase superfamily protein
Glyma.05G204800	1.7931	4.43956e-11	Protein P21	AT4G11650.1|Symbols:ATOSM34, OSM34|osmotin 34
Glyma.06G307500	1.79237	0.00665068	Inner membrane transport protein	AT1G62280.1|Symbols:SLAH1|SLAC1 homologue 1
Glyma.18G191600	1.78647	0.000214573	MtN5 protein	AT5G55410.1|Symbols:|Bifunctional inhibitor/lipid-transfer protein/seed storage 2S albumin superfamily protein
Glyma.15G017000	1.78631	3.20304e-72	TGF-beta receptor, type I/II extracellular region	AT1G52190.1|Symbols:|Major facilitator superfamily protein
Glyma.04G238900	1.78421	7.75135e-05	Myosin ID heavy chain-like protein	AT5G53310.1|Symbols:|myosin heavy chain-related
Glyma.20G220200	1.78336	0.00542044	Amino-acid permease	AT2G02360.1|Symbols:AtPP2-B10, PP2-B10|phloem protein 2-B10
Glyma.08G141300	1.77988	2.95997e-44	Stress enhanced protein 2, chloroplastic	AT2G21970.1|Symbols:SEP2|stress enhanced protein 2
Glyma.01G007300	1.77721	4.36821e-05	Hexokinase	AT2G19860.1|Symbols:ATHXK2, HXK2|hexokinase 2
Glyma.18G204800	1.77632	5.18822e-48	Ammonium transporter 3 member	AT2G38290.1|Symbols:ATAMT2, AMT2;1, AMT2|ammonium transporter 2
Glyma.08G235300	1.77348	0.000733404	Serine protease inhibitor	AT1G17860.1|Symbols:|Kunitz family trypsin and protease inhibitor protein
Glyma.01G137700	1.77144	0.000214218	Pectinesterase	AT2G45220.1|Symbols:|Plant invertase/pectin methylesterase inhibitor superfamily
Glyma.02G095500	1.76962	3.09479e-27	Sulfate transporter	AT5G13550.1|Symbols:SULTR4;1|sulfate transporter 4.1
Glyma.11G230100	1.76203	1.13529e-71	Phospholipase C	AT3G08510.2|Symbols:ATPLC2, PLC2|phospholipase C 2
Glyma.01G180500	1.76101	2.25251e-05	NA	AT2G23690.1|Symbols:|unknown protein
Glyma.03G068100	1.75917	1.07442e-164	Rubisco activase	AT2G39730.1|Symbols:RCA|rubisco activase
Glyma.13G069200	1.75911	2.50434e-22	Transcription factor C2H2	AT3G28210.1|Symbols:PMZ, SAP12|zinc finger (AN1-like) family protein
Glyma.19G216100	1.75893	0.00165153	Mini-chromosome maintenance 7	AT4G02060.2|Symbols:PRL|Minichromosome maintenance (MCM2/3/5) family protein
Glyma.17G030100	1.75826	4.99402e-05	MtN13 protein	AT1G24020.2|Symbols:MLP423|MLP-like protein 423
Glyma.15G254000	1.75819	4.37683e-27	Transcriptional factor NAC35	AT1G56010.2|Symbols:NAC1, ANAC022|NAC domain containing protein 1
Glyma.17G063900	1.75651	1.22152e-12	Mitochondrial chaperone BCS1	AT5G57480.1|Symbols:|P-loop containing nucleoside triphosphate hydrolases superfamily protein
Glyma.13G097900	1.7561	3.42755e-36	P-type H+-ATPase	AT4G30190.1|Symbols:AHA2, PMA2, HA2|H(+)-ATPase 2
Glyma.02G008000	1.75401	1.93172e-13	ABC transporter B family member	AT2G47000.1|Symbols:MDR4, PGP4, ABCB4, ATPGP4|ATP binding cassette subfamily B4
Glyma.16G136600	1.75126	2.36861e-13	Resistance protein	AT5G18360.1|Symbols:|Disease resistance protein (TIR-NBS-LRR class) family
Glyma.14G192800	1.74941	8.16759e-20	Anthocyanidin 3-O-glucosyltransferase	AT1G07250.1|Symbols:UGT71C4|UDP-glucosyl transferase 71C4
Glyma.09G167500	1.74622	0.00274692	NA	AT1G53345.1|Symbols:|unknown protein
Glyma.02G116200	1.74428	3.64957e-21	2-hydroxy-6-oxo-6-phenylhexa-2,4-dienoate hydrolase	AT1G13820.1|Symbols:|alpha/beta-Hydrolases superfamily protein
Glyma.17G157400	1.74146	0.000188059	Xyloglucan endotransglycosylase hydrolase	AT5G65730.1|Symbols:XTH6|xyloglucan endotransglucosylase/hydrolase 6
Glyma.16G218200	1.74121	2.40266e-11	Cyclic nucleotide gated channel	AT3G17700.1|Symbols:CNBT1, CNGC20, ATCNGC20|cyclic nucleotide-binding transporter 1
Glyma.05G139500	1.74105	0.00238252	Kinase family protein	AT1G70740.1|Symbols:|Protein kinase superfamily protein
Glyma.07G121500	1.74048	1.18717e-06	Gl1-like protein	AT1G02205.2|Symbols:CER1|Fatty acid hydroxylase superfamily
Glyma.16G153600	1.74007	2.49404e-07	Arabinogalactan peptide 14	AT5G56540.1|Symbols:AGP14, ATAGP14|arabinogalactan protein 14
Glyma.06G262100	1.73618	7.82192e-10	Serine/threonine-protein kinase	AT4G21380.1|Symbols:ARK3, RK3|receptor kinase 3
Glyma.11G208800	1.73461	0.000360896	GRF domain class transcription factor	AT3G52910.1|Symbols:AtGRF4, GRF4|growth-regulating factor 4
Glyma.18G153800	1.73432	3.2156e-47	Hydroxyproline-rich glycoprotein	AT5G65660.1|Symbols:|hydroxyproline-rich glycoprotein family protein
Glyma.03G167800	1.73318	1.77245e-25	Multidrug resistance-associated protein 1	AT1G04120.1|Symbols:ATMRP5, MRP5, ATABCC5, ABCC5|multidrug resistance-associated protein 5
Glyma.09G123800	1.73278	9.65017e-114	Calcium binding family protein	AT1G70680.1|Symbols:|Caleosin-related family protein
Glyma.19G192500	1.73154	2.34616e-10	NA	AT5G03670.1|Symbols:|unknown protein
Glyma.11G170300	1.72606	1.62055e-113	Asparagine synthetase	AT3G47340.1|Symbols:ASN1, DIN6, AT-ASN1|glutamine-dependent asparagine synthase 1
Glyma.13G175700	1.72112	9.62296e-11	17.5 kDa class I heat shock protein	AT1G07400.1|Symbols:|HSP20-like chaperones superfamily protein
Glyma.05G108200	1.7209	4.25618e-21	BZIP transcription factor bZIP72	AT3G49760.1|Symbols:AtbZIP5, bZIP5|basic leucine-zipper 5
Glyma.13G186500	1.71912	1.39936e-36	NA	AT5G13750.1|Symbols:ZIFL1|zinc induced facilitator-like 1
Glyma.19G132900	1.71896	1.33923e-21	Patatin-like phospholipase domain-containing protein	AT5G04040.1|Symbols:SDP1|Patatin-like phospholipase family protein
Glyma.09G140700	1.71608	4.98131e-82	RING-H2 finger protein ATL3B	AT3G05200.1|Symbols:ATL6|RING/U-box superfamily protein
Glyma.10G176400	1.71574	4.25165e-21	22.0 kDa class IV heat shock protein	AT4G10250.1|Symbols:ATHSP22.0|HSP20-like chaperones superfamily protein
Glyma.13G031000	1.71465	0.000933596	NA	NA
Glyma.11G147200	1.71003	5.70125e-10	Zinc finger CCCH domain-containing protein	AT2G28450.1|Symbols:|zinc finger (CCCH-type) family protein
Glyma.14G106700	1.70831	1.29659e-17	NA	AT1G72510.2|Symbols:|Protein of unknown function (DUF1677)
Glyma.09G163900	1.70752	9.43184e-74	Kunitz-type trypsin inhibitor alpha chain	AT1G17860.1|Symbols:|Kunitz family trypsin and protease inhibitor protein
Glyma.14G118500	1.70552	0.00123467	NA	AT1G31130.1|Symbols:|unknown protein
Glyma.14G200200	1.70528	3.46272e-34	DNA-binding protein	AT2G38470.1|Symbols:WRKY33, ATWRKY33|WRKY DNA-binding protein 33
Glyma.01G056100	1.70404	1.76333e-05	SRG1-like protein	AT1G17020.1|Symbols:SRG1, ATSRG1|senescence-related gene 1
Glyma.17G214400	1.70238	0.00063333	Stress-induced receptor-like kinase	AT5G38260.1|Symbols:|Protein kinase superfamily protein
Glyma.08G249900	1.70095	2.73118e-44	Reversibly glycosylated protein	AT5G15650.1|Symbols:RGP2, ATRGP2|reversibly glycosylated polypeptide 2
Glyma.02G100400	1.7006	5.38574e-12	Kinase-like protein	AT1G66920.2|Symbols:|Protein kinase superfamily protein
Glyma.10G142000	1.70053	9.97396e-26	Peptide transporter PTR1	AT1G59740.1|Symbols:|Major facilitator superfamily protein
Glyma.12G005100	1.69761	3.00088e-05	Vacuolar invertase	AT1G62660.1|Symbols:|Glycosyl hydrolases family 32 protein
Glyma.08G210100	1.69391	0.000551795	NA	NA
Glyma.03G044500	1.69047	0.000111943	Disease resistance response protein	AT5G49040.1|Symbols:|Disease resistance-responsive (dirigent-like protein) family protein
Glyma.06G162200	1.69037	1.04339e-60	ATP-dependent Clp protease ATP-binding subunit	AT5G51070.1|Symbols:ERD1, CLPD, SAG15|Clp ATPase
Glyma.11G106300	1.6895	5.10922e-285	Nodulin family protein	AT4G34950.1|Symbols:|Major facilitator superfamily protein
Glyma.08G200700	1.68821	3.42013e-10	Auxin-induced protein	AT3G16500.1|Symbols:PAP1, IAA26|phytochrome-associated protein 1
Glyma.15G115200	1.68698	1.24272e-21	Tonoplast dicarboxylate transporter	AT5G47560.1|Symbols:ATTDT, ATSDAT, TDT|tonoplast dicarboxylate transporter
Glyma.03G168900	1.68647	0.000130682	Enzyme of the cupin family protein	AT3G04300.1|Symbols:|RmlC-like cupins superfamily protein
Glyma.04G130900	1.68607	3.06677e-05	8-amino-7-oxononanoate synthase-like protein	AT5G04620.2|Symbols:ATBIOF, BIOF|biotin F
Glyma.01G241200	1.6827	2.68865e-107	NA	AT1G10020.1|Symbols:|Protein of unknown function (DUF1005)
Glyma.10G161000	1.6826	1.43938e-05	Pollen-specific protein SF21	AT5G11790.1|Symbols:NDL2|N-MYC downregulated-like 2
Glyma.01G025600	1.68002	1.89387e-33	Leucine-rich-repeat protein-like protein	AT1G12970.1|Symbols:PIRL3|plant intracellular ras group-related LRR 3
Glyma.17G235000	1.67415	5.67908e-11	Tetratricopeptide repeat protein 7A	AT1G27460.1|Symbols:NPGR1|no pollen germination related 1
Glyma.09G192300	1.6735	1.30153e-16	Harpin-induced protein	AT1G45688.1|Symbols:|unknown protein
Glyma.08G142400	1.67269	6.9582e-07	WRKY6	AT5G64810.1|Symbols:WRKY51, ATWRKY51|WRKY DNA-binding protein 51
Glyma.08G249500	1.67087	8.3713e-13	Anthocyanin acyltransferase	AT1G03940.1|Symbols:|HXXXD-type acyl-transferase family protein
Glyma.07G200200	1.67049	1.32228e-24	18.5 kDa class I heat shock protein	AT1G07400.1|Symbols:|HSP20-like chaperones superfamily protein
Glyma.13G158200	1.66813	1.41869e-31	Blue copper protein	AT5G26330.1|Symbols:|Cupredoxin superfamily protein
Glyma.12G240600	1.66776	0.00250203	60S ribosomal protein L3-like protein	AT1G61580.1|Symbols:RPL3B, ARP2|R-protein L3 B
Glyma.11G194500	1.66751	8.25284e-60	4-coumarate:coenzyme A ligase 8	AT4G05160.1|Symbols:|AMP-dependent synthetase and ligase family protein
Glyma.08G059900	1.66652	1.36048e-13	R2R3-MYB transcription factor	AT4G21440.1|Symbols:ATMYB102, ATM4, MYB102|MYB-like 102
Glyma.15G270200	1.66571	2.57541e-39	Uroporphiryn-III C-methyltransferase	AT5G40850.1|Symbols:UPM1|urophorphyrin methylase 1
Glyma.12G196200	1.6651	0.000111758	Zinc finger family protein	AT4G15248.1|Symbols:|B-box type zinc finger family protein
Glyma.15G132800	1.6608	3.09484e-53	Reticuline oxidase-like protein	AT4G20840.1|Symbols:|FAD-binding Berberine family protein
Glyma.16G200900	1.6607	5.74486e-12	CXE carboxylesterase	AT5G62180.1|Symbols:AtCXE20, CXE20|carboxyesterase 20
Glyma.06G318400	1.65377	4.51332e-06	Trehalose-phosphate phosphatase	AT5G51460.2|Symbols:ATTPPA|Haloacid dehalogenase-like hydrolase (HAD) superfamily protein
Glyma.03G214100	1.6528	2.60596e-05	SPX domain-containing family protein	AT1G02860.1|Symbols:NLA, BAH1|SPX (SYG1/Pho81/XPR1) domain-containing protein
Glyma.13G291400	1.65187	0.00855867	Transcription factor bHLH30	AT1G68810.1|Symbols:|basic helix-loop-helix (bHLH) DNA-binding superfamily protein
Glyma.08G136300	1.65169	0.000380122	OSJNBa0006M15.14 protein	AT4G39860.1|Symbols:|unknown protein
Glyma.02G232600	1.64948	1.45585e-18	DNA-binding protein	AT2G38470.1|Symbols:WRKY33, ATWRKY33|WRKY DNA-binding protein 33
Glyma.13G202300	1.64838	1.99188e-15	Nuclear transcription factor Y subunit A7	AT3G20910.1|Symbols:NF-YA9|nuclear factor Y, subunit A9
Glyma.02G104500	1.64714	0.00508758	Abscisate beta-glucosyltransferase	AT2G15490.3|Symbols:UGT73B4|UDP-glycosyltransferase 73B4
Glyma.06G290000	1.6463	2.04941e-27	Ethylene-responsive element-binding protein	AT5G44210.1|Symbols:ERF9, ATERF9, ATERF-9|erf domain protein 9
Glyma.16G101000	1.64543	0.00173075	T1B9.19 protein	AT3G07150.1|Symbols:|unknown protein
Glyma.08G006600	1.64469	0.000137393	NA	NA
Glyma.07G035200	1.64394	8.18829e-10	Hydroxyproline-rich glycoprotein	AT1G72790.1|Symbols:|hydroxyproline-rich glycoprotein family protein
Glyma.02G228100	1.64369	6.95688e-66	Asparagine synthetase	AT3G47340.1|Symbols:ASN1, DIN6, AT-ASN1|glutamine-dependent asparagine synthase 1
Glyma.04G200300	1.64123	2.32917e-06	Dual specificity protein phosphatase	AT5G23720.3|Symbols:PHS1|dual specificity protein phosphatase family protein
Glyma.12G039200	1.6409	0.000132383	Minichromosome maintenance 4 protein	AT2G16440.1|Symbols:MCM4|Minichromosome maintenance (MCM2/3/5) family protein
Glyma.03G256600	1.63986	9.38739e-34	Leucoanthocyanidin reductase	AT1G61720.1|Symbols:BAN|NAD(P)-binding Rossmann-fold superfamily protein
Glyma.06G114000	1.63981	3.59217e-90	NAC transcription factor	AT1G01720.1|Symbols:ATAF1, ANAC002|NAC (No Apical Meristem) domain transcriptional regulator superfamily protein
Glyma.14G050000	1.63725	6.44178e-21	Zinc finger CCCH domain-containing protein	AT1G04990.1|Symbols:|Zinc finger C-x8-C-x5-C-x3-H type family protein
Glyma.19G018700	1.63669	1.75196e-33	Mitochondrial chaperone BCS1	AT5G40010.1|Symbols:AATP1|AAA-ATPase 1
Glyma.08G063700	1.63663	1.87155e-44	Squalene epoxidase	AT1G58440.1|Symbols:XF1, SQE1|FAD/NAD(P)-binding oxidoreductase family protein
Glyma.08G212000	1.63652	5.32342e-05	26.5 kDa heat shock protein	AT1G52560.1|Symbols:|HSP20-like chaperones superfamily protein
Glyma.05G050400	1.63546	5.20387e-08	TCP domain class transcription factor	AT2G45680.1|Symbols:|TCP family transcription factor
Glyma.14G077900	1.63407	0.00215709	Type I inositol-1,4,5-trisphosphate 5-phosphatase	AT1G47510.1|Symbols:AT5PTASE11, 5PTASE11|inositol polyphosphate 5-phosphatase 11
Glyma.13G102200	1.63359	0.00693618	Protein kinase 2B	AT2G17220.2|Symbols:|Protein kinase superfamily protein
Glyma.02G112400	1.63341	1.69937e-51	Eukaryotic translation initiation factor 5A2	AT1G13950.1|Symbols:EIF-5A, ELF5A-1, ATELF5A-1, EIF5A|eukaryotic elongation factor 5A-1
Glyma.02G106100	1.63086	4.90761e-10	Peroxisomal adenine nucleotide carrier 1	AT3G05290.1|Symbols:PNC1|peroxisomal adenine nucleotide carrier 1
Glyma.12G084500	1.62992	2.27707e-30	Lysine histidine transporter	AT1G08230.2|Symbols:|Transmembrane amino acid transporter family protein
Glyma.15G023000	1.62927	0.000394455	HAD-superfamily subfamily IB hydrolase, hypothetical 1	AT1G17710.1|Symbols:|Pyridoxal phosphate phosphatase-related protein
Glyma.06G184300	1.62799	2.42027e-12	NHL repeat-containing protein-like	AT5G62865.1|Symbols:|unknown protein
Glyma.12G015700	1.62702	4.62195e-70	AIG2-like (Avirulence induced gene) family protein	AT3G02910.1|Symbols:|AIG2-like (avirulence induced gene) family protein
Glyma.03G101000	1.62696	1.36016e-22	ABC transporter family protein	AT3G60160.1|Symbols:ATMRP9, MRP9, ABCC9|multidrug resistance-associated protein 9
Glyma.10G014400	1.62643	2.22189e-15	Lipase	AT1G02660.1|Symbols:|alpha/beta-Hydrolases superfamily protein
Glyma.08G297900	1.62617	0.000395986	Protein kinase	AT2G02800.2|Symbols:APK2B|protein kinase 2B
Glyma.02G010600	1.62552	7.30865e-06	Probable glycerol-3-phosphate acyltransferase 3	AT4G01950.1|Symbols:ATGPAT3, GPAT3|glycerol-3-phosphate acyltransferase 3
Glyma.03G213300	1.62403	2.79096e-58	Peripheral-type benzodiazepine receptor	AT2G47770.1|Symbols:ATTSPO, TSPO|TSPO(outer membrane tryptophan-rich sensory protein)-related
Glyma.20G101100	1.61747	0.000262481	Auxin-induced glutathione S transferase	AT3G09270.1|Symbols:ATGSTU8, GSTU8|glutathione S-transferase TAU 8
Glyma.14G205100	1.61672	7.29412e-13	Kinase interacting family protein	AT5G58320.2|Symbols:|Kinase interacting (KIP1-like) family protein
Glyma.08G040100	1.61659	0.00887005	Lipase	AT1G73920.1|Symbols:|alpha/beta-Hydrolases superfamily protein
Glyma.17G137300	1.61526	0.00140079	Lipid transfer-like protein VAS	AT1G62790.2|Symbols:|Bifunctional inhibitor/lipid-transfer protein/seed storage 2S albumin superfamily protein
Glyma.01G071400	1.61487	1.87348e-07	Catharanthus roseus S-adenosyl-L-methionine decarboxylase proenzyme mRNA	AT3G02468.1|Symbols:CPuORF9|conserved peptide upstream open reading frame 9
Glyma.18G018600	1.61317	9.15278e-145	Myo-inositol-1-phosphate synthase	AT2G22240.1|Symbols:ATMIPS2, MIPS2, ATIPS2|myo-inositol-1-phosphate synthase 2
Glyma.12G185400	1.61061	2.53326e-07	Calpain-B	AT2G27480.1|Symbols:|Calcium-binding EF-hand family protein
Glyma.17G237900	1.60997	1.98902e-44	MYB transcription factor MYB70	AT5G67300.1|Symbols:ATMYBR1, ATMYB44, MYBR1, MYB44|myb domain protein r1
Glyma.01G187600	1.60919	0.00023804	Transcription factor SPATULA	AT4G36930.1|Symbols:SPT|basic helix-loop-helix (bHLH) DNA-binding superfamily protein
Glyma.08G023100	1.60595	0.00023789	UDP-glucose 4-epimerase GEPI48	AT4G23920.1|Symbols:UGE2, ATUGE2|UDP-D-glucose/UDP-D-galactose 4-epimerase 2
Glyma.18G231800	1.60375	0.00438637	NA	AT4G00530.1|Symbols:|unknown protein
Glyma.19G141100	1.60045	1.44008e-39	JMS10C05.9 protein	AT3G57540.1|Symbols:|Remorin family protein
Glyma.03G147900	1.60011	0.00218464	Disease resistance response protein	AT3G13650.1|Symbols:|Disease resistance-responsive (dirigent-like protein) family protein
Glyma.20G162300	1.59924	8.03793e-13	Pto disease resistance protein	AT5G24010.1|Symbols:|Protein kinase superfamily protein
Glyma.09G173200	1.59478	9.92662e-56	Glutamine synthetase	AT5G37600.1|Symbols:ATGSR1, GLN1;1, GSR 1, ATGLN1;1|glutamine synthase clone R1
Glyma.01G010500	1.59371	1.4055e-16	NBS-LRR type disease resistance protein	AT3G07040.1|Symbols:RPM1, RPS3|NB-ARC domain-containing disease resistance protein
Glyma.19G044300	1.59077	1.02147e-08	Translation initiation factor eIF-2B delta subunit	AT5G38640.1|Symbols:|NagB/RpiA/CoA transferase-like superfamily protein
Glyma.18G158400	1.58971	4.41343e-06	Multidrug resistance protein ABC transporter family	AT3G13080.1|Symbols:ATMRP3, MRP3, ABCC3|multidrug resistance-associated protein 3
Glyma.04G100400	1.58253	3.69834e-86	Phosphate-responsive family protein	AT4G08950.1|Symbols:EXO|Phosphate-responsive 1 family protein
Glyma.04G098100	1.58241	2.32876e-10	RING-H2 finger protein ATL1N	AT1G72200.1|Symbols:|RING/U-box superfamily protein
Glyma.01G153300	1.57692	5.1158e-27	Abscisic acid 8'-hydroxylase	AT4G19230.1|Symbols:CYP707A1|cytochrome P450, family 707, subfamily A, polypeptide 1
Glyma.04G152800	1.57625	1.08094e-10	Acylamino-acid-releasing enzyme	AT3G25590.1|Symbols:|unknown protein
Glyma.02G286000	1.5758	3.9772e-49	Receptor-like protein kinase	AT3G59110.1|Symbols:|Protein kinase superfamily protein
Glyma.02G136000	1.57525	1.25742e-66	Senescence-associated nodulin 1A	AT3G19010.1|Symbols:|2-oxoglutarate (2OG) and Fe(II)-dependent oxygenase superfamily protein
Glyma.17G080400	1.57369	5.25012e-70	193C428 ABC transporter family protein, partial	AT5G39040.1|Symbols:ALS1, ATTAP2, TAP2|transporter associated with antigen processing protein 2
Glyma.04G203300	1.57277	1.53006e-27	ATP-dependent Clp protease ATP-binding subunit	AT5G51070.1|Symbols:ERD1, CLPD, SAG15|Clp ATPase
Glyma.19G212800	1.57271	1.41138e-127	Sucrose synthase	AT4G02280.1|Symbols:SUS3, ATSUS3|sucrose synthase 3
Glyma.15G008300	1.57269	1.69986e-11	NA	AT3G15760.1|Symbols:|unknown protein
Glyma.09G128600	1.57184	0.00987248	Cation/hydrogen exchanger family protein	AT5G22900.1|Symbols:ATCHX3, CHX3|cation/H+ exchanger 3
Glyma.08G285900	1.57014	8.45621e-16	Nucleoredoxin 1-like protein	AT1G60420.1|Symbols:|DC1 domain-containing protein
Glyma.15G015900	1.56905	0.000929842	Dynein light chain family protein	AT1G52240.2|Symbols:ATROPGEF11, ROPGEF11, PIRF1|RHO guanyl-nucleotide exchange factor 11
Glyma.10G142700	1.56896	6.02969e-09	Cold-induced plasma membrane protein	AT3G05890.1|Symbols:RCI2B|Low temperature and salt responsive protein family
Glyma.16G188900	1.56893	1.66727e-08	Glycosyltransferase	AT5G23850.1|Symbols:|Arabidopsis thaliana protein of unknown function (DUF821)
Glyma.08G071300	1.56716	1.78819e-52	Phi-1-like phosphate-induced protein	AT5G64260.1|Symbols:EXL2|EXORDIUM like 2
Glyma.13G346700	1.56666	0.00746456	Endochitinase PR4	AT3G54420.1|Symbols:ATEP3, ATCHITIV, CHIV, EP3|homolog of carrot EP3-3 chitinase
Glyma.19G099400	1.56644	2.99713e-30	Acyltransferase-like protein	AT5G41130.1|Symbols:|Esterase/lipase/thioesterase family protein
Glyma.20G205800	1.56635	1.10106e-06	Protease inhibitor	AT2G38870.1|Symbols:|Serine protease inhibitor, potato inhibitor I-type family protein
Glyma.20G105500	1.56519	0.00228226	Monooxygenase	AT5G05320.1|Symbols:|FAD/NAD(P)-binding oxidoreductase family protein
Glyma.12G234700	1.56512	1.97385e-07	Alpha-amylase/subtilisin inhibitor	AT1G17860.1|Symbols:|Kunitz family trypsin and protease inhibitor protein
Glyma.13G326800	1.56291	5.59514e-67	Kelch repeat-containing F-box family protein	AT5G60570.1|Symbols:|Galactose oxidase/kelch repeat superfamily protein
Glyma.15G209300	1.56	1.61402e-05	Leucine-rich repeat protein	AT5G06860.1|Symbols:PGIP1, ATPGIP1|polygalacturonase inhibiting protein 1
Glyma.09G061500	1.5574	0.00455504	Leucine rich repeat protein	AT2G19330.1|Symbols:PIRL6|plant intracellular ras group-related LRR 6
Glyma.06G116300	1.55678	2.33659e-19	Chloroplast processing peptidase	AT3G24590.1|Symbols:PLSP1|plastidic type i signal peptidase 1
Glyma.03G222300	1.55571	0.00184365	Boron transporter	AT3G62270.1|Symbols:|HCO3- transporter family
Glyma.15G072800	1.55518	8.78599e-06	Fatty acid desaturase; Peptidase M, neutral zinc metallopeptidases, zinc-binding site	AT4G04930.1|Symbols:DES-1-LIKE|fatty acid desaturase family protein
Glyma.03G034900	1.55354	1.9687e-09	NB-LRR type disease resistance protein Rps1-k-2	AT3G14470.1|Symbols:|NB-ARC domain-containing disease resistance protein
Glyma.12G089200	1.5512	6.64353e-07	Ferredoxin	AT2G27510.1|Symbols:ATFD3, FD3|ferredoxin 3
Glyma.13G339800	1.54989	1.40092e-63	MATE efflux family protein	AT1G51340.2|Symbols:|MATE efflux family protein
Glyma.06G260800	1.54972	9.41283e-12	DWARF IN LIGHT 1 family protein	AT5G54510.1|Symbols:GH3.6, DFL1|Auxin-responsive GH3 family protein
Glyma.16G217500	1.5497	3.01621e-54	NA	AT1G53345.1|Symbols:|unknown protein
Glyma.17G122000	1.54892	0.000366751	Oleosin	AT3G18570.1|Symbols:|Oleosin family protein
Glyma.U032300	1.54613	9.03832e-32	Exocyst complex component EXO70	AT5G03540.1|Symbols:ATEXO70A1, EXO70A1|exocyst subunit exo70 family protein A1
Glyma.01G038500	1.54601	5.06925e-26	UPF0392 protein RCOM_0530710	AT1G27200.1|Symbols:|Domain of unknown function (DUF23)
Glyma.15G012000	1.54322	0.000200508	Pleiotropic drug resistance protein	AT1G15520.1|Symbols:PDR12, ATPDR12, ABCG40, ATABCG40|pleiotropic drug resistance 12
Glyma.13G240300	1.54255	0.00291162	TSJT1-like protein	AT5G19140.1|Symbols:ATAILP1, AILP1|Aluminium induced protein with YGL and LRDR motifs
Glyma.01G225800	1.54224	1.56324e-33	UDP-glucose 4-epimerase	AT4G10960.1|Symbols:UGE5|UDP-D-glucose/UDP-D-galactose 4-epimerase 5
Glyma.13G316100	1.54096	0.00909431	Calpain-B	AT2G27480.1|Symbols:|Calcium-binding EF-hand family protein
Glyma.03G177400	1.54009	2.65958e-07	60S ribosomal protein L4	AT3G09630.1|Symbols:|Ribosomal protein L4/L1 family
Glyma.20G150600	1.53914	6.82801e-81	Early light-induced protein	AT3G22840.1|Symbols:ELIP1, ELIP|Chlorophyll A-B binding family protein
Glyma.18G260000	1.53891	8.72652e-34	TGF-beta receptor, type I/II extracellular region	AT1G32450.1|Symbols:NRT1.5|nitrate transporter 1.5
Glyma.07G064600	1.53751	1.38078e-07	3-methyl-2-oxobutanoate hydroxymethyltransferase	AT3G61530.2|Symbols:PANB2|Phosphoenolpyruvate carboxylase family protein
Glyma.13G234700	1.53592	0.00508142	NAC domain-containing protein	AT4G28500.1|Symbols:ANAC073, SND2, NAC073|NAC domain containing protein 73
Glyma.02G124500	1.53539	6.2551e-56	Heat shock family protein	AT2G04030.1|Symbols:CR88, EMB1956, HSP90.5, Hsp88.1, AtHsp90.5|Chaperone protein htpG family protein
Glyma.09G281800	1.53411	1.22565e-14	Caffeic acid O-methyltransferase	AT5G54160.1|Symbols:ATOMT1, OMT1|O-methyltransferase 1
Glyma.09G223500	1.53371	1.76042e-08	Cysteine-rich polycomb-like protein	AT3G22780.1|Symbols:TSO1, ATTSO1|Tesmin/TSO1-like CXC domain-containing protein
Glyma.08G241600	1.53296	1.49101e-106	Cyclic nucleotide-gated ion channel	AT5G15410.2|Symbols:DND1, ATCNGC2, CNGC2|Cyclic nucleotide-regulated ion channel family protein
Glyma.09G077100	1.5312	2.65493e-21	Pectinesterase	AT3G43270.1|Symbols:|Plant invertase/pectin methylesterase inhibitor superfamily
Glyma.13G179200	1.53076	7.46411e-11	NA	AT4G32480.1|Symbols:|Protein of unknown function (DUF506) _x0001_
Glyma.13G097800	1.53072	6.99855e-13	Homogentisate phytylprenyltransferase	AT2G18950.1|Symbols:HPT1, TPT1, ATHPT, VTE2|homogentisate phytyltransferase 1
Glyma.08G245500	1.52985	1.97289e-34	Serine carboxypeptidase S10 family protein	AT3G02110.1|Symbols:scpl25|serine carboxypeptidase-like 25
Glyma.07G140700	1.5238	1.10331e-09	Glutathione S-transferase GST 8	AT3G09270.1|Symbols:ATGSTU8, GSTU8|glutathione S-transferase TAU 8
Glyma.14G063700	1.52372	3.40848e-07	HSP18.1B	AT1G53540.1|Symbols:|HSP20-like chaperones superfamily protein
Glyma.03G121300	1.52188	9.94384e-05	Beta-amyrin synthase	AT1G78950.1|Symbols:|Terpenoid cyclases family protein
Glyma.05G006600	1.52088	4.43912e-13	Cinnamoyl-CoA reductase	AT5G14700.1|Symbols:|NAD(P)-binding Rossmann-fold superfamily protein
Glyma.15G248200	1.51925	3.90151e-65	Ubiquitin carboxyl-terminal hydrolase	AT1G17110.1|Symbols:UBP15|ubiquitin-specific protease 15
Glyma.12G076800	1.51842	0.00685697	CNGC5-like protein	AT2G28260.1|Symbols:ATCNGC15, CNGC15|cyclic nucleotide-gated channel 15
Glyma.10G044700	1.51762	4.62734e-23	Soluble inorganic pyrophosphatase	AT3G53620.1|Symbols:AtPPa4, PPa4|pyrophosphorylase 4
Glyma.14G054400	1.51578	1.86022e-07	UGT1	AT1G73880.1|Symbols:UGT89B1|UDP-glucosyl transferase 89B1
Glyma.02G130600	1.51406	0.00933986	ABC transporter G family member	AT3G25620.2|Symbols:|ABC-2 type transporter family protein
Glyma.15G067100	1.51392	2.69566e-06	Major sperm protein	AT4G21450.1|Symbols:|PapD-like superfamily protein
Glyma.09G217700	1.51277	0.000246071	NA	AT5G45310.1|Symbols:|unknown protein
Glyma.13G259300	1.50926	1.52994e-13	Coiled-coil domain-containing protein	AT1G17130.1|Symbols:|Family of unknown function (DUF572) _x0001_
Glyma.13G042300	1.50683	0.00100792	RING-H2 finger protein ATL1O	AT1G72220.1|Symbols:|RING/U-box superfamily protein
Glyma.08G033800	1.50203	1.06074e-14	Protein phosphatase 2C	AT4G26080.1|Symbols:ABI1, AtABI1|Protein phosphatase 2C family protein
Glyma.10G274600	1.49949	3.35181e-08	CM0545.620.nc protein	AT1G68550.2|Symbols:|Integrase-type DNA-binding superfamily protein
Glyma.07G184300	1.49797	1.9937e-32	Heat shock 70 kDa protein, mitochondrial	AT5G09590.1|Symbols:MTHSC70-2, HSC70-5|mitochondrial HSO70 2
Glyma.13G068800	1.49669	0.00528449	Cytochrome P450 82A3	AT4G31940.1|Symbols:CYP82C4|cytochrome P450, family 82, subfamily C, polypeptide 4
Glyma.12G031700	1.4966	2.48019e-20	Actin depolymerizing factor 5	AT2G16700.1|Symbols:ADF5, ATADF5|actin depolymerizing factor 5
Glyma.16G030000	1.49559	2.37433e-06	BCL-2 associated athanogene 6A	AT2G46240.1|Symbols:BAG6, ATBAG6|BCL-2-associated athanogene 6
Glyma.03G025600	1.49473	0.00211346	Glycine-rich protein-like	AT2G45380.1|Symbols:|Calcium-binding EF-hand family protein
Glyma.05G150400	1.4926	3.93722e-17	Brassinosteroid-regulated protein BRU1	AT3G23730.1|Symbols:XTH16|xyloglucan endotransglucosylase/hydrolase 16
Glyma.02G261600	1.48534	0.000104427	Laccase	AT2G40370.1|Symbols:LAC5|laccase 5
Glyma.08G109400	1.48462	0.00145076	Chalcone synthase 1	AT5G13930.1|Symbols:CHS, TT4, ATCHS|Chalcone and stilbene synthase family protein
Glyma.14G052100	1.48308	5.58312e-06	Protein involved in positive regulation of both 1,3-beta-glucan synthesis and the Pkc1p-MAPK pathway	NA
Glyma.16G118800	1.48103	0.002041	Serine acetyltransferase	AT4G35640.1|Symbols:ATSERAT3;2, SERAT3;2|serine acetyltransferase 3;2
Glyma.15G034600	1.47812	1.62828e-18	MATE efflux family protein	AT1G51340.2|Symbols:|MATE efflux family protein
Glyma.13G219600	1.47786	0.0088046	T23G18.8	AT1G08220.1|Symbols:|ATPase assembly factor ATP10
Glyma.07G158700	1.47657	2.59101e-05	Calcium-dependent protein kinase	AT1G14590.1|Symbols:|Nucleotide-diphospho-sugar transferase family protein
Glyma.05G237200	1.47513	0.000319299	Calmodulin-binding protein 60-C	AT1G73805.1|Symbols:|Calmodulin binding protein-like
Glyma.14G152700	1.47291	2.79265e-31	NAC domain protein	AT1G01720.1|Symbols:ATAF1, ANAC002|NAC (No Apical Meristem) domain transcriptional regulator superfamily protein
Glyma.04G050400	1.47079	1.18683e-20	Ferrochelatase	AT5G26030.2|Symbols:FC1, FC-I, ATFC-I|ferrochelatase 1
Glyma.04G147000	1.47038	2.44717e-10	Ein3-binding f-box protein	AT2G25490.1|Symbols:EBF1, FBL6|EIN3-binding F box protein 1
Glyma.05G085200	1.46807	6.11471e-11	Calcium-binding protein CML24	AT2G15680.1|Symbols:|Calcium-binding EF-hand family protein
Glyma.11G234100	1.4677	0.000536635	Metal ion binding protein	AT5G05365.1|Symbols:|Heavy metal transport/detoxification superfamily protein
Glyma.20G078100	1.46427	1.71885e-07	Leucine-rich repeat transmembrane protein kinase	AT2G33170.1|Symbols:|Leucine-rich repeat receptor-like protein kinase family protein
Glyma.09G218600	1.46403	2.23774e-17	Abscisic acid 8'-hydroxylase	AT4G19230.1|Symbols:CYP707A1|cytochrome P450, family 707, subfamily A, polypeptide 1
Glyma.01G238600	1.46372	3.19599e-20	Heat shock protein 70	AT2G32120.2|Symbols:HSP70T-2|heat-shock protein 70T-2
Glyma.11G001200	1.46231	0.000500237	Leucine-rich repeat family protein	AT3G43740.1|Symbols:|Leucine-rich repeat (LRR) family protein
Glyma.05G138700	1.46224	1.80122e-26	Xyloglucan endotransglucosylase/hydrolase protein 28-like protein	AT1G14720.1|Symbols:XTR2, EXGT-A2, ATXTH28, XTH28|xyloglucan endotransglucosylase/hydrolase 28
Glyma.06G310100	1.46166	1.86899e-14	HSR203J protein	AT1G68620.1|Symbols:|alpha/beta-Hydrolases superfamily protein
Glyma.06G044400	1.46101	3.13533e-08	Gibberellin-regulated protein	AT5G59845.1|Symbols:|Gibberellin-regulated family protein
Glyma.04G103400	1.4601	0.00313221	Small glutamine-rich tetratricopeptide repeat-containing protein	AT5G65160.1|Symbols:TPR14|tetratricopeptide repeat (TPR)-containing protein
Glyma.02G148400	1.45838	6.38759e-14	Phenazine biosynthesis PhzC/PhzF family protein	AT4G02860.1|Symbols:|Phenazine biosynthesis PhzC/PhzF protein
Glyma.02G208200	1.45626	3.54917e-05	Phi-1 protein	AT4G08950.1|Symbols:EXO|Phosphate-responsive 1 family protein
Glyma.09G070500	1.45579	2.11315e-34	Adipocyte plasma membrane-associated protein	AT3G51420.1|Symbols:SSL4, ATSSL4|strictosidine synthase-like 4
Glyma.19G014800	1.45423	6.87662e-27	Cytochrome P450 82A4	AT4G31970.1|Symbols:CYP82C2|cytochrome P450, family 82, subfamily C, polypeptide 2
Glyma.18G220600	1.45368	4.26037e-05	2'-hydroxydihydrodaidzein reductase	AT2G45400.1|Symbols:BEN1|NAD(P)-binding Rossmann-fold superfamily protein
Glyma.18G064100	1.45295	2.48971e-06	Nodulation receptor kinase	AT5G58940.1|Symbols:CRCK1|calmodulin-binding receptor-like cytoplasmic kinase 1
Glyma.13G108200	1.45206	2.04678e-05	Zinc finger family protein	AT5G20540.1|Symbols:ATBRXL4, BRX-LIKE4, BRXL4|BREVIS RADIX-like 4
Glyma.10G144000	1.45198	4.49461e-21	Plant IF-like protein	AT5G26770.1|Symbols:|unknown protein
Glyma.13G301900	1.45189	0.00531483	NA	AT4G10265.1|Symbols:|Wound-responsive family protein
Glyma.05G124900	1.45012	1.31023e-07	CPRD2 protein	AT2G34790.1|Symbols:MEE23, EDA28|FAD-binding Berberine family protein
Glyma.14G054500	1.44969	0.00591068	Serine/threonine-protein kinase	AT4G27290.1|Symbols:|S-locus lectin protein kinase family protein
Glyma.19G213100	1.44822	0.000136116	ERF protein	AT2G47520.1|Symbols:HRE2|Integrase-type DNA-binding superfamily protein
Glyma.11G106900	1.4479	2.02366e-11	EARLY-RESPONSIVE TO DEHYDRATION 7 family protein	AT2G17840.1|Symbols:ERD7|Senescence/dehydration-associated protein-related
Glyma.11G059800	1.44784	0.00127588	GDSL-motif lipase/hydrolase family protein	AT2G23540.1|Symbols:|GDSL-like Lipase/Acylhydrolase superfamily protein
Glyma.06G040100	1.44703	2.79989e-27	Aromatic-rich family protein	AT4G17650.1|Symbols:|Polyketide cyclase / dehydrase and lipid transport protein
Glyma.08G140200	1.44391	7.93206e-07	Alanine-glyoxylate aminotransferase-like protein	AT4G39660.1|Symbols:AGT2|alanine:glyoxylate aminotransferase 2
Glyma.05G235800	1.44047	6.4883e-11	F-box protein SKIP28	AT2G01620.1|Symbols:MEE11|RNI-like superfamily protein
Glyma.12G178200	1.44033	0.00178139	Emb|CAB89309.1	AT5G22930.1|Symbols:|Protein of unknown function (DUF1635)
Glyma.14G219100	1.43981	8.60723e-41	Gibberellin-regulated protein	AT1G75750.2|Symbols:GASA1|GAST1 protein homolog 1
Glyma.11G051500	1.43975	1.65032e-23	Divalent metal transporter 1	AT2G23150.1|Symbols:NRAMP3, ATNRAMP3|natural resistance-associated macrophage protein 3
Glyma.17G150100	1.4392	9.26811e-26	Beta-amylase	AT4G17090.1|Symbols:CT-BMY, BAM3, BMY8|chloroplast beta-amylase
Glyma.09G152900	1.43804	0.00228757	Similarity to unknown protein	AT5G51670.1|Symbols:|Protein of unknown function (DUF668)
Glyma.14G193500	1.43748	2.63404e-21	5-dehydro-2-deoxygluconokinase	AT5G58730.1|Symbols:|pfkB-like carbohydrate kinase family protein
Glyma.20G197100	1.43606	3.44318e-11	Chaperonin CPN60-like protein	AT3G23990.1|Symbols:HSP60, HSP60-3B|heat shock protein 60
Glyma.09G173500	1.43523	2.91756e-09	PROHIBITIN 2 family protein	AT1G03860.3|Symbols:ATPHB2, PHB2|prohibitin 2
Glyma.06G102100	1.43444	7.28804e-44	Phosphate-responsive family protein	AT4G08950.1|Symbols:EXO|Phosphate-responsive 1 family protein
Glyma.13G192600	1.43428	7.55806e-20	DNA-directed RNA polymerase (Fragment)	AT1G29940.1|Symbols:NRPA2|nuclear RNA polymerase A2
Glyma.06G035300	1.42808	2.04883e-05	NA	AT4G31940.1|Symbols:CYP82C4|cytochrome P450, family 82, subfamily C, polypeptide 4
Glyma.06G258200	1.42626	0.00702907	Serine/threonine-protein kinase	AT4G27290.1|Symbols:|S-locus lectin protein kinase family protein
Glyma.13G306300	1.4257	1.63051e-21	Zinc finger family protein	AT4G15248.1|Symbols:|B-box type zinc finger family protein
Glyma.05G194100	1.42524	1.14224e-25	PAD4	AT3G52430.1|Symbols:PAD4, ATPAD4|alpha/beta-Hydrolases superfamily protein
Glyma.17G224700	1.42406	9.85217e-05	NA	AT5G26160.1|Symbols:|unknown protein
Glyma.13G033400	1.42304	0.000604255	Stress-induced receptor-like kinase	AT5G38260.1|Symbols:|Protein kinase superfamily protein
Glyma.13G154300	1.41959	3.98643e-05	NA	AT3G52710.1|Symbols:|unknown protein
Glyma.10G198200	1.41923	5.30763e-06	NA	NA
Glyma.07G043600	1.41704	7.42106e-07	17.4 kDa class III heat shock protein	AT1G54050.1|Symbols:|HSP20-like chaperones superfamily protein
Glyma.12G040700	1.41619	3.70343e-06	Conserved peptide upstream open reading frame 2	AT4G34588.1|Symbols:CPuORF2|conserved peptide upstream open reading frame 2
Glyma.15G166500	1.41615	7.38014e-10	Zinc finger protein CONSTANS-like protein	AT5G57180.2|Symbols:CIA2|chloroplast import apparatus 2
Glyma.14G090400	1.41443	1.39459e-08	Squalene monooxygenase 2	AT1G58440.1|Symbols:XF1, SQE1|FAD/NAD(P)-binding oxidoreductase family protein
Glyma.07G208000	1.41273	3.23764e-11	Transcription factor bHLH	AT1G05710.5|Symbols:|basic helix-loop-helix (bHLH) DNA-binding superfamily protein
Glyma.11G027400	1.41209	7.82419e-28	Senescence-inducible chloroplast stay-green protein 1	AT4G22920.1|Symbols:ATNYE1, NYE1|non-yellowing 1
Glyma.08G035300	1.41096	1.91169e-20	Monosaccharide transporter	AT1G77210.2|Symbols:STP14|sugar transporter 14
Glyma.10G221200	1.40978	0.00988716	GmCK2p	AT1G74320.1|Symbols:|Protein kinase superfamily protein
Glyma.17G140200	1.40886	0.00204316	Proline-rich protein	AT2G45180.1|Symbols:|Bifunctional inhibitor/lipid-transfer protein/seed storage 2S albumin superfamily protein
Glyma.11G086700	1.40832	6.05372e-37	Proton-coupled amino acid transporter	AT4G38250.1|Symbols:|Transmembrane amino acid transporter family protein
Glyma.18G187800	1.40796	0.00513417	Succinate dehydrogenase subunit 4 family protein	AT5G02050.1|Symbols:|Mitochondrial glycoprotein family protein
Glyma.19G187200	1.4073	6.02862e-12	Glucosyltransferase-9	AT2G36770.1|Symbols:|UDP-Glycosyltransferase superfamily protein
Glyma.18G227400	1.40479	1.33379e-06	Armadillo	AT2G45720.2|Symbols:|ARM repeat superfamily protein
Glyma.12G113400	1.40448	2.04134e-11	Mannan endo-1,4-beta-mannosidase	AT2G20680.1|Symbols:MAN2, AtMAN2|Glycosyl hydrolase superfamily protein
Glyma.17G028000	1.40239	1.00175e-15	Dihydrolipoyllysine-residue acetyltransferase component of pyruvatedehydrogenase complex	AT3G06850.2|Symbols:BCE2, LTA1, DIN3|2-oxoacid dehydrogenases acyltransferase family protein
Glyma.12G140200	1.40228	2.81432e-15	Serine/threonine-protein kinase	AT4G21380.1|Symbols:ARK3, RK3|receptor kinase 3
Glyma.18G022400	1.40193	2.60219e-52	Amino acid transporter protein	AT3G56200.1|Symbols:|Transmembrane amino acid transporter family protein
Glyma.17G014000	1.40096	0.00411757	F11F12.2 protein	AT1G50660.1|Symbols:|unknown protein
Glyma.07G005900	1.40036	0.00874478	IST1-like protein	AT1G79910.1|Symbols:|Regulator of Vps4 activity in the MVB pathway protein
Glyma.11G096700	1.39984	1.48224e-21	Expansin-like family protein	AT3G45970.1|Symbols:ATEXLA1, EXPL1, ATEXPL1, ATHEXP BETA 2.1, EXLA1|expansin-like A1
Glyma.05G113400	1.39938	4.76944e-21	Protein phosphatase 2C	AT2G35350.1|Symbols:PLL1|poltergeist like 1
Glyma.07G021300	1.39914	1.87015e-40	NA	AT4G30780.1|Symbols:|unknown protein
Glyma.15G045600	1.39889	1.18097e-09	Kinase-like protein	AT1G11050.1|Symbols:|Protein kinase superfamily protein
Glyma.03G098600	1.39818	1.38309e-24	2-alkenal reductase (NADP(+)-dependent)	AT5G16970.1|Symbols:AT-AER, AER|alkenal reductase
Glyma.01G234900	1.39672	0.000326656	Non-specific lipid-transfer protein	AT3G22600.1|Symbols:|Bifunctional inhibitor/lipid-transfer protein/seed storage 2S albumin superfamily protein
Glyma.03G054900	1.39654	0.000414363	Serine/threonine-protein kinase	AT4G27290.1|Symbols:|S-locus lectin protein kinase family protein
Glyma.05G065800	1.39421	2.14343e-22	Expansin-like B1	AT4G17030.1|Symbols:ATEXLB1, EXPR, AT-EXPR, ATEXPR1, ATHEXP BETA 3.1, EXLB1|expansin-like B1
Glyma.05G112000	1.39325	4.72229e-16	Seed maturation protein	AT1G32560.1|Symbols:|Late embryogenesis abundant protein, group 1 protein
Glyma.02G066200	1.3921	1.61303e-06	Ethylene response factor 14	AT5G61890.1|Symbols:|Integrase-type DNA-binding superfamily protein
Glyma.07G023300	1.39119	1.6983e-05	Transcription factor	AT1G80840.1|Symbols:WRKY40, ATWRKY40|WRKY DNA-binding protein 40
Glyma.01G169200	1.39097	6.70267e-06	Coniferylaldehyde 5-hydroxylase	AT4G36220.1|Symbols:FAH1, CYP84A1|ferulic acid 5-hydroxylase 1
Glyma.05G150500	1.39051	0.00941499	Genomic DNA, chromosome 3, P1 clone: MYM9	AT3G23740.1|Symbols:|unknown protein
Glyma.01G202000	1.38925	2.58719e-19	Pyrophosphatase ppaX	AT2G38740.1|Symbols:|Haloacid dehalogenase-like hydrolase (HAD) superfamily protein
Glyma.19G033300	1.38736	0.000434281	Mitochondrial substrate carrier family protein	AT5G15640.1|Symbols:|Mitochondrial substrate carrier family protein
Glyma.13G304400	1.3869	9.45746e-05	Xyloglucan endotransglucosylase/ hydrolase protein 9-like protein	AT4G03210.1|Symbols:XTH9|xyloglucan endotransglucosylase/hydrolase 9
Glyma.01G134600	1.38367	0.00841208	Glycinol 4-dimethylallyltransferase	AT2G18950.1|Symbols:HPT1, TPT1, ATHPT, VTE2|homogentisate phytyltransferase 1
Glyma.14G215700	1.38228	4.67973e-15	NA	AT1G23170.2|Symbols:|Protein of unknown function DUF2359, transmembrane
Glyma.06G310000	1.38184	0.00364016	NBS-containing resistance-like protein	AT5G36930.2|Symbols:|Disease resistance protein (TIR-NBS-LRR class) family
Glyma.10G291700	1.38168	0.00443459	3-ketoacyl-CoA synthase	AT5G04530.1|Symbols:KCS19|3-ketoacyl-CoA synthase 19
Glyma.01G200500	1.38087	1.87546e-07	Inositol-1,4,5-triphosphate-5-phosphatase	AT4G18010.2|Symbols:IP5PII|myo-inositol polyphosphate 5-phosphatase 2
Glyma.19G164300	1.37994	2.87561e-05	Soybean phosphate transporter protein 11	AT3G54700.1|Symbols:PHT1;7|phosphate transporter 1;7
Glyma.13G155200	1.37974	9.31283e-25	Outer membrane lipoprotein blc	AT5G58070.1|Symbols:ATTIL, TIL|temperature-induced lipocalin
Glyma.08G014900	1.37956	8.39236e-07	BHLH transcription factor	AT5G41315.1|Symbols:GL3, MYC6.2|basic helix-loop-helix (bHLH) DNA-binding superfamily protein
Glyma.20G236900	1.37623	2.7001e-08	Hypoxia induced protein conserved region containing protein	AT3G05550.1|Symbols:|Hypoxia-responsive family protein
Glyma.06G166200	1.3759	8.98351e-36	Cyclin-dependent protein kinase-like	AT5G50860.1|Symbols:|Protein kinase superfamily protein
Glyma.08G070000	1.37007	8.41658e-08	Flavonol synthase/flavanone 3-hydroxylase	AT2G36690.1|Symbols:|2-oxoglutarate (2OG) and Fe(II)-dependent oxygenase superfamily protein
Glyma.18G127400	1.36988	0.00207248	Thioredoxin	AT5G39950.1|Symbols:ATTRX2, ATH2, ATTRXH2, TRXH2, TRX2|thioredoxin 2
Glyma.06G316900	1.36984	4.67966e-13	8-amino-7-oxononanoate synthase-like protein	AT5G04620.2|Symbols:ATBIOF, BIOF|biotin F
Glyma.08G009800	1.36792	1.2723e-06	S-acyltransferase	AT3G26935.1|Symbols:|DHHC-type zinc finger family protein
Glyma.16G063600	1.36731	2.68148e-15	F-box/kelch-repeat protein	AT4G12560.2|Symbols:CPR30|F-box and associated interaction domains-containing protein
Glyma.09G200800	1.36716	7.38291e-05	Kinesin-4	AT2G22610.2|Symbols:|Di-glucose binding protein with Kinesin motor domain
Glyma.10G202000	1.36693	1.08171e-35	OTU-like cysteine protease family protein	AT3G57810.1|Symbols:|Cysteine proteinases superfamily protein
Glyma.08G069000	1.36667	7.24091e-05	17.3 kDa class I heat shock protein	AT1G07400.1|Symbols:|HSP20-like chaperones superfamily protein
Glyma.03G062800	1.36352	2.15567e-13	Alpha-amylase	AT5G01260.1|Symbols:|Carbohydrate-binding-like fold
Glyma.08G024600	1.36338	1.9691e-14	N-rich protein	AT5G42050.1|Symbols:|DCD (Development and Cell Death) domain protein
Glyma.01G071300	1.36164	6.71519e-84	S-adenosylmethionine decarboxylase proenzyme	AT3G25570.2|Symbols:|Adenosylmethionine decarboxylase family protein
Glyma.06G117800	1.36048	1.25848e-07	TCHQD class glutathione transferase TCHOD1	AT1G77290.2|Symbols:|Glutathione S-transferase family protein
Glyma.04G062200	1.35975	9.67189e-14	ClpB	AT2G25140.1|Symbols:HSP98.7, CLPB-M, CLPB4|casein lytic proteinase B4
Glyma.12G047500	1.35897	1.66333e-79	Cold acclimation protein COR413-PM1	AT3G50830.1|Symbols:COR413-PM2, ATCOR413-PM2|cold-regulated 413-plasma membrane 2
Glyma.14G020000	1.35884	3.58939e-19	GLU	AT5G55180.1|Symbols:|O-Glycosyl hydrolases family 17 protein
Glyma.06G082400	1.35732	3.04755e-49	Aspartate aminotransferase	AT5G11520.1|Symbols:ASP3, YLS4|aspartate aminotransferase 3
Glyma.10G016100	1.35652	1.71446e-34	Glycoside hydrolase family 28 family protein	AT3G16850.1|Symbols:|Pectin lyase-like superfamily protein
Glyma.06G183800	1.35306	0.00234325	U-box domain-containing protein	AT1G10560.1|Symbols:PUB18, ATPUB18|plant U-box 18
Glyma.01G044100	1.35268	7.57717e-27	Protein kinase	AT2G02800.2|Symbols:APK2B|protein kinase 2B
Glyma.14G156400	1.34859	2.5581e-15	Alcohol dehydrogenase 1	AT1G77120.1|Symbols:ADH1, ADH, ATADH, ATADH1|alcohol dehydrogenase 1
Glyma.07G013900	1.34842	2.12429e-25	Inositol oxygenase 1	AT1G14520.2|Symbols:MIOX1|myo-inositol oxygenase 1
Glyma.17G189300	1.34805	9.41272e-26	LATD/NIP	AT1G52190.1|Symbols:|Major facilitator superfamily protein
Glyma.12G222500	1.34713	3.46793e-43	SNF4b family protein	AT5G53750.1|Symbols:|CBS domain-containing protein
Glyma.12G039000	1.34506	4.72793e-23	CM0216.450.nc protein	AT4G34630.1|Symbols:|unknown protein
Glyma.01G013900	1.34497	8.76371e-21	Xyloglucan endotransglycosylase 2 family protein	AT1G32170.1|Symbols:XTR4, XTH30|xyloglucan endotransglucosylase/hydrolase 30
Glyma.06G202200	1.34283	1.85045e-07	Heat shock protein	AT1G74310.1|Symbols:ATHSP101, HSP101, HOT1|heat shock protein 101
Glyma.02G091500	1.34113	2.32682e-35	Plant-specific domain TIGR01615 family protein	AT2G39650.1|Symbols:|Protein of unknown function (DUF506) _x0001_
Glyma.06G154400	1.34005	0.00292941	NAC domain protein (Fragment)	AT5G64530.1|Symbols:ANAC104, XND1|xylem NAC domain 1
Glyma.20G206800	1.3396	0.00991262	Peroxisomal membrane protein PMP22	AT4G14305.1|Symbols:|Peroxisomal membrane 22 kDa (Mpv17/PMP22) family protein
Glyma.06G146700	1.33923	8.43967e-10	Developmentally regulated GTP binding protein	AT4G39520.1|Symbols:|GTP-binding protein-related
Glyma.10G172700	1.33883	4.0038e-58	Cys/Met metabolism pyridoxal-phosphate-dependent enzyme family protein	AT1G64660.1|Symbols:ATMGL, MGL|methionine gamma-lyase
Glyma.01G097900	1.33849	1.93186e-16	Zinc finger protein	AT2G22680.1|Symbols:|Zinc finger (C3HC4-type RING finger) family protein
Glyma.11G097100	1.33736	0.00372424	Late embryogenesis abundant hydroxyproline-rich glycoprotein	AT2G41990.1|Symbols:|Late embryogenesis abundant (LEA) hydroxyproline-rich glycoprotein family
Glyma.11G225600	1.33727	5.31173e-07	Cytokinin-N-glucosyltransferase	AT3G55700.1|Symbols:|UDP-Glycosyltransferase superfamily protein
Glyma.09G069900	1.33308	0.00836284	Kinase-like protein	AT2G05940.1|Symbols:|Protein kinase superfamily protein
Glyma.15G042500	1.33281	3.82175e-11	3-ketoacyl-CoA synthase	AT2G28630.1|Symbols:KCS12|3-ketoacyl-CoA synthase 12
Glyma.02G136300	1.3308	5.49569e-50	Senescence-associated nodulin 1A	AT3G19010.1|Symbols:|2-oxoglutarate (2OG) and Fe(II)-dependent oxygenase superfamily protein
Glyma.02G018500	1.33042	7.36543e-07	NA	NA
Glyma.15G098100	1.33037	5.25887e-23	Beta-amylase	AT5G18670.1|Symbols:BMY3, BAM9|beta-amylase 3
Glyma.14G050500	1.32976	0.000367189	NA	NA
Glyma.17G146400	1.32741	7.58262e-06	Vesicle-associated membrane protein	AT5G47180.2|Symbols:|Plant VAMP (vesicle-associated membrane protein) family protein
Glyma.02G305600	1.32621	8.33142e-23	Heat-shock protein	AT3G07770.1|Symbols:Hsp89.1, AtHsp90.6, AtHsp90-6|HEAT SHOCK PROTEIN 89.1
Glyma.19G207100	1.32512	1.61084e-46	CONSTANS-like zinc finger protein	AT2G47890.1|Symbols:|B-box type zinc finger protein with CCT domain
[truncated: 404 more rows]

## Sheet: Salt gmsos1-1 VS WT Leaf_down
Supplementary Table 2D. Genes whose expression are down-regulated in the leaves of the gmsos1-1 when compared to the wild type under salt stress.
[truncated: 932 more rows]
