# Supplementary material for: A Putative Plasma Membrane Na+/H+ Antiporter GmSOS1 Is Critical for Salt Stress Tolerance in Glycine max
Source: Front Plant Sci. 2022 May 16;13:870695. doi: 10.3389/fpls.2022.870695 (PMC9149370; doi:10.3389/fpls.2022.870695)
Supplement: Supplementary file 4 [file Table_3.XLSX]

## Sheet: salt mutant UP
Supplemental Table S3A. GO categories of the DEGs (upregulated) in the gmsos1-1 mutant under salt stress.
GO_accession	term_type	GO term	query item	query total	bgitem	bgtotal	p-value	FDR	entries
GO:0055114	P	oxidation reduction	90	493	2408	29501	1.1e-12	5.4e-10	// Glyma.18G225100 // Glyma.19G062600 // Glyma.05G130600 // Glyma.20G171900 // Glyma.02G119600 // Glyma.04G213900 // Glyma.13G104700 // Glyma.10G234700 // Glyma.02G008900 // Glyma.20G001400 // Glyma.02G268200 // Glyma.07G179900 // Glyma.05G147100 // Glyma.19G034000 // Glyma.04G035000 // Glyma.09G284700 // Glyma.15G128800 // Glyma.16G182600 // Glyma.13G361700 // Glyma.01G235600 // Glyma.02G227700 …
GO:0042221	P	response to chemical stimulus	30	493	421	29501	1.3e-10	3.1e-08	// Glyma.16G180000 // Glyma.20G171900 // Glyma.06G275900 // Glyma.10G219800 // Glyma.04G097900 // Glyma.10G009400 // Glyma.03G038100 // Glyma.10G222400 // Glyma.20G001400 // Glyma.02G234200 // Glyma.02G008900 // Glyma.04G220600 // Glyma.02G233900 // Glyma.11G101200 // Glyma.14G053700 // Glyma.02G090000 // Glyma.18G293100 // Glyma.03G005300 // Glyma.09G284700 // Glyma.15G128800 // Glyma.13G203000 …
GO:0006979	P	response to oxidative stress	20	493	228	29501	6.5e-09	1.1e-06	// Glyma.13G106400 // Glyma.02G234200 // Glyma.10G222400 // Glyma.20G171900 // Glyma.06G275900 // Glyma.09G284700 // Glyma.10G009400 // Glyma.20G001400 // Glyma.03G038100 // Glyma.15G128800 // Glyma.10G219800 // Glyma.04G220600 // Glyma.02G234000 // Glyma.09G284400 // Glyma.10G191700 // Glyma.02G233900 // Glyma.03G038500 // Glyma.11G101200 // Glyma.14G053700 // Glyma.02G008900
GO:0050896	P	response to stimulus	41	493	1227	29501	3.4e-05	0.0039	// Glyma.16G180000 // Glyma.01G001900 // Glyma.20G171900 // Glyma.06G275900 // Glyma.13G030200 // Glyma.10G219800 // Glyma.15G274200 // Glyma.04G097900 // Glyma.10G009400 // Glyma.03G038100 // Glyma.03G215000 // Glyma.16G013200 // Glyma.10G222400 // Glyma.20G001400 // Glyma.02G234200 // Glyma.02G008900 // Glyma.04G220600 // Glyma.09G118300 // Glyma.20G225200 // Glyma.02G233900 // Glyma.11G101200 …
GO:0042493	P	response to drug	10	493	119	29501	5.6e-05	0.0039	// Glyma.18G293100 // Glyma.12G099300 // Glyma.16G180000 // Glyma.03G005300 // Glyma.11G026300 // Glyma.09G146800 // Glyma.13G203000 // Glyma.04G097900 // Glyma.08G282600 // Glyma.02G090000
GO:0015893	P	drug transport	10	493	119	29501	5.6e-05	0.0039	// Glyma.18G293100 // Glyma.12G099300 // Glyma.16G180000 // Glyma.03G005300 // Glyma.11G026300 // Glyma.09G146800 // Glyma.13G203000 // Glyma.04G097900 // Glyma.08G282600 // Glyma.02G090000
GO:0006855	P	multidrug transport	10	493	119	29501	5.6e-05	0.0039	// Glyma.18G293100 // Glyma.12G099300 // Glyma.16G180000 // Glyma.03G005300 // Glyma.11G026300 // Glyma.09G146800 // Glyma.13G203000 // Glyma.04G097900 // Glyma.08G282600 // Glyma.02G090000
GO:0008152	P	metabolic process	278	493	14225	29501	0.00019	0.011	// Glyma.18G225100 // Glyma.19G062600 // Glyma.02G027800 // Glyma.08G050900 // Glyma.20G171900 // Glyma.02G124000 // Glyma.20G140600 // Glyma.16G079600 // Glyma.10G186800 // Glyma.02G119600 // Glyma.06G302300 // Glyma.10G187000 // Glyma.13G104700 // Glyma.12G077800 // Glyma.10G234700 // Glyma.17G117300 // Glyma.13G198700 // Glyma.08G152600 // Glyma.02G008900 // Glyma.02G130400 // Glyma.20G001400 …
GO:0055085	P	transmembrane transport	34	493	1167	29501	0.0016	0.079	// Glyma.16G180000 // Glyma.U043400 // Glyma.20G217400 // Glyma.04G097900 // Glyma.04G027300 // Glyma.19G089800 // Glyma.09G001700 // Glyma.03G241000 // Glyma.14G015300 // Glyma.11G026300 // Glyma.02G090000 // Glyma.14G025800 // Glyma.18G293100 // Glyma.03G005300 // Glyma.11G004800 // Glyma.06G312300 // Glyma.13G119000 // Glyma.09G128500 // Glyma.13G272300 // Glyma.13G203000 // Glyma.09G122600 //…
GO:0006950	P	response to stress	31	493	1030	29501	0.0016	0.079	// Glyma.01G001900 // Glyma.20G171900 // Glyma.06G275900 // Glyma.13G030200 // Glyma.10G219800 // Glyma.15G274200 // Glyma.10G009400 // Glyma.03G038100 // Glyma.03G215000 // Glyma.16G013200 // Glyma.10G222400 // Glyma.20G001400 // Glyma.02G234200 // Glyma.02G008900 // Glyma.04G220600 // Glyma.09G118300 // Glyma.20G225200 // Glyma.02G233900 // Glyma.11G101200 // Glyma.14G053700 // Glyma.19G245400 …
GO:0080090	P	regulation of primary metabolic process	48	493	1906	29501	0.0037	0.12	// Glyma.01G221500 // Glyma.03G203000 // Glyma.17G076000 // Glyma.11G073700 // Glyma.13G123000 // Glyma.17G230000 // Glyma.01G216000 // Glyma.09G233800 // Glyma.10G186800 // Glyma.13G370100 // Glyma.12G077800 // Glyma.U037700 // Glyma.17G145400 // Glyma.06G148400 // Glyma.01G084200 // Glyma.02G097900 // Glyma.10G036700 // Glyma.06G029600 // Glyma.05G108200 // Glyma.13G202300 // Glyma.03G157300 //…
GO:0060255	P	regulation of macromolecule metabolic process	48	493	1946	29501	0.0053	0.12	// Glyma.01G221500 // Glyma.03G203000 // Glyma.17G076000 // Glyma.11G073700 // Glyma.13G123000 // Glyma.17G230000 // Glyma.01G216000 // Glyma.09G233800 // Glyma.10G186800 // Glyma.13G370100 // Glyma.12G077800 // Glyma.U037700 // Glyma.17G145400 // Glyma.06G148400 // Glyma.01G084200 // Glyma.02G097900 // Glyma.10G036700 // Glyma.06G029600 // Glyma.05G108200 // Glyma.13G202300 // Glyma.03G157300 //…
GO:0009607	P	response to biotic stimulus	5	493	64	29501	0.0056	0.12	// Glyma.09G118300 // Glyma.19G245400 // Glyma.13G030200 // Glyma.20G225200 // Glyma.15G274200
GO:0009889	P	regulation of biosynthetic process	48	493	1896	29501	0.0033	0.12	// Glyma.01G221500 // Glyma.03G203000 // Glyma.17G076000 // Glyma.11G073700 // Glyma.13G123000 // Glyma.17G230000 // Glyma.01G216000 // Glyma.09G233800 // Glyma.10G186800 // Glyma.13G370100 // Glyma.12G077800 // Glyma.U037700 // Glyma.17G145400 // Glyma.06G148400 // Glyma.01G084200 // Glyma.02G097900 // Glyma.10G036700 // Glyma.06G029600 // Glyma.05G108200 // Glyma.13G202300 // Glyma.03G157300 //…
GO:0006355	P	regulation of transcription, DNA-dependent	47	493	1874	29501	0.0043	0.12	// Glyma.01G221500 // Glyma.03G203000 // Glyma.17G076000 // Glyma.11G073700 // Glyma.13G123000 // Glyma.17G230000 // Glyma.01G216000 // Glyma.09G233800 // Glyma.10G186800 // Glyma.13G370100 // Glyma.12G077800 // Glyma.U037700 // Glyma.17G145400 // Glyma.06G148400 // Glyma.01G084200 // Glyma.02G097900 // Glyma.10G036700 // Glyma.06G029600 // Glyma.05G108200 // Glyma.13G202300 // Glyma.03G157300 //…
GO:0010556	P	regulation of macromolecule biosynthetic process	48	493	1896	29501	0.0033	0.12	// Glyma.01G221500 // Glyma.03G203000 // Glyma.17G076000 // Glyma.11G073700 // Glyma.13G123000 // Glyma.17G230000 // Glyma.01G216000 // Glyma.09G233800 // Glyma.10G186800 // Glyma.13G370100 // Glyma.12G077800 // Glyma.U037700 // Glyma.17G145400 // Glyma.06G148400 // Glyma.01G084200 // Glyma.02G097900 // Glyma.10G036700 // Glyma.06G029600 // Glyma.05G108200 // Glyma.13G202300 // Glyma.03G157300 //…
GO:0051252	P	regulation of RNA metabolic process	47	493	1874	29501	0.0043	0.12	// Glyma.01G221500 // Glyma.03G203000 // Glyma.17G076000 // Glyma.11G073700 // Glyma.13G123000 // Glyma.17G230000 // Glyma.01G216000 // Glyma.09G233800 // Glyma.10G186800 // Glyma.13G370100 // Glyma.12G077800 // Glyma.U037700 // Glyma.17G145400 // Glyma.06G148400 // Glyma.01G084200 // Glyma.02G097900 // Glyma.10G036700 // Glyma.06G029600 // Glyma.05G108200 // Glyma.13G202300 // Glyma.03G157300 //…
GO:0031326	P	regulation of cellular biosynthetic process	48	493	1896	29501	0.0033	0.12	// Glyma.01G221500 // Glyma.03G203000 // Glyma.17G076000 // Glyma.11G073700 // Glyma.13G123000 // Glyma.17G230000 // Glyma.01G216000 // Glyma.09G233800 // Glyma.10G186800 // Glyma.13G370100 // Glyma.12G077800 // Glyma.U037700 // Glyma.17G145400 // Glyma.06G148400 // Glyma.01G084200 // Glyma.02G097900 // Glyma.10G036700 // Glyma.06G029600 // Glyma.05G108200 // Glyma.13G202300 // Glyma.03G157300 //…
GO:0031323	P	regulation of cellular metabolic process	48	493	1951	29501	0.0056	0.12	// Glyma.01G221500 // Glyma.03G203000 // Glyma.17G076000 // Glyma.11G073700 // Glyma.13G123000 // Glyma.17G230000 // Glyma.01G216000 // Glyma.09G233800 // Glyma.10G186800 // Glyma.13G370100 // Glyma.12G077800 // Glyma.U037700 // Glyma.17G145400 // Glyma.06G148400 // Glyma.01G084200 // Glyma.02G097900 // Glyma.10G036700 // Glyma.06G029600 // Glyma.05G108200 // Glyma.13G202300 // Glyma.03G157300 //…
GO:0045449	P	regulation of transcription	47	493	1878	29501	0.0045	0.12	// Glyma.01G221500 // Glyma.03G203000 // Glyma.17G076000 // Glyma.11G073700 // Glyma.13G123000 // Glyma.17G230000 // Glyma.01G216000 // Glyma.09G233800 // Glyma.10G186800 // Glyma.13G370100 // Glyma.12G077800 // Glyma.U037700 // Glyma.17G145400 // Glyma.06G148400 // Glyma.01G084200 // Glyma.02G097900 // Glyma.10G036700 // Glyma.06G029600 // Glyma.05G108200 // Glyma.13G202300 // Glyma.03G157300 //…
GO:0010468	P	regulation of gene expression	48	493	1933	29501	0.0047	0.12	// Glyma.01G221500 // Glyma.03G203000 // Glyma.17G076000 // Glyma.11G073700 // Glyma.13G123000 // Glyma.17G230000 // Glyma.01G216000 // Glyma.09G233800 // Glyma.10G186800 // Glyma.13G370100 // Glyma.12G077800 // Glyma.U037700 // Glyma.17G145400 // Glyma.06G148400 // Glyma.01G084200 // Glyma.02G097900 // Glyma.10G036700 // Glyma.06G029600 // Glyma.05G108200 // Glyma.13G202300 // Glyma.03G157300 //…
GO:0019219	P	regulation of nucleobase, nucleoside, nucleotide and nucleic acid metabolic process	47	493	1891	29501	0.0051	0.12	// Glyma.01G221500 // Glyma.03G203000 // Glyma.17G076000 // Glyma.11G073700 // Glyma.13G123000 // Glyma.17G230000 // Glyma.01G216000 // Glyma.09G233800 // Glyma.10G186800 // Glyma.13G370100 // Glyma.12G077800 // Glyma.U037700 // Glyma.17G145400 // Glyma.06G148400 // Glyma.01G084200 // Glyma.02G097900 // Glyma.10G036700 // Glyma.06G029600 // Glyma.05G108200 // Glyma.13G202300 // Glyma.03G157300 //…
GO:0051171	P	regulation of nitrogen compound metabolic process	47	493	1891	29501	0.0051	0.12	// Glyma.01G221500 // Glyma.03G203000 // Glyma.17G076000 // Glyma.11G073700 // Glyma.13G123000 // Glyma.17G230000 // Glyma.01G216000 // Glyma.09G233800 // Glyma.10G186800 // Glyma.13G370100 // Glyma.12G077800 // Glyma.U037700 // Glyma.17G145400 // Glyma.06G148400 // Glyma.01G084200 // Glyma.02G097900 // Glyma.10G036700 // Glyma.06G029600 // Glyma.05G108200 // Glyma.13G202300 // Glyma.03G157300 //…
GO:0019222	P	regulation of metabolic process	48	493	1996	29501	0.0083	0.17	// Glyma.01G221500 // Glyma.03G203000 // Glyma.17G076000 // Glyma.11G073700 // Glyma.13G123000 // Glyma.17G230000 // Glyma.01G216000 // Glyma.09G233800 // Glyma.10G186800 // Glyma.13G370100 // Glyma.12G077800 // Glyma.U037700 // Glyma.17G145400 // Glyma.06G148400 // Glyma.01G084200 // Glyma.02G097900 // Glyma.10G036700 // Glyma.06G029600 // Glyma.05G108200 // Glyma.13G202300 // Glyma.03G157300 //…
GO:0044283	P	small molecule biosynthetic process	13	493	377	29501	0.013	0.26	// Glyma.11G176200 // Glyma.01G097400 // Glyma.08G047800 // Glyma.09G075200 // Glyma.18G065700 // Glyma.13G331600 // Glyma.01G091400 // Glyma.02G130400 // Glyma.08G255800 // Glyma.13G198700 // Glyma.05G180600 // Glyma.15G251300 // Glyma.15G042500
GO:0006810	P	transport	54	493	2371	29501	0.014	0.26	// Glyma.16G180000 // Glyma.U043400 // Glyma.10G217900 // Glyma.20G217400 // Glyma.14G169300 // Glyma.01G041400 // Glyma.02G143600 // Glyma.18G299200 // Glyma.03G122500 // Glyma.11G004800 // Glyma.18G259900 // Glyma.04G097900 // Glyma.04G027300 // Glyma.09G146800 // Glyma.08G120200 // Glyma.11G224200 // Glyma.19G089800 // Glyma.09G001700 // Glyma.10G132300 // Glyma.03G123000 // Glyma.03G241000 //…
GO:0051234	P	establishment of localization	54	493	2371	29501	0.014	0.26	// Glyma.16G180000 // Glyma.U043400 // Glyma.10G217900 // Glyma.20G217400 // Glyma.14G169300 // Glyma.01G041400 // Glyma.02G143600 // Glyma.18G299200 // Glyma.03G122500 // Glyma.11G004800 // Glyma.18G259900 // Glyma.04G097900 // Glyma.04G027300 // Glyma.09G146800 // Glyma.08G120200 // Glyma.11G224200 // Glyma.19G089800 // Glyma.09G001700 // Glyma.10G132300 // Glyma.03G123000 // Glyma.03G241000 //…
GO:0051179	P	localization	54	493	2395	29501	0.017	0.29	// Glyma.16G180000 // Glyma.U043400 // Glyma.10G217900 // Glyma.20G217400 // Glyma.14G169300 // Glyma.01G041400 // Glyma.02G143600 // Glyma.18G299200 // Glyma.03G122500 // Glyma.11G004800 // Glyma.18G259900 // Glyma.04G097900 // Glyma.04G027300 // Glyma.09G146800 // Glyma.08G120200 // Glyma.11G224200 // Glyma.19G089800 // Glyma.09G001700 // Glyma.10G132300 // Glyma.03G123000 // Glyma.03G241000 //…
GO:0071555	P	cell wall organization	7	493	155	29501	0.018	0.3	// Glyma.09G039900 // Glyma.08G147900 // Glyma.06G319000 // Glyma.04G236200 // Glyma.08G033000 // Glyma.15G184400 // Glyma.13G186000
GO:0043436	P	oxoacid metabolic process	17	493	580	29501	0.021	0.33	// Glyma.02G130400 // Glyma.01G097400 // Glyma.08G047800 // Glyma.08G091400 // Glyma.18G150000 // Glyma.13G295000 // Glyma.13G331600 // Glyma.09G075200 // Glyma.16G153400 // Glyma.08G091500 // Glyma.02G072200 // Glyma.02G241400 // Glyma.01G091400 // Glyma.15G251300 // Glyma.08G274400 // Glyma.15G042500 // Glyma.19G191200
GO:0006082	P	organic acid metabolic process	17	493	581	29501	0.021	0.33	// Glyma.02G130400 // Glyma.01G097400 // Glyma.08G047800 // Glyma.08G091400 // Glyma.18G150000 // Glyma.13G295000 // Glyma.13G331600 // Glyma.09G075200 // Glyma.16G153400 // Glyma.08G091500 // Glyma.02G072200 // Glyma.02G241400 // Glyma.01G091400 // Glyma.15G251300 // Glyma.08G274400 // Glyma.15G042500 // Glyma.19G191200
GO:0019752	P	carboxylic acid metabolic process	17	493	580	29501	0.021	0.33	// Glyma.02G130400 // Glyma.01G097400 // Glyma.08G047800 // Glyma.08G091400 // Glyma.18G150000 // Glyma.13G295000 // Glyma.13G331600 // Glyma.09G075200 // Glyma.16G153400 // Glyma.08G091500 // Glyma.02G072200 // Glyma.02G241400 // Glyma.01G091400 // Glyma.15G251300 // Glyma.08G274400 // Glyma.15G042500 // Glyma.19G191200
GO:0042545	P	cell wall modification	6	493	127	29501	0.023	0.33	// Glyma.08G147900 // Glyma.06G319000 // Glyma.04G236200 // Glyma.08G033000 // Glyma.15G184400 // Glyma.13G186000
GO:0042180	P	cellular ketone metabolic process	17	493	584	29501	0.022	0.33	// Glyma.02G130400 // Glyma.01G097400 // Glyma.08G047800 // Glyma.08G091400 // Glyma.18G150000 // Glyma.13G295000 // Glyma.13G331600 // Glyma.09G075200 // Glyma.16G153400 // Glyma.08G091500 // Glyma.02G072200 // Glyma.02G241400 // Glyma.01G091400 // Glyma.15G251300 // Glyma.08G274400 // Glyma.15G042500 // Glyma.19G191200
GO:0006350	P	transcription	47	493	2109	29501	0.03	0.4	// Glyma.01G221500 // Glyma.03G203000 // Glyma.17G076000 // Glyma.11G073700 // Glyma.13G123000 // Glyma.17G230000 // Glyma.01G216000 // Glyma.09G233800 // Glyma.10G186800 // Glyma.13G370100 // Glyma.12G077800 // Glyma.U037700 // Glyma.17G145400 // Glyma.06G148400 // Glyma.01G084200 // Glyma.02G097900 // Glyma.10G036700 // Glyma.06G029600 // Glyma.05G108200 // Glyma.13G202300 // Glyma.03G157300 //…
GO:0006351	P	transcription, DNA-dependent	47	493	2106	29501	0.029	0.4	// Glyma.01G221500 // Glyma.03G203000 // Glyma.17G076000 // Glyma.11G073700 // Glyma.13G123000 // Glyma.17G230000 // Glyma.01G216000 // Glyma.09G233800 // Glyma.10G186800 // Glyma.13G370100 // Glyma.12G077800 // Glyma.U037700 // Glyma.17G145400 // Glyma.06G148400 // Glyma.01G084200 // Glyma.02G097900 // Glyma.10G036700 // Glyma.06G029600 // Glyma.05G108200 // Glyma.13G202300 // Glyma.03G157300 //…
GO:0032774	P	RNA biosynthetic process	47	493	2111	29501	0.03	0.4	// Glyma.01G221500 // Glyma.03G203000 // Glyma.17G076000 // Glyma.11G073700 // Glyma.13G123000 // Glyma.17G230000 // Glyma.01G216000 // Glyma.09G233800 // Glyma.10G186800 // Glyma.13G370100 // Glyma.12G077800 // Glyma.U037700 // Glyma.17G145400 // Glyma.06G148400 // Glyma.01G084200 // Glyma.02G097900 // Glyma.10G036700 // Glyma.06G029600 // Glyma.05G108200 // Glyma.13G202300 // Glyma.03G157300 //…
GO:0032787	P	monocarboxylic acid metabolic process	7	493	176	29501	0.032	0.41	// Glyma.02G130400 // Glyma.01G097400 // Glyma.01G091400 // Glyma.13G331600 // Glyma.09G075200 // Glyma.15G251300 // Glyma.15G042500
GO:0006633	P	fatty acid biosynthetic process	5	493	108	29501	0.039	0.49	// Glyma.09G075200 // Glyma.13G331600 // Glyma.15G042500 // Glyma.01G091400 // Glyma.02G130400
GO:0071554	P	cell wall organization or biogenesis	8	493	235	29501	0.049	0.59	// Glyma.09G039900 // Glyma.08G147900 // Glyma.04G236200 // Glyma.06G319000 // Glyma.08G033000 // Glyma.15G184400 // Glyma.02G007400 // Glyma.13G186000
GO:0020037	F	heme binding	44	493	728	29501	1.1e-12	1.8e-10	// Glyma.20G159600 // Glyma.20G171900 // Glyma.06G275900 // Glyma.13G051600 // Glyma.10G219800 // Glyma.10G234700 // Glyma.10G009400 // Glyma.02G008900 // Glyma.20G159700 // Glyma.10G222400 // Glyma.20G001400 // Glyma.02G234200 // Glyma.03G038100 // Glyma.04G220600 // Glyma.02G234000 // Glyma.05G147100 // Glyma.07G052300 // Glyma.02G233900 // Glyma.11G101200 // Glyma.14G053700 // Glyma.04G035000 …
GO:0046906	F	tetrapyrrole binding	44	493	732	29501	1.3e-12	1.8e-10	// Glyma.20G159600 // Glyma.20G171900 // Glyma.06G275900 // Glyma.13G051600 // Glyma.10G219800 // Glyma.10G234700 // Glyma.10G009400 // Glyma.02G008900 // Glyma.20G159700 // Glyma.10G222400 // Glyma.20G001400 // Glyma.02G234200 // Glyma.03G038100 // Glyma.04G220600 // Glyma.02G234000 // Glyma.05G147100 // Glyma.07G052300 // Glyma.02G233900 // Glyma.11G101200 // Glyma.14G053700 // Glyma.04G035000 …
GO:0016491	F	oxidoreductase activity	99	493	2744	29501	4.8e-13	1.8e-10	// Glyma.18G225100 // Glyma.19G062600 // Glyma.05G130600 // Glyma.20G171900 // Glyma.02G119600 // Glyma.04G213900 // Glyma.13G104700 // Glyma.10G234700 // Glyma.02G008900 // Glyma.20G001400 // Glyma.02G268200 // Glyma.07G179900 // Glyma.05G147100 // Glyma.19G034000 // Glyma.04G035000 // Glyma.09G284700 // Glyma.15G128800 // Glyma.16G182600 // Glyma.13G361700 // Glyma.01G235600 // Glyma.12G059300 …
GO:0005506	F	iron ion binding	46	493	798	29501	1.5e-12	1.8e-10	// Glyma.20G159600 // Glyma.20G171900 // Glyma.06G275900 // Glyma.13G051600 // Glyma.10G219800 // Glyma.10G234700 // Glyma.10G009400 // Glyma.02G008900 // Glyma.20G159700 // Glyma.09G284400 // Glyma.08G199300 // Glyma.10G222400 // Glyma.20G001400 // Glyma.02G234200 // Glyma.03G038100 // Glyma.04G220600 // Glyma.02G234000 // Glyma.05G147100 // Glyma.07G052300 // Glyma.02G233900 // Glyma.11G101200 …
GO:0016705	F	oxidoreductase activity, acting on paired donors, with incorporation or reduction of molecular oxygen	40	493	810	29501	3.3e-09	3.1e-07	// Glyma.19G062600 // Glyma.05G130600 // Glyma.13G218200 // Glyma.13G051600 // Glyma.02G119600 // Glyma.10G234700 // Glyma.02G136300 // Glyma.20G159700 // Glyma.02G084400 // Glyma.20G159600 // Glyma.02G268200 // Glyma.07G179900 // Glyma.05G147100 // Glyma.19G034000 // Glyma.04G035000 // Glyma.14G049000 // Glyma.07G168500 // Glyma.02G268400 // Glyma.20G018900 // Glyma.07G052300 // Glyma.07G162900 …
GO:0016684	F	oxidoreductase activity, acting on peroxide as acceptor	20	493	252	29501	3.1e-08	2.1e-06	// Glyma.13G106400 // Glyma.02G234200 // Glyma.10G222400 // Glyma.20G171900 // Glyma.06G275900 // Glyma.09G284700 // Glyma.10G009400 // Glyma.20G001400 // Glyma.03G038100 // Glyma.15G128800 // Glyma.10G219800 // Glyma.04G220600 // Glyma.02G234000 // Glyma.09G284400 // Glyma.10G191700 // Glyma.02G233900 // Glyma.03G038500 // Glyma.11G101200 // Glyma.14G053700 // Glyma.02G008900
GO:0004601	F	peroxidase activity	20	493	252	29501	3.1e-08	2.1e-06	// Glyma.13G106400 // Glyma.02G234200 // Glyma.10G222400 // Glyma.20G171900 // Glyma.06G275900 // Glyma.09G284700 // Glyma.10G009400 // Glyma.20G001400 // Glyma.03G038100 // Glyma.15G128800 // Glyma.10G219800 // Glyma.04G220600 // Glyma.02G234000 // Glyma.09G284400 // Glyma.10G191700 // Glyma.02G233900 // Glyma.03G038500 // Glyma.11G101200 // Glyma.14G053700 // Glyma.02G008900
GO:0016209	F	antioxidant activity	20	493	297	29501	3.7e-07	2.2e-05	// Glyma.13G106400 // Glyma.02G234200 // Glyma.10G222400 // Glyma.20G171900 // Glyma.06G275900 // Glyma.09G284700 // Glyma.10G009400 // Glyma.20G001400 // Glyma.03G038100 // Glyma.15G128800 // Glyma.10G219800 // Glyma.04G220600 // Glyma.02G234000 // Glyma.09G284400 // Glyma.10G191700 // Glyma.02G233900 // Glyma.03G038500 // Glyma.11G101200 // Glyma.14G053700 // Glyma.02G008900
GO:0009055	F	electron carrier activity	31	493	702	29501	2e-06	0.0001	// Glyma.04G242300 // Glyma.17G073400 // Glyma.13G051600 // Glyma.02G119600 // Glyma.10G234700 // Glyma.20G159700 // Glyma.20G077900 // Glyma.20G159600 // Glyma.05G147100 // Glyma.07G052300 // Glyma.04G035000 // Glyma.13G068800 // Glyma.20G018900 // Glyma.07G162900 // Glyma.16G182600 // Glyma.04G051900 // Glyma.10G062900 // Glyma.06G202300 // Glyma.01G179400 // Glyma.07G089700 // Glyma.13G265300 …
GO:0045735	F	nutrient reservoir activity	10	493	98	29501	1.2e-05	0.00052	// Glyma.05G169200 // Glyma.19G086400 // Glyma.16G060700 // Glyma.16G060900 // Glyma.15G176900 // Glyma.19G086200 // Glyma.07G038700 // Glyma.20G220800 // Glyma.16G061300 // Glyma.05G169100
GO:0005215	F	transporter activity	45	493	1340	29501	1.2e-05	0.00052	// Glyma.16G180000 // Glyma.10G217900 // Glyma.14G169300 // Glyma.01G041400 // Glyma.02G143600 // Glyma.18G299200 // Glyma.03G122500 // Glyma.18G259900 // Glyma.04G097900 // Glyma.14G015300 // Glyma.09G146800 // Glyma.08G120200 // Glyma.11G224200 // Glyma.19G089800 // Glyma.09G001700 // Glyma.10G132300 // Glyma.03G123000 // Glyma.03G241000 // Glyma.06G115800 // Glyma.11G026300 // Glyma.04G123700 …
GO:0016706	F	oxidoreductase activity, acting on paired donors, with incorporation or reduction of molecular oxygen, 2-oxoglutarate as one donor, and incorporation of one atom each of oxygen into both donors	16	493	271	29501	2.5e-05	0.00098	// Glyma.14G049000 // Glyma.19G062600 // Glyma.15G112700 // Glyma.02G268400 // Glyma.02G084400 // Glyma.13G218200 // Glyma.13G361700 // Glyma.02G268200 // Glyma.05G130600 // Glyma.19G218700 // Glyma.07G179900 // Glyma.19G034000 // Glyma.02G136300 // Glyma.20G153400 // Glyma.18G184800 // Glyma.07G168500
GO:0043169	F	cation binding	91	493	3612	29501	5.4e-05	0.0016	// Glyma.09G050100 // Glyma.02G027800 // Glyma.08G034000 // Glyma.20G171900 // Glyma.05G047100 // Glyma.02G119600 // Glyma.04G213900 // Glyma.08G134700 // Glyma.02G008900 // Glyma.03G018000 // Glyma.20G001400 // Glyma.03G204100 // Glyma.05G147100 // Glyma.04G035000 // Glyma.03G180200 // Glyma.09G284700 // Glyma.15G128800 // Glyma.13G272300 // Glyma.19G088200 // Glyma.04G241000 // Glyma.U039300 //…
GO:0015238	F	drug transmembrane transporter activity	10	493	119	29501	5.6e-05	0.0016	// Glyma.18G293100 // Glyma.12G099300 // Glyma.16G180000 // Glyma.03G005300 // Glyma.11G026300 // Glyma.09G146800 // Glyma.13G203000 // Glyma.04G097900 // Glyma.08G282600 // Glyma.02G090000
GO:0043167	F	ion binding	91	493	3615	29501	5.5e-05	0.0016	// Glyma.09G050100 // Glyma.02G027800 // Glyma.08G034000 // Glyma.20G171900 // Glyma.05G047100 // Glyma.02G119600 // Glyma.04G213900 // Glyma.08G134700 // Glyma.02G008900 // Glyma.03G018000 // Glyma.20G001400 // Glyma.03G204100 // Glyma.05G147100 // Glyma.04G035000 // Glyma.03G180200 // Glyma.09G284700 // Glyma.15G128800 // Glyma.13G272300 // Glyma.19G088200 // Glyma.04G241000 // Glyma.U039300 //…
GO:0046872	F	metal ion binding	91	493	3600	29501	4.8e-05	0.0016	// Glyma.09G050100 // Glyma.02G027800 // Glyma.08G034000 // Glyma.20G171900 // Glyma.05G047100 // Glyma.02G119600 // Glyma.04G213900 // Glyma.08G134700 // Glyma.02G008900 // Glyma.03G018000 // Glyma.20G001400 // Glyma.03G204100 // Glyma.05G147100 // Glyma.04G035000 // Glyma.03G180200 // Glyma.09G284700 // Glyma.15G128800 // Glyma.13G272300 // Glyma.19G088200 // Glyma.04G241000 // Glyma.U039300 //…
GO:0003700	F	transcription factor activity	39	493	1173	29501	5.8e-05	0.0016	// Glyma.01G221500 // Glyma.03G203000 // Glyma.11G073700 // Glyma.13G123000 // Glyma.17G230000 // Glyma.01G216000 // Glyma.09G233800 // Glyma.10G186800 // Glyma.10G187000 // Glyma.12G077800 // Glyma.U037700 // Glyma.17G145400 // Glyma.06G148400 // Glyma.01G084200 // Glyma.02G097900 // Glyma.10G036700 // Glyma.06G029600 // Glyma.05G108200 // Glyma.13G202300 // Glyma.03G157300 // Glyma.03G162500 //…
GO:0046914	F	transition metal ion binding	67	493	2454	29501	6.5e-05	0.0017	// Glyma.04G242300 // Glyma.19G003600 // Glyma.17G073400 // Glyma.08G034000 // Glyma.20G171900 // Glyma.06G275900 // Glyma.18G235600 // Glyma.13G051600 // Glyma.10G219800 // Glyma.04G213900 // Glyma.17G217300 // Glyma.09G050100 // Glyma.04G027000 // Glyma.10G009400 // Glyma.02G008900 // Glyma.20G159700 // Glyma.09G284400 // Glyma.20G077900 // Glyma.08G199300 // Glyma.10G222400 // Glyma.20G159600 …
GO:0030528	F	transcription regulator activity	41	493	1292	29501	0.0001	0.0025	// Glyma.01G221500 // Glyma.03G203000 // Glyma.17G076000 // Glyma.11G073700 // Glyma.13G123000 // Glyma.17G230000 // Glyma.01G216000 // Glyma.09G233800 // Glyma.10G186800 // Glyma.10G187000 // Glyma.12G077800 // Glyma.U037700 // Glyma.17G145400 // Glyma.06G148400 // Glyma.01G084200 // Glyma.02G097900 // Glyma.10G036700 // Glyma.06G029600 // Glyma.05G108200 // Glyma.13G202300 // Glyma.03G157300 //…
GO:0015297	F	antiporter activity	12	493	194	29501	0.00017	0.004	// Glyma.18G293100 // Glyma.12G099300 // Glyma.16G180000 // Glyma.03G005300 // Glyma.11G026300 // Glyma.09G146800 // Glyma.13G203000 // Glyma.03G014000 // Glyma.13G131200 // Glyma.04G097900 // Glyma.08G282600 // Glyma.02G090000
GO:0022804	F	active transmembrane transporter activity	17	493	384	29501	0.00039	0.0088	// Glyma.18G293100 // Glyma.12G099300 // Glyma.16G180000 // Glyma.03G005300 // Glyma.20G111900 // Glyma.06G312300 // Glyma.13G119000 // Glyma.11G026300 // Glyma.09G146800 // Glyma.13G203000 // Glyma.03G014000 // Glyma.13G131200 // Glyma.04G097900 // Glyma.08G282600 // Glyma.02G090000 // Glyma.14G015300 // Glyma.12G135300
GO:0015291	F	secondary active transmembrane transporter activity	12	493	216	29501	0.00043	0.0091	// Glyma.18G293100 // Glyma.12G099300 // Glyma.16G180000 // Glyma.03G005300 // Glyma.11G026300 // Glyma.09G146800 // Glyma.13G203000 // Glyma.03G014000 // Glyma.13G131200 // Glyma.04G097900 // Glyma.08G282600 // Glyma.02G090000
GO:0016831	F	carboxy-lyase activity	6	493	73	29501	0.0019	0.039	// Glyma.01G097400 // Glyma.08G091400 // Glyma.08G091500 // Glyma.02G241400 // Glyma.08G255800 // Glyma.13G198700
GO:0022857	F	transmembrane transporter activity	30	493	1020	29501	0.0026	0.051	// Glyma.16G180000 // Glyma.14G169300 // Glyma.02G143600 // Glyma.04G097900 // Glyma.14G015300 // Glyma.19G089800 // Glyma.09G001700 // Glyma.10G132300 // Glyma.03G241000 // Glyma.11G026300 // Glyma.02G090000 // Glyma.18G293100 // Glyma.03G005300 // Glyma.11G004800 // Glyma.06G312300 // Glyma.13G119000 // Glyma.13G203000 // Glyma.09G122600 // Glyma.13G131200 // Glyma.08G282600 // Glyma.12G099300 …
GO:0003824	F	catalytic activity	259	493	13905	29501	0.0098	0.18	// Glyma.18G225100 // Glyma.19G062600 // Glyma.02G027800 // Glyma.08G050900 // Glyma.20G171900 // Glyma.02G124000 // Glyma.20G140600 // Glyma.09G115200 // Glyma.02G119600 // Glyma.06G302300 // Glyma.13G331600 // Glyma.13G104700 // Glyma.05G130600 // Glyma.08G091400 // Glyma.10G234700 // Glyma.17G117300 // Glyma.13G198700 // Glyma.16G110100 // Glyma.02G008900 // Glyma.02G130400 // Glyma.04G227800 …
GO:0016830	F	carbon-carbon lyase activity	6	493	125	29501	0.021	0.37	// Glyma.01G097400 // Glyma.08G091400 // Glyma.08G091500 // Glyma.02G241400 // Glyma.08G255800 // Glyma.13G198700
GO:0004857	F	enzyme inhibitor activity	10	493	276	29501	0.021	0.37	// Glyma.08G147900 // Glyma.04G236200 // Glyma.08G235400 // Glyma.09G163000 // Glyma.06G319000 // Glyma.09G163700 // Glyma.15G184400 // Glyma.16G212500 // Glyma.17G046800 // Glyma.13G186000
GO:0030246	F	carbohydrate binding	9	493	239	29501	0.022	0.37	// Glyma.19G245400 // Glyma.09G122900 // Glyma.08G066200 // Glyma.14G100600 // Glyma.04G244100 // Glyma.07G154100 // Glyma.14G100700 // Glyma.13G296300 // Glyma.14G158600
GO:0004553	F	hydrolase activity, hydrolyzing O-glycosyl compounds	20	493	726	29501	0.023	0.38	// Glyma.09G122900 // Glyma.09G231500 // Glyma.05G068000 // Glyma.04G208400 // Glyma.11G094900 // Glyma.12G156600 // Glyma.11G095100 // Glyma.12G054400 // Glyma.13G322500 // Glyma.09G031600 // Glyma.06G302300 // Glyma.18G139900 // Glyma.02G018700 // Glyma.05G133400 // Glyma.17G076100 // Glyma.02G155700 // Glyma.02G007400 // Glyma.06G301500 // Glyma.04G013000 // Glyma.15G136700
GO:0019842	F	vitamin binding	7	493	175	29501	0.031	0.49	// Glyma.09G050100 // Glyma.08G091400 // Glyma.13G295000 // Glyma.08G091500 // Glyma.02G241400 // Glyma.03G055100 // Glyma.16G162500
GO:0016798	F	hydrolase activity, acting on glycosyl bonds	20	493	759	29501	0.034	0.52	// Glyma.09G122900 // Glyma.09G231500 // Glyma.05G068000 // Glyma.04G208400 // Glyma.11G094900 // Glyma.12G156600 // Glyma.11G095100 // Glyma.12G054400 // Glyma.13G322500 // Glyma.09G031600 // Glyma.06G302300 // Glyma.18G139900 // Glyma.02G018700 // Glyma.05G133400 // Glyma.17G076100 // Glyma.02G155700 // Glyma.02G007400 // Glyma.06G301500 // Glyma.04G013000 // Glyma.15G136700
GO:0030170	F	pyridoxal phosphate binding	6	493	143	29501	0.037	0.53	// Glyma.09G050100 // Glyma.08G091400 // Glyma.13G295000 // Glyma.08G091500 // Glyma.02G241400 // Glyma.16G162500
GO:0070279	F	vitamin B6 binding	6	493	143	29501	0.037	0.53	// Glyma.09G050100 // Glyma.08G091400 // Glyma.13G295000 // Glyma.08G091500 // Glyma.02G241400 // Glyma.16G162500
GO:0016701	F	oxidoreductase activity, acting on single donors with incorporation of molecular oxygen	5	493	108	29501	0.039	0.54	// Glyma.07G006900 // Glyma.08G199300 // Glyma.12G054700 // Glyma.07G034800 // Glyma.U039300
GO-terms with P < 0.05 identified in the Gene Set Enrichment Analysis (GSEA) of the DEGs were selected.
P: biological process, F: molecular funtion

## Sheet: salt mutant DOWN
Supplemental Table S3B. GO categories of the DEGs (downregulated) in the gmsos1-1 under salt stress.
GO_accession	term_type	GO term	query item	query total	bgitem	bgtotal	p-value	FDR	entries
GO:0007018	P	microtubule-based movement	20	361	155	29501	4.6e-14	2.1e-11	// Glyma.08G325200 // Glyma.13G310700 // Glyma.11G253200 // Glyma.09G200800 // Glyma.07G186700 // Glyma.02G214300 // Glyma.18G180900 // Glyma.05G149700 // Glyma.03G197300 // Glyma.01G021200 // Glyma.07G096500 // Glyma.08G106400 // Glyma.07G132100 // Glyma.18G082000 // Glyma.13G133200 // Glyma.19G230100 // Glyma.10G154200 // Glyma.12G191000 // Glyma.15G252800 // Glyma.09G181200
GO:0007017	P	microtubule-based process	20	361	211	29501	8.6e-12	1.9e-09	// Glyma.08G325200 // Glyma.13G310700 // Glyma.11G253200 // Glyma.09G200800 // Glyma.07G186700 // Glyma.02G214300 // Glyma.18G180900 // Glyma.05G149700 // Glyma.03G197300 // Glyma.01G021200 // Glyma.07G096500 // Glyma.08G106400 // Glyma.07G132100 // Glyma.18G082000 // Glyma.13G133200 // Glyma.19G230100 // Glyma.10G154200 // Glyma.12G191000 // Glyma.15G252800 // Glyma.09G181200
GO:0030243	P	cellulose metabolic process	5	361	72	29501	0.0024	0.27	// Glyma.08G117500 // Glyma.13G053000 // Glyma.06G225400 // Glyma.04G142700 // Glyma.19G033800
GO:0030244	P	cellulose biosynthetic process	5	361	70	29501	0.0022	0.27	// Glyma.08G117500 // Glyma.13G053000 // Glyma.06G225400 // Glyma.04G142700 // Glyma.19G033800
GO:0009250	P	glucan biosynthetic process	5	361	93	29501	0.0068	0.61	// Glyma.08G117500 // Glyma.13G053000 // Glyma.06G225400 // Glyma.04G142700 // Glyma.19G033800
GO:0044092	P	negative regulation of molecular function	5	361	108	29501	0.012	0.78	// Glyma.03G019000 // Glyma.04G022500 // Glyma.08G129000 // Glyma.04G022300 // Glyma.07G080500
GO:0043086	P	negative regulation of catalytic activity	5	361	108	29501	0.012	0.78	// Glyma.03G019000 // Glyma.04G022500 // Glyma.08G129000 // Glyma.04G022300 // Glyma.07G080500
GO:0006073	P	cellular glucan metabolic process	6	361	159	29501	0.015	0.79	// Glyma.13G141200 // Glyma.13G053000 // Glyma.06G225400 // Glyma.19G033800 // Glyma.08G117500 // Glyma.04G142700
GO:0044042	P	glucan metabolic process	6	361	161	29501	0.016	0.79	// Glyma.13G141200 // Glyma.13G053000 // Glyma.06G225400 // Glyma.19G033800 // Glyma.08G117500 // Glyma.04G142700
GO:0030001	P	metal ion transport	9	361	315	29501	0.018	0.79	// Glyma.20G179200 // Glyma.13G133600 // Glyma.20G162900 // Glyma.19G001000 // Glyma.09G016400 // Glyma.16G189200 // Glyma.16G178500 // Glyma.06G106700 // Glyma.13G338300
GO:0003777	F	microtubule motor activity	20	361	155	29501	4.6e-14	1.8e-11	// Glyma.08G325200 // Glyma.13G310700 // Glyma.11G253200 // Glyma.09G200800 // Glyma.07G186700 // Glyma.02G214300 // Glyma.18G180900 // Glyma.05G149700 // Glyma.03G197300 // Glyma.01G021200 // Glyma.07G096500 // Glyma.08G106400 // Glyma.07G132100 // Glyma.18G082000 // Glyma.13G133200 // Glyma.19G230100 // Glyma.10G154200 // Glyma.12G191000 // Glyma.15G252800 // Glyma.09G181200
GO:0003774	F	motor activity	21	361	187	29501	1.3e-13	2.4e-11	// Glyma.08G325200 // Glyma.13G310700 // Glyma.11G253200 // Glyma.09G200800 // Glyma.07G186700 // Glyma.02G214300 // Glyma.18G180900 // Glyma.05G149700 // Glyma.03G197300 // Glyma.15G266300 // Glyma.01G021200 // Glyma.07G096500 // Glyma.08G106400 // Glyma.07G132100 // Glyma.18G082000 // Glyma.13G133200 // Glyma.19G230100 // Glyma.10G154200 // Glyma.12G191000 // Glyma.15G252800 // Glyma.09G181200
GO:0015631	F	tubulin binding	20	361	189	29501	1.3e-12	1.3e-10	// Glyma.08G325200 // Glyma.13G310700 // Glyma.11G253200 // Glyma.09G200800 // Glyma.07G186700 // Glyma.02G214300 // Glyma.18G180900 // Glyma.05G149700 // Glyma.03G197300 // Glyma.01G021200 // Glyma.07G096500 // Glyma.08G106400 // Glyma.07G132100 // Glyma.18G082000 // Glyma.13G133200 // Glyma.19G230100 // Glyma.10G154200 // Glyma.12G191000 // Glyma.15G252800 // Glyma.09G181200
GO:0008017	F	microtubule binding	20	361	189	29501	1.3e-12	1.3e-10	// Glyma.08G325200 // Glyma.13G310700 // Glyma.11G253200 // Glyma.09G200800 // Glyma.07G186700 // Glyma.02G214300 // Glyma.18G180900 // Glyma.05G149700 // Glyma.03G197300 // Glyma.01G021200 // Glyma.07G096500 // Glyma.08G106400 // Glyma.07G132100 // Glyma.18G082000 // Glyma.13G133200 // Glyma.19G230100 // Glyma.10G154200 // Glyma.12G191000 // Glyma.15G252800 // Glyma.09G181200
GO:0008092	F	cytoskeletal protein binding	20	361	238	29501	6.4e-11	4.9e-09	// Glyma.08G325200 // Glyma.13G310700 // Glyma.11G253200 // Glyma.09G200800 // Glyma.07G186700 // Glyma.02G214300 // Glyma.18G180900 // Glyma.05G149700 // Glyma.03G197300 // Glyma.01G021200 // Glyma.07G096500 // Glyma.08G106400 // Glyma.07G132100 // Glyma.18G082000 // Glyma.13G133200 // Glyma.19G230100 // Glyma.10G154200 // Glyma.12G191000 // Glyma.15G252800 // Glyma.09G181200
GO:0005515	F	protein binding	101	361	6255	29501	0.0015	0.094	// Glyma.10G176100 // Glyma.14G055900 // Glyma.11G233500 // Glyma.16G137200 // Glyma.07G151400 // Glyma.03G019000 // Glyma.07G096500 // Glyma.20G185500 // Glyma.04G022500 // Glyma.01G021200 // Glyma.12G021800 // Glyma.11G012400 // Glyma.02G000200 // Glyma.16G168700 // Glyma.07G259400 // Glyma.06G242100 // Glyma.19G186600 // Glyma.08G357400 // Glyma.06G074300 // Glyma.06G206800 // Glyma.18G190500 …
GO:0001871	F	pattern binding	5	361	75	29501	0.0029	0.1	// Glyma.07G233600 // Glyma.14G157700 // Glyma.14G158200 // Glyma.03G261900 // Glyma.13G035900
GO:0030554	F	adenyl nucleotide binding	79	361	4745	29501	0.0025	0.1	// Glyma.01G013100 // Glyma.08G357200 // Glyma.U012600 // Glyma.15G172600 // Glyma.07G019000 // Glyma.02G214300 // Glyma.05G166700 // Glyma.18G023500 // Glyma.03G264800 // Glyma.16G020200 // Glyma.12G017700 // Glyma.15G021400 // Glyma.10G118100 // Glyma.08G317400 // Glyma.08G325200 // Glyma.04G114100 // Glyma.11G208300 // Glyma.14G055900 // Glyma.11G233500 // Glyma.16G137200 // Glyma.10G154200 //…
GO:0001883	F	purine nucleoside binding	79	361	4745	29501	0.0025	0.1	// Glyma.01G013100 // Glyma.08G357200 // Glyma.U012600 // Glyma.15G172600 // Glyma.07G019000 // Glyma.02G214300 // Glyma.05G166700 // Glyma.18G023500 // Glyma.03G264800 // Glyma.16G020200 // Glyma.12G017700 // Glyma.15G021400 // Glyma.10G118100 // Glyma.08G317400 // Glyma.08G325200 // Glyma.04G114100 // Glyma.11G208300 // Glyma.14G055900 // Glyma.11G233500 // Glyma.16G137200 // Glyma.10G154200 //…
GO:0001882	F	nucleoside binding	79	361	4747	29501	0.0026	0.1	// Glyma.01G013100 // Glyma.08G357200 // Glyma.U012600 // Glyma.15G172600 // Glyma.07G019000 // Glyma.02G214300 // Glyma.05G166700 // Glyma.18G023500 // Glyma.03G264800 // Glyma.16G020200 // Glyma.12G017700 // Glyma.15G021400 // Glyma.10G118100 // Glyma.08G317400 // Glyma.08G325200 // Glyma.04G114100 // Glyma.11G208300 // Glyma.14G055900 // Glyma.11G233500 // Glyma.16G137200 // Glyma.10G154200 //…
GO:0030247	F	polysaccharide binding	5	361	75	29501	0.0029	0.1	// Glyma.07G233600 // Glyma.14G157700 // Glyma.14G158200 // Glyma.03G261900 // Glyma.13G035900
GO:0032559	F	adenyl ribonucleotide binding	74	361	4442	29501	0.0035	0.11	// Glyma.01G013100 // Glyma.08G357200 // Glyma.08G317400 // Glyma.15G172600 // Glyma.07G019000 // Glyma.02G214300 // Glyma.05G166700 // Glyma.18G023500 // Glyma.03G264800 // Glyma.16G020200 // Glyma.12G017700 // Glyma.15G021400 // Glyma.10G118100 // Glyma.08G325200 // Glyma.04G114100 // Glyma.11G208300 // Glyma.14G055900 // Glyma.11G233500 // Glyma.16G137200 // Glyma.10G154200 // Glyma.11G253200 …
GO:0016818	F	hydrolase activity, acting on acid anhydrides, in phosphorus-containing anhydrides	30	361	1469	29501	0.005	0.14	// Glyma.08G325200 // Glyma.06G240400 // Glyma.07G019000 // Glyma.02G214300 // Glyma.03G264800 // Glyma.08G345300 // Glyma.15G252800 // Glyma.10G154200 // Glyma.11G253200 // Glyma.07G096500 // Glyma.18G180900 // Glyma.01G021200 // Glyma.07G186700 // Glyma.19G230100 // Glyma.11G208800 // Glyma.06G071800 // Glyma.13G310700 // Glyma.09G200800 // Glyma.12G191000 // Glyma.09G181200 // Glyma.13G162800 …
GO:0016817	F	hydrolase activity, acting on acid anhydrides	30	361	1480	29501	0.0055	0.14	// Glyma.08G325200 // Glyma.06G240400 // Glyma.07G019000 // Glyma.02G214300 // Glyma.03G264800 // Glyma.08G345300 // Glyma.15G252800 // Glyma.10G154200 // Glyma.11G253200 // Glyma.07G096500 // Glyma.18G180900 // Glyma.01G021200 // Glyma.07G186700 // Glyma.19G230100 // Glyma.11G208800 // Glyma.06G071800 // Glyma.13G310700 // Glyma.09G200800 // Glyma.12G191000 // Glyma.09G181200 // Glyma.13G162800 …
GO:0016787	F	hydrolase activity	75	361	4588	29501	0.0052	0.14	// Glyma.08G325200 // Glyma.06G240400 // Glyma.04G022500 // Glyma.06G187300 // Glyma.13G133200 // Glyma.02G214300 // Glyma.03G264800 // Glyma.02G071400 // Glyma.06G050200 // Glyma.11G253200 // Glyma.08G345300 // Glyma.03G019000 // Glyma.05G225800 // Glyma.13G351600 // Glyma.11G208300 // Glyma.10G154200 // Glyma.02G064200 // Glyma.07G019000 // Glyma.15G223800 // Glyma.09G200800 // Glyma.07G186700 …
GO:0005507	F	copper ion binding	8	361	219	29501	0.0066	0.16	// Glyma.20G145100 // Glyma.04G119600 // Glyma.07G261800 // Glyma.17G180400 // Glyma.06G318800 // Glyma.14G101800 // Glyma.01G062400 // Glyma.06G061200
GO:0016462	F	pyrophosphatase activity	29	361	1440	29501	0.0069	0.16	// Glyma.08G325200 // Glyma.06G240400 // Glyma.07G019000 // Glyma.02G214300 // Glyma.03G264800 // Glyma.08G345300 // Glyma.15G252800 // Glyma.10G154200 // Glyma.11G253200 // Glyma.07G096500 // Glyma.18G180900 // Glyma.01G021200 // Glyma.07G186700 // Glyma.19G230100 // Glyma.06G071800 // Glyma.13G310700 // Glyma.09G200800 // Glyma.12G191000 // Glyma.09G181200 // Glyma.13G162800 // Glyma.03G197300 …
GO:0017076	F	purine nucleotide binding	82	361	5181	29501	0.0078	0.17	// Glyma.01G013100 // Glyma.08G357200 // Glyma.06G240400 // Glyma.U012600 // Glyma.15G172600 // Glyma.07G019000 // Glyma.02G214300 // Glyma.05G166700 // Glyma.18G023500 // Glyma.03G264800 // Glyma.16G020200 // Glyma.12G017700 // Glyma.15G021400 // Glyma.10G118100 // Glyma.08G345300 // Glyma.08G325200 // Glyma.04G114100 // Glyma.11G208300 // Glyma.14G055900 // Glyma.11G233500 // Glyma.16G137200 //…
GO:0005524	F	ATP binding	65	361	3990	29501	0.01	0.18	// Glyma.08G325200 // Glyma.08G357200 // Glyma.15G172600 // Glyma.07G019000 // Glyma.02G214300 // Glyma.05G166700 // Glyma.18G023500 // Glyma.03G264800 // Glyma.16G020200 // Glyma.12G017700 // Glyma.08G249200 // Glyma.10G118100 // Glyma.15G252800 // Glyma.11G208300 // Glyma.14G055900 // Glyma.11G233500 // Glyma.10G154200 // Glyma.11G253200 // Glyma.03G169200 // Glyma.06G088800 // Glyma.02G261400 …
GO:0032555	F	purine ribonucleotide binding	77	361	4867	29501	0.01	0.18	// Glyma.01G013100 // Glyma.08G357200 // Glyma.06G240400 // Glyma.U012600 // Glyma.15G172600 // Glyma.07G019000 // Glyma.02G214300 // Glyma.05G166700 // Glyma.18G023500 // Glyma.03G264800 // Glyma.16G020200 // Glyma.12G017700 // Glyma.15G021400 // Glyma.10G118100 // Glyma.08G345300 // Glyma.08G325200 // Glyma.04G114100 // Glyma.11G208300 // Glyma.14G055900 // Glyma.11G233500 // Glyma.16G137200 //…
GO:0032553	F	ribonucleotide binding	77	361	4867	29501	0.01	0.18	// Glyma.01G013100 // Glyma.08G357200 // Glyma.06G240400 // Glyma.U012600 // Glyma.15G172600 // Glyma.07G019000 // Glyma.02G214300 // Glyma.05G166700 // Glyma.18G023500 // Glyma.03G264800 // Glyma.16G020200 // Glyma.12G017700 // Glyma.15G021400 // Glyma.10G118100 // Glyma.08G345300 // Glyma.08G325200 // Glyma.04G114100 // Glyma.11G208300 // Glyma.14G055900 // Glyma.11G233500 // Glyma.16G137200 //…
GO:0017111	F	nucleoside-triphosphatase activity	28	361	1412	29501	0.0095	0.18	// Glyma.08G325200 // Glyma.06G240400 // Glyma.07G019000 // Glyma.02G214300 // Glyma.03G264800 // Glyma.08G345300 // Glyma.15G252800 // Glyma.10G154200 // Glyma.11G253200 // Glyma.07G096500 // Glyma.18G180900 // Glyma.01G021200 // Glyma.07G186700 // Glyma.19G230100 // Glyma.06G071800 // Glyma.09G200800 // Glyma.12G191000 // Glyma.09G181200 // Glyma.13G310700 // Glyma.03G197300 // Glyma.13G133200 …
GO:0004091	F	carboxylesterase activity	10	361	348	29501	0.012	0.21	// Glyma.15G223800 // Glyma.06G187300 // Glyma.19G145700 // Glyma.12G004500 // Glyma.09G232000 // Glyma.03G256900 // Glyma.07G204900 // Glyma.13G186100 // Glyma.06G319200 // Glyma.01G013200
GO:0042802	F	identical protein binding	5	361	114	29501	0.015	0.24	// Glyma.03G019000 // Glyma.04G022500 // Glyma.08G129000 // Glyma.04G022300 // Glyma.07G080500
GO:0004553	F	hydrolase activity, hydrolyzing O-glycosyl compounds	16	361	726	29501	0.019	0.3	// Glyma.04G111300 // Glyma.11G101300 // Glyma.01G211000 // Glyma.11G216000 // Glyma.01G193100 // Glyma.15G169500 // Glyma.12G027200 // Glyma.06G323100 // Glyma.13G141200 // Glyma.02G037300 // Glyma.04G049700 // Glyma.11G048700 // Glyma.05G225800 // Glyma.03G216100 // Glyma.06G050200 // Glyma.02G071400
GO:0016741	F	transferase activity, transferring one-carbon groups	12	361	506	29501	0.025	0.37	// Glyma.06G295700 // Glyma.09G254200 // Glyma.15G125000 // Glyma.04G074200 // Glyma.18G089800 // Glyma.06G075300 // Glyma.02G054200 // Glyma.14G021000 // Glyma.02G293500 // Glyma.11G237200 // Glyma.09G019000 // Glyma.02G128200
GO:0000166	F	nucleotide binding	82	361	5459	29501	0.026	0.37	// Glyma.01G013100 // Glyma.08G357200 // Glyma.06G240400 // Glyma.U012600 // Glyma.15G172600 // Glyma.07G019000 // Glyma.02G214300 // Glyma.05G166700 // Glyma.18G023500 // Glyma.03G264800 // Glyma.16G020200 // Glyma.12G017700 // Glyma.15G021400 // Glyma.10G118100 // Glyma.08G345300 // Glyma.08G325200 // Glyma.04G114100 // Glyma.11G208300 // Glyma.14G055900 // Glyma.11G233500 // Glyma.16G137200 //…
GO:0016798	F	hydrolase activity, acting on glycosyl bonds	16	361	759	29501	0.028	0.38	// Glyma.04G111300 // Glyma.11G101300 // Glyma.01G211000 // Glyma.11G216000 // Glyma.01G193100 // Glyma.15G169500 // Glyma.12G027200 // Glyma.06G323100 // Glyma.13G141200 // Glyma.02G037300 // Glyma.04G049700 // Glyma.11G048700 // Glyma.05G225800 // Glyma.03G216100 // Glyma.06G050200 // Glyma.02G071400
GO:0030246	F	carbohydrate binding	7	361	239	29501	0.031	0.41	// Glyma.11G101300 // Glyma.13G035900 // Glyma.12G027200 // Glyma.03G261900 // Glyma.07G233600 // Glyma.14G158200 // Glyma.14G157700
GO-terms with P < 0.05 identified in the Gene Set Enrichment Analysis (GSEA) of the DEGs were selected.
P: biological process, F: molecular funtion

## Sheet: control mutant UP
Supplemental Table S3C. GO categories of the DEGs (upregulated) in the gmsos1-1 under control conditions.
GO_accession	term_type	GO term	queryitem	querytotal	bgitem	bgtotal	p-value	FDR	entries
GO:0006508	P	proteolysis	9	147	935	29501	0.046	1	// Glyma.03G205900 // Glyma.20G015600 // Glyma.07G263500 // Glyma.10G288100 // Glyma.20G100900 // Glyma.02G028500 // Glyma.15G260600 // Glyma.14G064200 // Glyma.15G110200
GO:0004519	F	endonuclease activity	5	147	86	29501	9.2e-05	0.02	// Glyma.10G060100 // Glyma.02G064400 // Glyma.09G286500 // Glyma.02G064300 // Glyma.02G064100
GO:0004518	F	nuclease activity	5	147	164	29501	0.0016	0.17	// Glyma.10G060100 // Glyma.02G064400 // Glyma.09G286500 // Glyma.02G064300 // Glyma.02G064100
GO:0004091	F	carboxylesterase activity	6	147	348	29501	0.0086	0.61	// Glyma.01G209500 // Glyma.17G174100 // Glyma.15G181600 // Glyma.07G204800 // Glyma.11G032700 // Glyma.17G141700
GO:0016788	F	hydrolase activity, acting on ester bonds	11	147	1054	29501	0.017	0.63	// Glyma.01G209500 // Glyma.17G174100 // Glyma.02G064400 // Glyma.09G286500 // Glyma.07G204800 // Glyma.11G032700 // Glyma.10G060100 // Glyma.02G064100 // Glyma.17G141700 // Glyma.15G181600 // Glyma.02G064300
GO:0004175	F	endopeptidase activity	7	147	526	29501	0.017	0.63	// Glyma.02G028500 // Glyma.07G263500 // Glyma.10G288100 // Glyma.20G100900 // Glyma.15G260600 // Glyma.14G064200 // Glyma.15G110200
GO:0016787	F	hydrolase activity	33	147	4588	29501	0.018	0.63	// Glyma.02G159900 // Glyma.01G209500 // Glyma.17G174100 // Glyma.20G100900 // Glyma.18G215600 // Glyma.16G043300 // Glyma.12G221100 // Glyma.15G043300 // Glyma.14G064200 // Glyma.07G263500 // Glyma.15G181600 // Glyma.07G204800 // Glyma.11G032700 // Glyma.17G141700 // Glyma.10G288100 // Glyma.02G064400 // Glyma.02G064300 // Glyma.02G028500 // Glyma.10G060100 // Glyma.03G184500 // Glyma.02G064100 …
GO:0004553	F	hydrolase activity, hydrolyzing O-glycosyl compounds	8	147	726	29501	0.03	0.85	// Glyma.03G030500 // Glyma.03G132700 // Glyma.03G254300 // Glyma.18G215600 // Glyma.03G184500 // Glyma.15G043300 // Glyma.19G215500 // Glyma.12G004700
GO:0008233	F	peptidase activity	9	147	871	29501	0.032	0.85	// Glyma.03G205900 // Glyma.20G015600 // Glyma.07G263500 // Glyma.10G288100 // Glyma.20G100900 // Glyma.02G028500 // Glyma.15G260600 // Glyma.14G064200 // Glyma.15G110200
GO:0016798	F	hydrolase activity, acting on glycosyl bonds	8	147	759	29501	0.038	0.9	// Glyma.03G030500 // Glyma.03G132700 // Glyma.03G254300 // Glyma.18G215600 // Glyma.03G184500 // Glyma.15G043300 // Glyma.19G215500 // Glyma.12G004700
GO:0005506	F	iron ion binding	8	147	798	29501	0.048	1	// Glyma.19G258700 // Glyma.20G008200 // Glyma.04G035600 // Glyma.13G306900 // Glyma.17G015400 // Glyma.07G126600 // Glyma.06G302600 // Glyma.09G271000
GO-terms with P < 0.05 identified in the Gene Set Enrichment Analysis (GSEA) of the DEGs were selected.
P: biological process, F: molecular funtion

## Sheet: control mutant DOWN
Supplemental Table S3D. GO categories of the DEGs (downregulated) in the gmsos1-1 under control conditions.
GO_accession	term_type	GO term	query item	query total	bgitem	bgtotal	p-value	FDR	entries
GO:0009889	P	regulation of biosynthetic process	57	445	1896	29501	8.9e-07	5.5e-05	// Glyma.16G199000 // Glyma.12G097100 // Glyma.08G082400 // Glyma.17G042300 // Glyma.14G147500 // Glyma.08G021900 // Glyma.05G127600 // Glyma.06G111300 // Glyma.09G072000 // Glyma.09G005700 // Glyma.19G254800 // Glyma.14G056200 // Glyma.05G195000 // Glyma.07G262700 // Glyma.17G131900 // Glyma.02G070600 // Glyma.19G137800 // Glyma.07G212400 // Glyma.06G125600 // Glyma.07G229100 // Glyma.18G206600 …
GO:0006355	P	regulation of transcription, DNA-dependent	57	445	1874	29501	6.2e-07	5.5e-05	// Glyma.16G199000 // Glyma.12G097100 // Glyma.08G082400 // Glyma.17G042300 // Glyma.14G147500 // Glyma.08G021900 // Glyma.05G127600 // Glyma.06G111300 // Glyma.09G072000 // Glyma.09G005700 // Glyma.19G254800 // Glyma.14G056200 // Glyma.05G195000 // Glyma.07G262700 // Glyma.17G131900 // Glyma.02G070600 // Glyma.19G137800 // Glyma.07G212400 // Glyma.06G125600 // Glyma.07G229100 // Glyma.18G206600 …
GO:0010556	P	regulation of macromolecule biosynthetic process	57	445	1896	29501	8.9e-07	5.5e-05	// Glyma.16G199000 // Glyma.12G097100 // Glyma.08G082400 // Glyma.17G042300 // Glyma.14G147500 // Glyma.08G021900 // Glyma.05G127600 // Glyma.06G111300 // Glyma.09G072000 // Glyma.09G005700 // Glyma.19G254800 // Glyma.14G056200 // Glyma.05G195000 // Glyma.07G262700 // Glyma.17G131900 // Glyma.02G070600 // Glyma.19G137800 // Glyma.07G212400 // Glyma.06G125600 // Glyma.07G229100 // Glyma.18G206600 …
GO:0051252	P	regulation of RNA metabolic process	57	445	1874	29501	6.2e-07	5.5e-05	// Glyma.16G199000 // Glyma.12G097100 // Glyma.08G082400 // Glyma.17G042300 // Glyma.14G147500 // Glyma.08G021900 // Glyma.05G127600 // Glyma.06G111300 // Glyma.09G072000 // Glyma.09G005700 // Glyma.19G254800 // Glyma.14G056200 // Glyma.05G195000 // Glyma.07G262700 // Glyma.17G131900 // Glyma.02G070600 // Glyma.19G137800 // Glyma.07G212400 // Glyma.06G125600 // Glyma.07G229100 // Glyma.18G206600 …
GO:0031326	P	regulation of cellular biosynthetic process	57	445	1896	29501	8.9e-07	5.5e-05	// Glyma.16G199000 // Glyma.12G097100 // Glyma.08G082400 // Glyma.17G042300 // Glyma.14G147500 // Glyma.08G021900 // Glyma.05G127600 // Glyma.06G111300 // Glyma.09G072000 // Glyma.09G005700 // Glyma.19G254800 // Glyma.14G056200 // Glyma.05G195000 // Glyma.07G262700 // Glyma.17G131900 // Glyma.02G070600 // Glyma.19G137800 // Glyma.07G212400 // Glyma.06G125600 // Glyma.07G229100 // Glyma.18G206600 …
GO:0045449	P	regulation of transcription	57	445	1878	29501	6.6e-07	5.5e-05	// Glyma.16G199000 // Glyma.12G097100 // Glyma.08G082400 // Glyma.17G042300 // Glyma.14G147500 // Glyma.08G021900 // Glyma.05G127600 // Glyma.06G111300 // Glyma.09G072000 // Glyma.09G005700 // Glyma.19G254800 // Glyma.14G056200 // Glyma.05G195000 // Glyma.07G262700 // Glyma.17G131900 // Glyma.02G070600 // Glyma.19G137800 // Glyma.07G212400 // Glyma.06G125600 // Glyma.07G229100 // Glyma.18G206600 …
GO:0019219	P	regulation of nucleobase, nucleoside, nucleotide and nucleic acid metabolic process	57	445	1891	29501	8.2e-07	5.5e-05	// Glyma.16G199000 // Glyma.12G097100 // Glyma.08G082400 // Glyma.17G042300 // Glyma.14G147500 // Glyma.08G021900 // Glyma.05G127600 // Glyma.06G111300 // Glyma.09G072000 // Glyma.09G005700 // Glyma.19G254800 // Glyma.14G056200 // Glyma.05G195000 // Glyma.07G262700 // Glyma.17G131900 // Glyma.02G070600 // Glyma.19G137800 // Glyma.07G212400 // Glyma.06G125600 // Glyma.07G229100 // Glyma.18G206600 …
GO:0051171	P	regulation of nitrogen compound metabolic process	57	445	1891	29501	8.2e-07	5.5e-05	// Glyma.16G199000 // Glyma.12G097100 // Glyma.08G082400 // Glyma.17G042300 // Glyma.14G147500 // Glyma.08G021900 // Glyma.05G127600 // Glyma.06G111300 // Glyma.09G072000 // Glyma.09G005700 // Glyma.19G254800 // Glyma.14G056200 // Glyma.05G195000 // Glyma.07G262700 // Glyma.17G131900 // Glyma.02G070600 // Glyma.19G137800 // Glyma.07G212400 // Glyma.06G125600 // Glyma.07G229100 // Glyma.18G206600 …
GO:0080090	P	regulation of primary metabolic process	57	445	1906	29501	1e-06	5.8e-05	// Glyma.16G199000 // Glyma.12G097100 // Glyma.08G082400 // Glyma.17G042300 // Glyma.14G147500 // Glyma.08G021900 // Glyma.05G127600 // Glyma.06G111300 // Glyma.09G072000 // Glyma.09G005700 // Glyma.19G254800 // Glyma.14G056200 // Glyma.05G195000 // Glyma.07G262700 // Glyma.17G131900 // Glyma.02G070600 // Glyma.19G137800 // Glyma.07G212400 // Glyma.06G125600 // Glyma.07G229100 // Glyma.18G206600 …
GO:0010468	P	regulation of gene expression	57	445	1933	29501	1.6e-06	8e-05	// Glyma.16G199000 // Glyma.12G097100 // Glyma.08G082400 // Glyma.17G042300 // Glyma.14G147500 // Glyma.08G021900 // Glyma.05G127600 // Glyma.06G111300 // Glyma.09G072000 // Glyma.09G005700 // Glyma.19G254800 // Glyma.14G056200 // Glyma.05G195000 // Glyma.07G262700 // Glyma.17G131900 // Glyma.02G070600 // Glyma.19G137800 // Glyma.07G212400 // Glyma.06G125600 // Glyma.07G229100 // Glyma.18G206600 …
GO:0060255	P	regulation of macromolecule metabolic process	57	445	1946	29501	1.9e-06	8.8e-05	// Glyma.16G199000 // Glyma.12G097100 // Glyma.08G082400 // Glyma.17G042300 // Glyma.14G147500 // Glyma.08G021900 // Glyma.05G127600 // Glyma.06G111300 // Glyma.09G072000 // Glyma.09G005700 // Glyma.19G254800 // Glyma.14G056200 // Glyma.05G195000 // Glyma.07G262700 // Glyma.17G131900 // Glyma.02G070600 // Glyma.19G137800 // Glyma.07G212400 // Glyma.06G125600 // Glyma.07G229100 // Glyma.18G206600 …
GO:0031323	P	regulation of cellular metabolic process	57	445	1951	29501	2.1e-06	8.8e-05	// Glyma.16G199000 // Glyma.12G097100 // Glyma.08G082400 // Glyma.17G042300 // Glyma.14G147500 // Glyma.08G021900 // Glyma.05G127600 // Glyma.06G111300 // Glyma.09G072000 // Glyma.09G005700 // Glyma.19G254800 // Glyma.14G056200 // Glyma.05G195000 // Glyma.07G262700 // Glyma.17G131900 // Glyma.02G070600 // Glyma.19G137800 // Glyma.07G212400 // Glyma.06G125600 // Glyma.07G229100 // Glyma.18G206600 …
GO:0019222	P	regulation of metabolic process	57	445	1996	29501	4.1e-06	0.00016	// Glyma.16G199000 // Glyma.12G097100 // Glyma.08G082400 // Glyma.17G042300 // Glyma.14G147500 // Glyma.08G021900 // Glyma.05G127600 // Glyma.06G111300 // Glyma.09G072000 // Glyma.09G005700 // Glyma.19G254800 // Glyma.14G056200 // Glyma.05G195000 // Glyma.07G262700 // Glyma.17G131900 // Glyma.02G070600 // Glyma.19G137800 // Glyma.07G212400 // Glyma.06G125600 // Glyma.07G229100 // Glyma.18G206600 …
GO:0006350	P	transcription	57	445	2109	29501	2e-05	0.00063	// Glyma.16G199000 // Glyma.12G097100 // Glyma.08G082400 // Glyma.17G042300 // Glyma.14G147500 // Glyma.08G021900 // Glyma.05G127600 // Glyma.06G111300 // Glyma.09G072000 // Glyma.09G005700 // Glyma.19G254800 // Glyma.14G056200 // Glyma.05G195000 // Glyma.07G262700 // Glyma.17G131900 // Glyma.02G070600 // Glyma.19G137800 // Glyma.07G212400 // Glyma.06G125600 // Glyma.07G229100 // Glyma.18G206600 …
GO:0006351	P	transcription, DNA-dependent	57	445	2106	29501	1.9e-05	0.00063	// Glyma.16G199000 // Glyma.12G097100 // Glyma.08G082400 // Glyma.17G042300 // Glyma.14G147500 // Glyma.08G021900 // Glyma.05G127600 // Glyma.06G111300 // Glyma.09G072000 // Glyma.09G005700 // Glyma.19G254800 // Glyma.14G056200 // Glyma.05G195000 // Glyma.07G262700 // Glyma.17G131900 // Glyma.02G070600 // Glyma.19G137800 // Glyma.07G212400 // Glyma.06G125600 // Glyma.07G229100 // Glyma.18G206600 …
GO:0032774	P	RNA biosynthetic process	57	445	2111	29501	2e-05	0.00063	// Glyma.16G199000 // Glyma.12G097100 // Glyma.08G082400 // Glyma.17G042300 // Glyma.14G147500 // Glyma.08G021900 // Glyma.05G127600 // Glyma.06G111300 // Glyma.09G072000 // Glyma.09G005700 // Glyma.19G254800 // Glyma.14G056200 // Glyma.05G195000 // Glyma.07G262700 // Glyma.17G131900 // Glyma.02G070600 // Glyma.19G137800 // Glyma.07G212400 // Glyma.06G125600 // Glyma.07G229100 // Glyma.18G206600 …
GO:0055114	P	oxidation reduction	62	445	2408	29501	3.4e-05	0.001	// Glyma.02G151700 // Glyma.11G062700 // Glyma.11G024100 // Glyma.06G321600 // Glyma.09G107100 // Glyma.01G005100 // Glyma.15G129200 // Glyma.08G178100 // Glyma.03G057100 // Glyma.05G007600 // Glyma.07G048600 // Glyma.03G098600 // Glyma.09G049200 // Glyma.09G205700 // Glyma.05G022100 // Glyma.05G124800 // Glyma.14G176800 // Glyma.19G014700 // Glyma.09G111900 // Glyma.05G022600 // Glyma.12G015300 …
GO:0050794	P	regulation of cellular process	65	445	2860	29501	0.00068	0.018	// Glyma.16G199000 // Glyma.12G097100 // Glyma.08G082400 // Glyma.17G042300 // Glyma.14G147500 // Glyma.08G021900 // Glyma.05G127600 // Glyma.06G111300 // Glyma.09G072000 // Glyma.09G005700 // Glyma.19G254800 // Glyma.16G136600 // Glyma.14G056200 // Glyma.05G195000 // Glyma.07G262700 // Glyma.17G131900 // Glyma.06G133800 // Glyma.19G137800 // Glyma.07G212400 // Glyma.06G125600 // Glyma.07G229100 …
GO:0008152	P	metabolic process	249	445	14225	29501	0.0007	0.018	// Glyma.08G110400 // Glyma.12G097100 // Glyma.11G180800 // Glyma.05G042800 // Glyma.19G197100 // Glyma.11G230300 // Glyma.09G038600 // Glyma.08G178100 // Glyma.04G201900 // Glyma.08G062800 // Glyma.07G048600 // Glyma.10G223200 // Glyma.07G262700 // Glyma.05G124800 // Glyma.14G176800 // Glyma.20G154900 // Glyma.06G114200 // Glyma.14G118800 // Glyma.10G226200 // Glyma.15G269100 // Glyma.11G064400 …
GO:0050789	P	regulation of biological process	65	445	2908	29501	0.001	0.026	// Glyma.16G199000 // Glyma.12G097100 // Glyma.08G082400 // Glyma.17G042300 // Glyma.14G147500 // Glyma.08G021900 // Glyma.05G127600 // Glyma.06G111300 // Glyma.09G072000 // Glyma.09G005700 // Glyma.19G254800 // Glyma.16G136600 // Glyma.14G056200 // Glyma.05G195000 // Glyma.07G262700 // Glyma.17G131900 // Glyma.06G133800 // Glyma.19G137800 // Glyma.07G212400 // Glyma.06G125600 // Glyma.07G229100 …
GO:0016070	P	RNA metabolic process	57	445	2518	29501	0.0016	0.039	// Glyma.16G199000 // Glyma.12G097100 // Glyma.08G082400 // Glyma.17G042300 // Glyma.14G147500 // Glyma.08G021900 // Glyma.05G127600 // Glyma.06G111300 // Glyma.09G072000 // Glyma.09G005700 // Glyma.19G254800 // Glyma.14G056200 // Glyma.05G195000 // Glyma.07G262700 // Glyma.17G131900 // Glyma.02G070600 // Glyma.19G137800 // Glyma.07G212400 // Glyma.06G125600 // Glyma.07G229100 // Glyma.18G206600 …
GO:0004866	F	endopeptidase inhibitor activity	13	445	92	29501	5.9e-09	1.3e-06	// Glyma.08G342100 // Glyma.20G205800 // Glyma.10G184700 // Glyma.18G231500 // Glyma.12G234700 // Glyma.09G163800 // Glyma.08G235300 // Glyma.16G212400 // Glyma.12G234800 // Glyma.15G211500 // Glyma.20G205700 // Glyma.09G163100 // Glyma.10G184600
GO:0030414	F	peptidase inhibitor activity	13	445	92	29501	5.9e-09	1.3e-06	// Glyma.08G342100 // Glyma.20G205800 // Glyma.10G184700 // Glyma.18G231500 // Glyma.12G234700 // Glyma.09G163800 // Glyma.08G235300 // Glyma.16G212400 // Glyma.12G234800 // Glyma.15G211500 // Glyma.20G205700 // Glyma.09G163100 // Glyma.10G184600
GO:0004857	F	enzyme inhibitor activity	19	445	276	29501	1.1e-07	1.7e-05	// Glyma.08G342100 // Glyma.20G205800 // Glyma.10G184700 // Glyma.18G231500 // Glyma.19G212300 // Glyma.12G234700 // Glyma.09G163800 // Glyma.08G235300 // Glyma.16G212400 // Glyma.12G234800 // Glyma.17G036300 // Glyma.15G211500 // Glyma.03G029100 // Glyma.03G028900 // Glyma.20G205700 // Glyma.05G055200 // Glyma.09G163100 // Glyma.10G184600 // Glyma.03G029000
GO:0003700	F	transcription factor activity	41	445	1173	29501	1e-06	0.00012	// Glyma.16G199000 // Glyma.12G097100 // Glyma.08G082400 // Glyma.17G042300 // Glyma.14G147500 // Glyma.08G021900 // Glyma.05G127600 // Glyma.06G111300 // Glyma.09G072000 // Glyma.09G005700 // Glyma.19G254800 // Glyma.14G056200 // Glyma.04G231400 // Glyma.07G262700 // Glyma.17G131900 // Glyma.19G137800 // Glyma.07G212400 // Glyma.06G125600 // Glyma.18G206600 // Glyma.15G269100 // Glyma.04G201900 …
GO:0030528	F	transcription regulator activity	41	445	1292	29501	1e-05	0.00093	// Glyma.16G199000 // Glyma.12G097100 // Glyma.08G082400 // Glyma.17G042300 // Glyma.14G147500 // Glyma.08G021900 // Glyma.05G127600 // Glyma.06G111300 // Glyma.09G072000 // Glyma.09G005700 // Glyma.19G254800 // Glyma.14G056200 // Glyma.04G231400 // Glyma.07G262700 // Glyma.17G131900 // Glyma.19G137800 // Glyma.07G212400 // Glyma.06G125600 // Glyma.18G206600 // Glyma.15G269100 // Glyma.04G201900 …
GO:0016705	F	oxidoreductase activity, acting on paired donors, with incorporation or reduction of molecular oxygen	29	445	810	29501	2.7e-05	0.0021	// Glyma.11G062700 // Glyma.09G107100 // Glyma.09G049200 // Glyma.05G022100 // Glyma.19G014700 // Glyma.09G111900 // Glyma.07G236100 // Glyma.13G173500 // Glyma.05G042800 // Glyma.09G048700 // Glyma.01G179600 // Glyma.06G021000 // Glyma.09G142200 // Glyma.03G226800 // Glyma.02G048600 // Glyma.15G093900 // Glyma.03G030400 // Glyma.07G048600 // Glyma.16G076600 // Glyma.03G187900 // Glyma.20G147900 …
GO:0004867	F	serine-type endopeptidase inhibitor activity	5	445	22	29501	4.4e-05	0.0029	// Glyma.20G205800 // Glyma.10G184600 // Glyma.10G184700 // Glyma.18G231500 // Glyma.20G205700
GO:0016491	F	oxidoreductase activity	67	445	2744	29501	7.7e-05	0.0044	// Glyma.02G151700 // Glyma.11G180800 // Glyma.12G059200 // Glyma.19G197100 // Glyma.11G024100 // Glyma.06G321600 // Glyma.09G107100 // Glyma.01G005100 // Glyma.15G129200 // Glyma.08G178100 // Glyma.03G057100 // Glyma.07G048600 // Glyma.03G098600 // Glyma.09G049200 // Glyma.09G205700 // Glyma.05G022100 // Glyma.05G124800 // Glyma.14G176800 // Glyma.19G014700 // Glyma.09G111900 // Glyma.05G022600 …
GO:0005506	F	iron ion binding	27	445	798	29501	0.00013	0.0064	// Glyma.02G151700 // Glyma.11G062700 // Glyma.01G005100 // Glyma.03G030400 // Glyma.09G049200 // Glyma.05G022100 // Glyma.19G014700 // Glyma.02G233800 // Glyma.13G173500 // Glyma.13G138300 // Glyma.05G042800 // Glyma.01G124500 // Glyma.09G048700 // Glyma.01G179600 // Glyma.09G142200 // Glyma.03G226800 // Glyma.16G179100 // Glyma.15G129200 // Glyma.16G076600 // Glyma.20G147900 // Glyma.17G125400 …
GO:0030234	F	enzyme regulator activity	19	445	467	29501	0.00014	0.0065	// Glyma.08G342100 // Glyma.20G205800 // Glyma.10G184700 // Glyma.18G231500 // Glyma.19G212300 // Glyma.12G234700 // Glyma.09G163800 // Glyma.08G235300 // Glyma.16G212400 // Glyma.12G234800 // Glyma.17G036300 // Glyma.15G211500 // Glyma.03G029100 // Glyma.03G028900 // Glyma.20G205700 // Glyma.05G055200 // Glyma.09G163100 // Glyma.10G184600 // Glyma.03G029000
GO:0020037	F	heme binding	24	445	728	29501	0.00043	0.018	// Glyma.02G151700 // Glyma.11G062700 // Glyma.03G030400 // Glyma.09G049200 // Glyma.05G022100 // Glyma.19G014700 // Glyma.02G233800 // Glyma.13G173500 // Glyma.13G138300 // Glyma.05G042800 // Glyma.09G048700 // Glyma.01G179600 // Glyma.09G142200 // Glyma.03G226800 // Glyma.15G129200 // Glyma.16G076600 // Glyma.20G147900 // Glyma.17G125400 // Glyma.20G148000 // Glyma.15G203500 // Glyma.14G015100 …
GO:0046906	F	tetrapyrrole binding	24	445	732	29501	0.00046	0.018	// Glyma.02G151700 // Glyma.11G062700 // Glyma.03G030400 // Glyma.09G049200 // Glyma.05G022100 // Glyma.19G014700 // Glyma.02G233800 // Glyma.13G173500 // Glyma.13G138300 // Glyma.05G042800 // Glyma.09G048700 // Glyma.01G179600 // Glyma.09G142200 // Glyma.03G226800 // Glyma.15G129200 // Glyma.16G076600 // Glyma.20G147900 // Glyma.17G125400 // Glyma.20G148000 // Glyma.15G203500 // Glyma.14G015100 …
GO:0003682	F	chromatin binding	21	445	605	29501	0.00051	0.018	// Glyma.18G259100 // Glyma.19G218800 // Glyma.08G042100 // Glyma.20G117000 // Glyma.18G044200 // Glyma.03G250600 // Glyma.10G132200 // Glyma.06G300100 // Glyma.16G023000 // Glyma.02G009800 // Glyma.07G189300 // Glyma.10G180800 // Glyma.05G072600 // Glyma.10G165800 // Glyma.05G234600 // Glyma.19G248100 // Glyma.18G113400 // Glyma.08G059900 // Glyma.19G264200 // Glyma.17G037500 // Glyma.02G241000
GO:0016757	F	transferase activity, transferring glycosyl groups	24	445	797	29501	0.0014	0.046	// Glyma.15G054500 // Glyma.10G145300 // Glyma.07G215500 // Glyma.06G239500 // Glyma.18G265900 // Glyma.17G065300 // Glyma.19G016100 // Glyma.20G118100 // Glyma.11G064400 // Glyma.19G025200 // Glyma.08G330700 // Glyma.03G134800 // Glyma.06G102300 // Glyma.02G104300 // Glyma.08G338900 // Glyma.16G045100 // Glyma.16G158100 // Glyma.10G107900 // Glyma.19G227800 // Glyma.13G095200 // Glyma.03G187000 …
GO:0016747	F	transferase activity, transferring acyl groups other than amino-acyl groups	14	445	360	29501	0.0016	0.048	// Glyma.08G110400 // Glyma.18G268200 // Glyma.13G302500 // Glyma.08G110900 // Glyma.10G245300 // Glyma.20G152500 // Glyma.08G306500 // Glyma.16G201800 // Glyma.12G199900 // Glyma.13G302700 // Glyma.04G058100 // Glyma.03G028700 // Glyma.04G040400 // Glyma.08G110300
GO:0043565	F	sequence-specific DNA binding	23	445	764	29501	0.0018	0.051	// Glyma.12G097100 // Glyma.08G082400 // Glyma.17G042300 // Glyma.08G021900 // Glyma.05G127600 // Glyma.09G005700 // Glyma.19G254800 // Glyma.04G231400 // Glyma.07G262700 // Glyma.19G137800 // Glyma.06G125600 // Glyma.15G269100 // Glyma.16G026400 // Glyma.06G133800 // Glyma.06G040400 // Glyma.19G094100 // Glyma.03G135800 // Glyma.03G042700 // Glyma.05G215900 // Glyma.16G054400 // Glyma.11G064800 …
GO:0016758	F	transferase activity, transferring hexosyl groups	19	445	615	29501	0.0033	0.089	// Glyma.15G054500 // Glyma.08G330700 // Glyma.07G215500 // Glyma.08G338900 // Glyma.17G065300 // Glyma.19G025200 // Glyma.13G095200 // Glyma.20G118100 // Glyma.03G187000 // Glyma.11G064400 // Glyma.02G104300 // Glyma.10G107900 // Glyma.13G095300 // Glyma.15G234700 // Glyma.06G239500 // Glyma.16G045100 // Glyma.06G102300 // Glyma.18G265900 // Glyma.16G158100
GO:0003677	F	DNA binding	57	445	2611	29501	0.0035	0.089	// Glyma.16G199000 // Glyma.12G097100 // Glyma.08G082400 // Glyma.17G042300 // Glyma.14G147500 // Glyma.08G021900 // Glyma.05G127600 // Glyma.06G111300 // Glyma.09G072000 // Glyma.09G005700 // Glyma.19G254800 // Glyma.14G056200 // Glyma.05G195000 // Glyma.07G262700 // Glyma.17G131900 // Glyma.02G070600 // Glyma.19G137800 // Glyma.07G212400 // Glyma.06G125600 // Glyma.07G229100 // Glyma.18G206600 …
GO:0016740	F	transferase activity	95	445	4916	29501	0.0063	0.14	// Glyma.08G110400 // Glyma.02G140600 // Glyma.10G070300 // Glyma.12G199900 // Glyma.08G062800 // Glyma.12G132600 // Glyma.20G118100 // Glyma.11G064400 // Glyma.18G294400 // Glyma.17G103400 // Glyma.20G140200 // Glyma.06G102300 // Glyma.13G032700 // Glyma.03G187000 // Glyma.15G234700 // Glyma.10G023300 // Glyma.16G201800 // Glyma.13G095300 // Glyma.11G063200 // Glyma.09G253900 // Glyma.05G147000 …
GO:0016746	F	transferase activity, transferring acyl groups	15	445	468	29501	0.0062	0.14	// Glyma.08G110400 // Glyma.18G268200 // Glyma.13G302500 // Glyma.08G110900 // Glyma.10G245300 // Glyma.20G152500 // Glyma.08G306500 // Glyma.16G201800 // Glyma.12G199900 // Glyma.13G302700 // Glyma.04G058100 // Glyma.08G110300 // Glyma.03G028700 // Glyma.04G040400 // Glyma.17G128000
GO:0009055	F	electron carrier activity	20	445	702	29501	0.0062	0.14	// Glyma.01G179600 // Glyma.19G014700 // Glyma.11G062700 // Glyma.09G049200 // Glyma.09G142200 // Glyma.07G178100 // Glyma.20G148000 // Glyma.17G125400 // Glyma.03G226800 // Glyma.15G203500 // Glyma.14G015100 // Glyma.13G173500 // Glyma.20G147900 // Glyma.03G030400 // Glyma.08G125100 // Glyma.16G076600 // Glyma.05G042800 // Glyma.05G022100 // Glyma.11G062600 // Glyma.09G048700
GO:0003824	F	catalytic activity	236	445	13905	29501	0.0077	0.16	// Glyma.08G110400 // Glyma.11G180800 // Glyma.02G140600 // Glyma.19G197100 // Glyma.10G070300 // Glyma.11G230300 // Glyma.09G038600 // Glyma.08G178100 // Glyma.12G199900 // Glyma.08G062800 // Glyma.07G048600 // Glyma.05G124800 // Glyma.14G176800 // Glyma.06G114200 // Glyma.12G132600 // Glyma.10G226200 // Glyma.20G118100 // Glyma.13G173500 // Glyma.11G064400 // Glyma.17G036300 // Glyma.11G129700 …
GO:0008762	F	UDP-N-acetylmuramate dehydrogenase activity	5	445	81	29501	0.0092	0.18	// Glyma.05G124800 // Glyma.06G321600 // Glyma.15G134300 // Glyma.09G225400 // Glyma.16G019900
GO:0008171	F	O-methyltransferase activity	5	445	94	29501	0.016	0.31	// Glyma.09G281800 // Glyma.20G176100 // Glyma.10G215700 // Glyma.08G246700 // Glyma.05G147000
GO:0016701	F	oxidoreductase activity, acting on single donors with incorporation of molecular oxygen	5	445	108	29501	0.027	0.49	// Glyma.02G208600 // Glyma.14G176800 // Glyma.08G178100 // Glyma.03G264300 // Glyma.01G005100
GO:0004553	F	hydrolase activity, hydrolyzing O-glycosyl compounds	18	445	726	29501	0.031	0.54	// Glyma.03G226000 // Glyma.11G129500 // Glyma.10G174600 // Glyma.16G045100 // Glyma.12G012200 // Glyma.10G088900 // Glyma.07G151900 // Glyma.11G129600 // Glyma.09G168300 // Glyma.09G038600 // Glyma.11G129700 // Glyma.13G095300 // Glyma.13G330800 // Glyma.16G097200 // Glyma.17G150100 // Glyma.17G065300 // Glyma.13G095200 // Glyma.12G054200
GO:0016798	F	hydrolase activity, acting on glycosyl bonds	18	445	759	29501	0.044	0.74	// Glyma.03G226000 // Glyma.11G129500 // Glyma.10G174600 // Glyma.16G045100 // Glyma.12G012200 // Glyma.10G088900 // Glyma.07G151900 // Glyma.11G129600 // Glyma.09G168300 // Glyma.09G038600 // Glyma.11G129700 // Glyma.13G095300 // Glyma.13G330800 // Glyma.16G097200 // Glyma.17G150100 // Glyma.17G065300 // Glyma.13G095200 // Glyma.12G054200
GO:0070001	F	aspartic-type peptidase activity	6	445	169	29501	0.047	0.75	// Glyma.08G307600 // Glyma.06G114200 // Glyma.14G212700 // Glyma.02G284800 // Glyma.18G110200 // Glyma.12G179800
GO:0004190	F	aspartic-type endopeptidase activity	6	445	169	29501	0.047	0.75	// Glyma.08G307600 // Glyma.06G114200 // Glyma.14G212700 // Glyma.02G284800 // Glyma.18G110200 // Glyma.12G179800
GO:0005576	C	extracellular region	8	445	145	29501	0.0021	0.14	// Glyma.18G231500 // Glyma.17G065300 // Glyma.13G095200 // Glyma.10G255800 // Glyma.20G135700 // Glyma.13G095300 // Glyma.18G260700 // Glyma.16G045100
GO:0030312	C	external encapsulating structure	8	445	195	29501	0.011	0.25	// Glyma.03G029100 // Glyma.17G065300 // Glyma.13G095200 // Glyma.13G095300 // Glyma.03G028900 // Glyma.19G212300 // Glyma.03G029000 // Glyma.16G045100
GO:0005618	C	cell wall	8	445	195	29501	0.011	0.25	// Glyma.03G029100 // Glyma.17G065300 // Glyma.13G095200 // Glyma.13G095300 // Glyma.03G028900 // Glyma.19G212300 // Glyma.03G029000 // Glyma.16G045100
GO-terms with P < 0.05 identified in the Gene Set Enrichment Analysis (GSEA) of the DEGs were selected.
P: biological process, F: molecular funtion, C: cellular component
