# Supplementary material for: A Putative Plasma Membrane Na+/H+ Antiporter GmSOS1 Is Critical for Salt Stress Tolerance in Glycine max
Source: Front Plant Sci. 2022 May 16;13:870695. doi: 10.3389/fpls.2022.870695 (PMC9149370; doi:10.3389/fpls.2022.870695)
Supplement: Supplementary file 5 [file Table_4.XLSX]

## Sheet: salt mutant-wt Up
Supplemental Table S4A. Enriched GO categories of the DEGs (upregulated) in the roots of the gmsos1-1 under salt-stress.
GO_accession	GO_type	GO term	p-value	FDR
GO:0016684	F	oxidoreductase activity, acting on peroxide as acceptor	3.1e-08	2.1e-06
GO:0004601	F	peroxidase activity	3.1e-08	2.1e-06
GO:0016209	F	antioxidant activity	3.7e-07	2.2e-05
GO:0009055	F	electron carrier activity	2e-06	0.0001
GO:0045735	F	nutrient reservoir activity	1.2e-05	0.00052
GO:0005215	F	transporter activity	1.2e-05	0.00052
GO:0043169	F	cation binding	5.4e-05	0.0016
GO:0015238	F	drug transmembrane transporter activity	5.6e-05	0.0016
GO:0043167	F	ion binding	5.5e-05	0.0016
GO:0046872	F	metal ion binding	4.8e-05	0.0016
GO:0003700	F	transcription factor activity	5.8e-05	0.0016
GO:0046914	F	transition metal ion binding	6.5e-05	0.0017
GO:0015297	F	antiporter activity	0.00017	0.004
GO:0022804	F	active transmembrane transporter activity	0.00039	0.0088
GO:0016831	F	carboxy-lyase activity	0.0019	0.039
GO:0055114	P	oxidation reduction	1.1e-12	5.4e-10
GO:0042221	P	response to chemical stimulus	1.3e-10	3.1e-08
GO:0006979	P	response to oxidative stress	6.5e-09	1.1e-06
GO:0042493	P	response to drug	5.6e-05	0.0039
GO:0006855	P	multidrug transport	5.6e-05	0.0039
GO:0008152	P	metabolic process	0.00019	0.011
GO-terms with FDR < 0.05 identified in the Gene Set Enrichment Analysis (GSEA) of DEGs were selected.
P: biological process, F: molecular funtion

## Sheet: salt mutant-wt Down
Supplemental Table S4B. Enriched GO categories of the DEGs (downregulated) in the roots of the gmsos1-1 under salt-stress.
GO_accession	GO_type	GO term	p-value	FDR
GO:0003777	F	microtubule motor activity	4.6e-14	1.8e-11
GO:0003774	F	motor activity	1.3e-13	2.4e-11
GO:0008017	F	microtubule binding	1.3e-12	1.3e-10
GO:0015631	F	tubulin binding	1.3e-12	1.3e-10
GO:0008092	F	cytoskeletal protein binding	6.4e-11	4.9e-09
GO:0007018	P	microtubule-based movement	4.6e-14	2.1e-11
GO:0007017	P	microtubule-based process	8.6e-12	1.9e-09
GO-terms with FDR < 0.05 identified in the Gene Set Enrichment Analysis (GSEA) of DEGs were selected.
P: biological process, F: molecular funtion
