# Supplementary material for: A Putative Plasma Membrane Na+/H+ Antiporter GmSOS1 Is Critical for Salt Stress Tolerance in Glycine max
Source: Front Plant Sci. 2022 May 16;13:870695. doi: 10.3389/fpls.2022.870695 (PMC9149370; doi:10.3389/fpls.2022.870695)
Supplement: Supplementary file 6 [file Table_5.XLSX]

## Sheet: DEGs involved in ion homeostas
Supplemental Table S5. Differential expression levels of selected DEGs in the gmsos1-1 which are involved in ion homeostasis.
Class	Description	ID	-NaCl		+NaCl		-NaCl		+NaCl		-NaCl		+NaCl		-NaCl		+NaCl
			mutant vs wt (root)		mutant vs wt (root)		mutant vs wt (leaf)		mutant vs wt (leaf)		leaf vs root (wt)		leaf vs root (wt)		leaf vs root (mutant)		leaf vs root (mutant)
			log2(m/wt) 0 mM	p-value	log2(m/wt) 160 mM	p-value	log2(m/wt) 0 mM	p-value	log2(m/wt) 160 mM	p-value	log2(leaf/root) 0 mM	p-value	log2(leaf/root) 160 mM	p-value	log2(leaf/root) 0 mM	p-value	log2(leaf/root) 160 mM	p-value
transport	K+ EFFLUX ANTIPORTER 1	Glyma.03G014000	-2.69676	0.00381036	1.86056	9.69384e-05	1.0322	0.00347164	-0.260962	0.227926	7.18009	0.000872652	7.77337	8.93051e-06	10.9075	5.93646e-05	5.56467	1.81646e-05
transport	POTASSIUM CHANNEL AKT1-RELATED	Glyma.14G126500	1.07422	0.134993	2.44428	0.0114429	-2.39626	0.373901	NA	NA	-5.0224	8.78867e-05	-4.9745	0.00148861	-8.4922	0.0240174	-7.75522	0.00590947
transport	CATION/H+ ANTIPORTER	Glyma.13G131200	1.47563	0.31526	7.58554	0.571288	0.213324	0.00222183	-0.703618	0.000848586	5.91379	3.54218e-07	14.3329	4.6702e-06	4.64545	1.31341e-06	5.98264	1.48723e-05
transport	CATION/CALCIUM EXCHANGER 1	Glyma.16G036000	-0.329031	0.314203	1.29435	0.00087263	0.497318	0.0592088	-0.461851	0.294296	2.42301	0.00360825	3.20778	0.0025736	3.24431	0.00026361	1.3812	0.00463606
transport	CATION EFFLUX PROTEIN	Glyma.09G122600	-0.240327	0.0794957	1.41182	0.00329889	NA	NA	1.89102	0.120993	-10.2374	2.65512e-07	-9.09183	0.00371738	-9.94411	0.000235413	-8.43204	0.000176513
transport	Predicted transporter	Glyma.09G128500	-0.00313094	0.00687463	1.00774	0.1623	0.175532	0.797151	0.349777	0.00102316	1.0199	0.0167783	0.970287	0.00516829	1.19666	0.025273	0.242531	0.0727981
Calcium binding protein	Calcium-binding EGF domain (EGF_CA)	Glyma.14G158600	-0.316778	0.0404529	2.15199	0.000200572	4.07859	0.117901	NA	NA	-12.1604	1.62643e-06	-10.1565	0.00146847	-7.76362	0.000215554	-12.6486	3.7513e-05
Calcium binding protein	CALCIUM-BINDING EF-HAND FAMILY PROTEIN-RELATED	Glyma.13G272300	3.28337	0.00429765	4.99098	0.000520122	0.102922	0.817537	-1.00576	0.000165645	7.09905	0.000152639	7.78588	2.69617e-06	3.91681	0.00294459	1.73847	0.000287713
Calcium binding protein	EF-HAND CALCIUM-BINDING DOMAIN CONTAINING PROTEIN	Glyma.19G088200	-0.783941	0.00424991	2.22437	8.95845e-05	3.91671	0.117922	-2.72791	0.373901	-8.44936	0.000100122	-3.00508	0.0231555	-3.75624	2.11986e-05	-8.01873	1.31363e-06
Calcium binding protein	EF-HAND CALCIUM-BINDING DOMAIN CONTAINING PROTEIN	Glyma.17G034900	-0.741	0.0378851	1.01211	0.00638456	-0.68403	0.00165947	-0.30693	0.453237	2.67218	0.000129468	2.9211	0.0001803	2.72659	0.00040767	1.53229	0.00289882
Calcium binding protein	EF-HAND CALCIUM-BINDING DOMAIN CONTAINING PROTEIN	Glyma.05G047100	-0.729346	0.0878496	3.02976	0.00261472	2.91765	0.373901	2.29879	0.373901	-9.46404	0.000882054	-7.45732	0.0149583	-5.81979	0.0130163	-8.01422	0.00145635
Calcium binding protein	CALCIUM-BINDING PROTEIN CML42-RELATED	Glyma.09G270900	-0.327617	0.212081	1.57448	2.47643e-05	-0.454667	0.21918	1.95111	0.0388683	-5.13552	0.000265483	-7.03351	0.000136973	-5.27862	0.00374895	-6.74527	5.33032e-07
Calcium binding protein	Calcium-binding EGF domain	Glyma.14G157700	0.535883	0.0206863	-1.77786	6.56688e-05	-0.319062	0.551058	-0.195394	0.739663	-2.84212	0.000490926	-7.81417	1.55456e-05	-3.70593	8.48944e-05	-6.3386	2.70506e-05
Calcium binding protein	Calcium-binding EGF domain	Glyma.13G035900	0.620964	0.0148335	-1.3223	0.000473025	-0.869843	0.000599376	-4.04845	1.38569e-06	3.9495	4.49274e-05	-0.364647	4.14501e-05	2.45437	4.87545e-05	-3.16349	0.00324601
Calcium binding protein	CALCIUM-BINDING PROTEIN CML42-RELATED	Glyma.04G078400	0.0305536	0.920972	-1.07129	0.031847	3.50262	0.373901	NA	NA	-10.8718	4.41072e-06	-10.8953	0.00360382	-7.40524	0.00122828	-10.1672	0.000408723
Calcium binding protein	EF-HAND CALCIUM-BINDING DOMAIN CONTAINING PROTEIN	Glyma.14G156300	-0.23949	0.168944	-1.22256	0.00501249	-0.640127	0.0981693	0.470482	0.195904	-0.849864	0.0028057	-2.02072	0.00119209	-1.25717	8.11512e-05	-0.39466	0.0446136
other transport	AQUAPORIN TIP2-1	Glyma.15G018100	1.74484	0.0550812	2.52685	0.00607806	0.356001	0.017608	-0.673877	0.00679776	7.07435	9.54148e-05	6.99736	5.03535e-05	5.68363	8.75774e-07	3.72921	5.40155e-07
other transport	AQUAPORIN NIP1-1-RELATED	Glyma.08G120200	-0.792585	0.210576	2.14259	0.0126788	-0.306888	0.00955313	-1.3422	0.00178993	2.62939	0.00052663	3.61318	0.000189016	3.11201	0.000115427	0.0594857	0.380123
other transport	AQUAPORIN TIP2-1	Glyma.13G356000	0.0804714	0.80411	1.1764	0.00381495	0.42927	0.178081	1.9251	3.28458e-06	1.61618	0.0925463	-0.033931	0.072553	1.96336	0.0122205	0.645261	0.0297013
other transport	AQUAPORIN TIP1-1	Glyma.19G186100	0.475326	0.186246	1.0973	0.00246261	0.261284	0.0334316	0.0663773	0.0188225	1.0274	0.150279	0.0954254	0.00978458	0.810629	0.978086	-1.00446	0.000790452
other transport	SODIUM/SOLUTE SYMPORTER	Glyma.04G123700	-0.636595	0.0268358	1.31679	0.000354875	-0.389781	0.0167586	2.54821	1.19172e-05	-0.771454	0.00359173	-0.337515	0.00882051	-0.527647	4.16175e-06	0.823091	0.00198051
other transport	OLIGOPEPTIDE TRANSPORTER-RELATED	Glyma.11G224200	1.20244	0.0131291	2.71999	0.0145157	-2.67156	0.0383	NA	NA	-5.1772	0.00047128	-5.00382	0.0290677	-9.11824	0.00152536	-8.06709	0.00888831
other transport	OLIGOPEPTIDE TRANSPORTER-RELATED	Glyma.03G123000	0.896768	0.000146667	1.11015	0.000866185	-2.91686	0.373901	NA	NA	-8.45111	6.01891e-05	-11.6387	1.08428e-06	-12.1562	3.3005e-07	-13.089	6.30136e-05
other transport	OLIGOPEPTIDE TRANSPORTER-RELATED	Glyma.13G116900	-0.370753	0.31183	7.36224	0.125089	5.7478	0.333375	5.18625	3.67038e-05	-6.07625	0.0350832	6.02265	0.0612313	0.0478665	0.0239144	3.77773	6.16409e-05
Protein Kinase	Protein kinase domain (Pkinase)	Glyma.13G035900	0.620964	0.0148335	-1.3223	0.000473025	-0.869843	0.000599376	-4.04845	1.38569e-06	3.9495	4.49274e-05	-0.364647	4.14501e-05	2.45437	4.87545e-05	-3.16349	0.00324601
Protein Kinase	Protein kinase domain (Pkinase)	Glyma.14G157700	0.535883	0.0206863	-1.77786	6.56688e-05	-0.319062	0.551058	-0.195394	0.739663	-2.84212	0.000490926	-7.81417	1.55456e-05	-3.70593	8.48944e-05	-6.3386	2.70506e-05
Protein Kinase	Protein kinase domain (Pkinase)	Glyma.19G167400	-0.777122	0.0670252	-1.06892	0.000302486	0.552969	0.48921	0.00558405	0.64391	-2.80755	0.00181299	-3.48769	2.57585e-05	-1.48938	0.0168955	-2.49482	2.49355e-05
Protein Kinase	Protein kinase domain (Pkinase)	Glyma.06G220200	-0.262363	0.0970382	-1.05975	0.000635678	4.50261	0.373901	0.836447	0.263602	-10.4935	2.09404e-05	-7.53633	7.22188e-06	-5.73167	0.000328155	-5.73066	0.00058168
Protein Kinase	Protein tyrosine kinase (Pkinase_Tyr)	Glyma.08G249200	1.39931	0.104121	-2.01301	0.0180543	0.439122	0.101999	-0.58855	0.00931157	8.75004	0.00134975	6.17945	2.45963e-05	7.78036	0.000126012	7.51026	1.22447e-05
Protein Kinase	Protein tyrosine kinase (Pkinase_Tyr)	Glyma.15G021400	0.417971	0.601308	-1.91205	0.0117137	-2.09383	0.000251671	0.745827	0.0190929	6.48381	8.78206e-05	-0.15853	0.0825358	3.9714	0.000232361	2.43397	0.00201257
Protein Kinase	Protein tyrosine kinase (Pkinase_Tyr)	Glyma.11G207000	-0.401053	0.0261337	-1.12391	0.00211436	-2.60642	0.000107956	-0.402794	0.413312	1.83861	0.00101362	-2.55229	0.00026502	-0.370561	0.0002984	-1.90257	0.000382231
Protein Kinase	Protein tyrosine kinase (Pkinase_Tyr)	Glyma.03G261900	-0.555966	0.148316	-1.36984	0.000108783	2.11186	0.445196	3.6961	0.234914	-6.77261	0.00394456	-9.60421	6.94056e-06	-4.17942	0.00203315	-4.64255	0.000141236
Protein Kinase	Protein tyrosine kinase (Pkinase_Tyr)	Glyma.11G019100	0.265685	0.0485642	-1.1395	0.00107665	0.623883	0.332202	-0.273748	0.998228	-2.81527	0.000100729	-3.11428	0.000142182	-2.45745	5.25824e-05	-2.33033	1.84394e-05
Protein Kinase	HIGHLY SIMILAR TO RECEPTOR-LIKE PROTEIN KINASE-RELATED	Glyma.08G357400	-0.132956	0.227443	-1.23266	0.000169844	0.0155588	0.911713	-1.65826	0.00085306	-2.55514	0.00013929	-4.09524	9.92901e-06	-2.41094	1.50357e-06	-4.61134	0.000127021
Protein Kinase	HIGHLY SIMILAR TO RECEPTOR-LIKE PROTEIN KINASE-RELATED	Glyma.18G176000	-0.0288193	0.603512	-1.16382	0.000137065	-1.60296	0.949084	1.28423	0.136009	-6.63509	4.39987e-07	-8.99007	4.64919e-06	-8.33313	7.1958e-05	-6.59958	7.20946e-05
Protein Kinase	LEUCINE-RICH REPEAT RECEPTOR-LIKE PROTEIN KINASE IMK3-RELATED	Glyma.02G261400	0.345607	0.216883	-1.44541	8.39069e-05	0.275752	0.998422	-2.60267	0.00286964	-4.5222	0.00121971	-4.23337	9.66263e-06	-4.62078	0.000274607	-5.52883	5.00702e-05
Protein Kinase	LEUCINE-RICH REPEAT RECEPTOR-LIKE PROTEIN KINASE IMK3-RELATED	Glyma.14G055900	0.109453	0.347294	-1.36435	0.000353629	-2.80723	0.0174492	-0.317106	0.35121	-4.67027	1.5975e-05	-7.00191	9.50629e-06	-7.60448	7.89208e-05	-6.00906	0.000943005
Protein Kinase	LEUCINE-RICH REPEAT RECEPTOR-LIKE PROTEIN KINASE IMK3-RELATED	Glyma.18G023500	0.0350257	0.761306	-1.69964	0.000611607	0.70852	0.555398	1.55273	0.342736	-4.48006	1.66649e-05	-7.42218	0.000142105	-3.81403	5.74064e-05	-4.16996	0.000130089
Protein Kinase	LEUCINE-RICH REPEAT RECEPTOR-LIKE PROTEIN KINASE IMK3-RELATED	Glyma.11G233500	0.0356682	0.886454	-1.3677	0.000217198	0.227926	0.877484	-5.17471	0.11638	-5.17148	9.57226e-05	-6.48815	1.29689e-06	-4.99903	1.43556e-05	-10.3381	0.00114434
Protein Kinase	SERINE/THREONINE-PROTEIN KINASE FUSED	Glyma.10G118100	0.354801	0.0221564	-1.01848	0.0167936	-0.239306	0.48194	0.0235908	0.731275	-3.70742	1.16602e-05	-3.85205	0.000606328	-4.29809	4.70988e-05	-2.87982	0.00591656
Protein Kinase	SERINE/THREONINE-PROTEIN KINASE IAL-RELATED	Glyma.06G088800	0.295604	0.00338155	-1.01535	5.07792e-05	0.352867	0.504584	0.491675	0.163792	-3.88826	1.26169e-06	-6.00401	3.93158e-10	-3.83454	2.7852e-06	-4.5591	7.18893e-05
Protein Kinase	SERINE/THREONINE-PROTEIN KINASE AURORA-3	Glyma.03G021700	0.307051	0.080787	-1.17561	0.00137228	-0.428258	0.323695	0.991466	0.00774071	-2.59943	0.000710612	-4.19909	0.000138817	-3.33939	5.3114e-05	-2.1139	0.000166577
Protein Kinase	SERINE/THREONINE KINASE	Glyma.16G020200	-0.744645	0.00120695	-1.08156	0.000719437	-0.0854116	0.418688	-0.856788	0.0123779	2.12744	0.00210645	1.42284	0.00414578	2.78265	3.13968e-07	1.57645	0.00461496
Protein Kinase	SERINE/THREONINE-PROTEIN KINASE RIO	Glyma.05G137000	-0.490583	0.00859402	-1.07164	0.00199653	-0.200422	0.0872384	0.0366806	0.00759337	0.789236	0.752158	1.24391	0.00192874	1.07629	0.0950095	2.2841	1.15187e-05
Protein Kinase	SERINE/THREONINE-PROTEIN KINASE ALE2	Glyma.03G169200	0.32991	0.1612	-1.0541	0.000598161	0.415558	0.165224	-0.340649	0.411389	0.737325	0.942742	0.657144	0.993336	0.819079	0.912439	1.29845	0.0085236
Protein Kinase	Threonine-specific protein kinase	Glyma.05G166700	-0.0186685	0.813313	-1.107	0.00515371	-0.10975	0.130697	-0.206439	0.977264	2.44388	4.86465e-05	1.51503	0.000990351	2.34955	0.000621032	2.3445	0.00124839
Protein Kinase	MITOGEN-ACTIVATED PROTEIN KINASE KINASE 1-RELATED	Glyma.15G172600	-0.0327993	0.119427	-1.27756	0.00217964	-1.65339	5.73511e-05	-0.339759	0.739053	1.65626	0.000107612	-2.26787	0.00105217	0.0309312	0.310075	-1.40123	0.0163421
Protein Kinase	PHOSPHATIDYLINOSITOL 4-KINASE GAMMA 2	Glyma.05G217600	0.150276	0.0486325	-1.37134	3.23323e-05	0.663825	0.126367	-1.26766	0.0158283	-3.47429	1.30168e-05	-3.54374	4.99656e-08	-2.95718	9.10553e-06	-3.51254	0.000254415
Protein Kinase	KINASE-LIKE PROTEIN TMKL1-RELATED	Glyma.08G357200	-0.133524	0.371733	-1.13209	0.00204618	0.699754	0.107832	-1.88488	0.129402	-4.32828	0.00012434	-3.98174	0.000258779	-3.49906	0.000203037	-4.82193	6.22629e-06
Protein Kinase	PROBABLY INACTIVE LEUCINE-RICH REPEAT RECEPTOR-LIKE PROTEIN KINASE IMK2	Glyma.01G125800	0.430867	0.0043767	-1.10526	0.000110931	1.05913	0.0875002	-1.2282	0.186373	-5.45416	1.9376e-05	-5.75912	4.80118e-06	-4.82261	6.29895e-06	-5.90756	3.32062e-05
Protein Kinase	receptor-like protein kinase FERONIA	Glyma.08G249200	1.39931	0.104121	-2.01301	0.0180543	0.439122	0.101999	-0.58855	0.00931157	8.75004	0.00134975	6.17945	2.45963e-05	7.78036	0.000126012	7.51026	1.22447e-05
Protein Kinase	wall-associated receptor kinase 2	Glyma.13G035900	0.620964	0.0148335	-1.3223	0.000473025	-0.869843	0.000599376	-4.04845	1.38569e-06	3.9495	4.49274e-05	-0.364647	4.14501e-05	2.45437	4.87545e-05	-3.16349	0.00324601
Protein Kinase	putative wall-associated receptor kinase-like 16	Glyma.14G157700	0.535883	0.0206863	-1.77786	6.56688e-05	-0.319062	0.551058	-0.195394	0.739663	-2.84212	0.000490926	-7.81417	1.55456e-05	-3.70593	8.48944e-05	-6.3386	2.70506e-05
NA: Not analyzed
