# Supplementary material for: A Putative Plasma Membrane Na+/H+ Antiporter GmSOS1 Is Critical for Salt Stress Tolerance in Glycine max
Source: Front Plant Sci. 2022 May 16;13:870695. doi: 10.3389/fpls.2022.870695 (PMC9149370; doi:10.3389/fpls.2022.870695)
Supplement: Supplementary file 7 [file Table_6.XLSX]

## Sheet: Sheet1
Supplemtal Table S6. Primers used in this study.
Name of primers	Sequence (5'®3')	Purpose
GmSOS1-F	CTTGAGTTTCCATTGGATGGTTT	qRT-PCR
GmSOS1-R	CGATCAAATTTGGAATGTAGAAT
GmNAC004-F	ACGTCAGTTCCGCAAAAGAT	qRT-PCR (as a marker gene for salt stress)
GmNAC004-R	GGACCCGTTGGTTTCTCAC
GmTubulin AA-F	TCTTGGACAACGAAGCCATCT	Reference gene for qRT-PCR
GmTubulin A-R	TGGTGGGGGACGAAATGATCT
SG2	GCAGCATCAGCCTCAGGTGC	sgRNA
GmSOS1-CF	ACCAGCAGCCCTGCTTCCTTCA	CAPs marker for the gmsos1-1 and gmsos1-6 mutants
GmSOS1-CR	TGGTTTGTCGCCCAGCTCCT
